# Supplementary material for: Venular amyloid accumulation in transgenic Fischer 344 Alzheimer’s disease rats
Source: Sci Rep. 2022 Sep 10;12:15287. doi: 10.1038/s41598-022-19549-y (PMC9464208; doi:10.1038/s41598-022-19549-y)
Supplement: Supplementary file 2 — Supplementary Information 2. [file 41598_2022_19549_MOESM2_ESM.xlsx]

## Sheet: Pub. Report_Cortical Plaques
Cortical plaques, Publication report created on 06/14/2022
Experiment: Cortical plaques
	Peak List Generator: unknown
		Version: unknown
		Charge States Calculated: unknown
		Deisotoped: unknown
		Textual Annotation: unknown
	Database Set: 4 Databases
		Database Name: Jossana Bishay Uniprot-Rat-Jan292019.fasta
			Version: unknown
			Taxonomy: All Entries
			Number of Proteins: 0
		Database Name: Jossana Bishay Uniprot-Rat-Jan292019.fasta
			Version: unknown
			Taxonomy: All Entries
			Number of Proteins: 35760
		Database Name: a subset of the Jossana Bishay Uniprot-Rat-Jan292019 database
			Version: unknown
			Taxonomy: All Entries
			Number of Proteins: 4062
		Database Name: a subset of the Jossana Bishay Uniprot-Rat-Jan292019 database
			Version: unknown
			Taxonomy: All Entries
			Number of Proteins: 5877
		Explain Database w/ < 1000 entries:
		Does database contain common contaminants?: unknown
	Search Engine Set: 3 Search Engines
		Search Engine: MS-Amanda Proteome Discoverer
			Version: AmandaPeptideIdentifier in Proteome Discoverer 2.2.0.388
			Samples: All Samples
			Fragment Tolerance: 0.60 Da (Monoisotopic)
			Parent Tolerance: 10.0 PPM (Monoisotopic)
			Fixed Modifications: +57 on C (Carbamidomethyl)
			Variable Modifications: +1 on N (Deamidated), +16 on M (Oxidation), +42 on Peptide N-Terminal (Acetyl)
			Database: Jossana Bishay Uniprot-Rat-Jan292019.fasta (unknown version, 0 entries)
			Digestion Enzyme: Non specific
			Max Missed Cleavages: 2
			Probability Model:
				20190726_UVPD_CDS_BishayJ_1AControl: LFDR Model, Classifier data: Bayes, Good (50%) MS-Amanda Score m:103/s:26.4 m:NA m:NA m:NA m:NA m:NA, Bad (50%) MS-Amanda Score m:50.1/s:7.29 m:NA m:NA m:NA m:NA m:NA [all charge states]
				20190726_UVPD_CDS_BishayJ_1B: LFDR Model, Classifier data: Bayes, Good (50%) MS-Amanda Score m:102/s:25.2 m:NA m:NA m:NA m:NA m:NA, Bad (50%) MS-Amanda Score m:48.4/s:7.91 m:NA m:NA m:NA m:NA m:NA [all charge states]
		Search Engine: Sequest (XCorr Only)
			Version: IseNode in Proteome Discoverer 2.2.0.388
			Samples: All Samples
			Fragment Tolerance: 0.60 Da (Monoisotopic)
			Parent Tolerance: 10.0 PPM (Monoisotopic)
			Fixed Modifications: +57 on C (Carbamidomethyl)
			Variable Modifications: +1 on N (Deamidated), +16 on M (Oxidation), +42 on Peptide N-Terminal (Acetyl)
			Database: Jossana Bishay Uniprot-Rat-Jan292019.fasta (unknown version, 35760 entries)
			Digestion Enzyme: Trypsin
			Max Missed Cleavages: 2
			Probability Model:
				20190726_UVPD_CDS_BishayJ_1AControl: Peptide Prophet with Delta Mass Correction (No decoys found) [all charge states]
				20190726_UVPD_CDS_BishayJ_1B: LFDR Model, Classifier data: Bayes, Good (50%) XCorr m:3.99/s:0.306 deltaCn m:0.489/s:0.106 XCorr m:3.99/s:0.306 Sp m:NA SpRank m:NA m:NA, Bad (50%) XCorr m:3.15/s:0.140 deltaCn m:0.213/s:0.115 XCorr m:3.15/s:0.140 Sp m:NA SpRank m:NA m:NA [all charge states]
		Search Engine: X! Tandem
			Version: X! Tandem Alanine (2017.2.1.4)
			Samples: All Samples
			Fragment Tolerance: 0.60 Da (Monoisotopic)
			Parent Tolerance: 10.0 PPM (Monoisotopic)
			Fixed Modifications: +57 on C (Carbamidomethyl)
			Variable Modifications: -18 on Peptide N-Terminal (Glu->pyro-Glu), -17 on Peptide N-Terminal (Ammonia-loss), -17 on Peptide N-Terminal (Gln->pyro-Glu), +1 on N (Deamidated), +16 on M (Oxidation), +42 on Peptide N-Terminal (Acetyl)
			Database: a subset of the Jossana Bishay Uniprot-Rat-Jan292019 database (unknown version, 4062 entries) (20190726_UVPD_CDS_BishayJ_1AControl), a subset of the Jossana Bishay Uniprot-Rat-Jan292019 database (unknown version, 5877 entries) (20190726_UVPD_CDS_BishayJ_1B)
			Digestion Enzyme: Non specific (20190726_UVPD_CDS_BishayJ_1AControl), Non specific (20190726_UVPD_CDS_BishayJ_1B)
			Max Missed Cleavages: 20 (20190726_UVPD_CDS_BishayJ_1AControl), 20 (20190726_UVPD_CDS_BishayJ_1B)
			Probability Model:
				20190726_UVPD_CDS_BishayJ_1AControl: Peptide Prophet with Delta Mass Correction (No decoys found) [all charge states]
				20190726_UVPD_CDS_BishayJ_1B: Peptide Prophet with Delta Mass Correction (No decoys found) [all charge states]
	Scaffold: Version: Scaffold_4.11.1
		Modification Metadata Set: 2334 modifications
			Source: C:\Program Files\Scaffold 4.8.2_reinstall\parameters\unimod.xml
			Comment:
		Protein Grouping Strategy: Experiment-wide grouping with binary peptide-protein weights
		Peptide Thresholds: 95.0% minimum
		Protein Thresholds: 95.0% minimum and 1 peptide minimum
		Peptide FDR: 7.3% (Decoy)
		Protein FDR: 30.4% (Decoy)
		GO Annotation Source(s):
		Pathway Annotation Source(s): Unknown
		Alternate ID Source(s): FASTA:UniProt/Swiss-Prot (UniProtKB)
DATABASE SEARCHING-- Tandem mass spectra were extracted by [unknown] version
[unknown]. Charge state deconvolution and deisotoping were not performed. All
MS/MS samples were analyzed using MS-Amanda Proteome Discoverer (Research
Institute of Molecular Pathology, Vienna, Austria; version
AmandaPeptideIdentifier in Proteome Discoverer 2.2.0.388), Sequest (XCorr Only)
(Thermo Fisher Scientific, San Jose, CA, USA; version IseNode in Proteome
Discoverer 2.2.0.388) and X! Tandem (The GPM, thegpm.org; version X! Tandem
Alanine (2017.2.1.4)). MS-Amanda Proteome Discoverer was set up to search
Jossana Bishay Uniprot-Rat-Jan292019.fasta (unknown version, 0 entries) assuming
the digestion enzyme non specific. Sequest (XCorr Only) was set up to search
Jossana Bishay Uniprot-Rat-Jan292019.fasta (unknown version, 35760 entries)
assuming the digestion enzyme trypsin. X! Tandem was set up to search a subset
of the Jossana Bishay Uniprot-Rat-Jan292019 database (unknown version, 4062
entries) (only "20190726_UVPD_CDS_BishayJ_1AControl") also assuming non specific
and a subset of the Jossana Bishay Uniprot-Rat-Jan292019 database (unknown
version, 5877 entries) (only "20190726_UVPD_CDS_BishayJ_1B") also assuming non
specific. MS-Amanda Proteome Discoverer, Sequest (XCorr Only) and X! Tandem were
searched with a fragment ion mass tolerance of 0.60 Da and a parent ion
tolerance of 10.0 PPM. Carbamidomethyl of cysteine was specified in MS-Amanda
Proteome Discoverer, Sequest (XCorr Only) and X! Tandem as a fixed modification.
Deamidated of asparagine, oxidation of methionine and acetyl of the n-terminus
were specified in MS-Amanda Proteome Discoverer and Sequest (XCorr Only) as
variable modifications. Glu->pyro-Glu of the n-terminus, ammonia-loss of the
n-terminus, gln->pyro-Glu of the n-terminus, deamidated of asparagine, oxidation
of methionine and acetyl of the n-terminus were specified in X! Tandem as
variable modifications.
CRITERIA FOR PROTEIN IDENTIFICATION-- Scaffold (version Scaffold_4.11.1,
Proteome Software Inc., Portland, OR) was used to validate MS/MS based peptide
and protein identifications. Peptide identifications were accepted if they could
be established at greater than 95.0% probability. Peptide Probabilities from
Sequest (XCorr Only) (sample 20190726_UVPD_CDS_BishayJ_1B) and MS-Amanda
Proteome Discoverer were assigned by the Scaffold Local FDR algorithm. Peptide
Probabilities from Sequest (XCorr Only) (sample
20190726_UVPD_CDS_BishayJ_1AControl) and X! Tandem were assigned by the Peptide
Prophet algorithm (Keller, A et al Anal. Chem. 2002;74(20):5383-92) with
Scaffold delta-mass correction. Protein identifications were accepted if they
could be established at greater than 95.0% probability and contained at least 1
identified peptide. Protein probabilities were assigned by the Protein Prophet
algorithm (Nesvizhskii, Al et al Anal. Chem. 2003;75(17):4646-58). Proteins that
contained similar peptides and could not be differentiated based on MS/MS
analysis alone were grouped to satisfy the principles of parsimony.

## Sheet: Samples Report_Cortical Plaques
Supplemental Raw Data for Table 1
					Total Spectrum Count
#	Identified Proteins (686)	Accession Number	Alternate ID	Molecular Weight	CONTROL	Plaques
1	Keratin, type II cytoskeletal 5 OS=Rattus norvegicus OX=10116 GN=Krt5 PE=1 SV=1	A0A0G2K509_RAT	Krt5	63 kDa	154	73
2	Keratin, type II cytoskeletal 5 OS=Rattus norvegicus OX=10116 GN=Krt5 PE=1 SV=1	K2C5_RAT	Krt5	62 kDa	146	73
3	Keratin, type I cytoskeletal 10 OS=Rattus norvegicus OX=10116 GN=Krt10 PE=1 SV=1	A0A0G2K2V6_RAT (+1)	Krt10	57 kDa	148	67
4	Keratin, type II cytoskeletal 1 OS=Rattus norvegicus OX=10116 GN=Krt1 PE=2 SV=1	K2C1_RAT	Krt1	65 kDa	119	60
5	Actin, cytoplasmic 1 OS=Rattus norvegicus OX=10116 GN=Actb PE=1 SV=1	ACTB_RAT (+1)	Actb	42 kDa	47	55
6	Actin, cytoplasmic 2 OS=Rattus norvegicus OX=10116 GN=Actg1 PE=1 SV=1	ACTG_RAT	Actg1	42 kDa	52	54
7	Tubulin beta-2A chain OS=Rattus norvegicus OX=10116 GN=Tubb2a PE=1 SV=1	TBB2A_RAT	Tubb2a	50 kDa	42	48
8	Tubulin beta-2B chain OS=Rattus norvegicus OX=10116 GN=Tubb2b PE=1 SV=1	TBB2B_RAT	Tubb2b	50 kDa	0	46
9	Keratin, type II cytoskeletal 1b OS=Rattus norvegicus OX=10116 GN=Krt77 PE=3 SV=1	K2C1B_RAT (+1)	Krt77	57 kDa	117	44
10	Tubulin beta chain OS=Rattus norvegicus OX=10116 GN=Tubb4b PE=1 SV=2	G3V7C6_RAT	Tubb4b	61 kDa	35	41
11	Keratin, type I cytoskeletal 14 OS=Rattus norvegicus OX=10116 GN=Krt14 PE=2 SV=1	K1C14_RAT	Krt14	53 kDa	78	40
12	Tubulin beta-5 chain OS=Rattus norvegicus OX=10116 GN=Tubb5 PE=1 SV=1	TBB5_RAT	Tubb5	50 kDa	33	40
13	Type I keratin KA11 OS=Rattus norvegicus OX=10116 GN=Ka11 PE=2 SV=1	Q6IFV0_RAT	Ka11	53 kDa	56	37
14	Keratin, type I cytoskeletal 15 OS=Rattus norvegicus OX=10116 GN=Krt15 PE=1 SV=1	K1C15_RAT	Krt15	49 kDa	59	36
15	Keratin 16 OS=Rattus norvegicus OX=10116 GN=Krt16 PE=1 SV=1	Q6IFU9_RAT	Krt16	51 kDa	60	36
16	Tubulin alpha-1B chain OS=Rattus norvegicus OX=10116 GN=Tuba1b PE=1 SV=1	TBA1B_RAT	Tuba1b	50 kDa	30	36
17	SHC-transforming protein 1 OS=Rattus norvegicus OX=10116 GN=Shc1 PE=1 SV=1	F1LN14_RAT-DECOY (+3)		?	0	35
18	Tubulin alpha-1A chain OS=Rattus norvegicus OX=10116 GN=Tuba1a PE=1 SV=1	TBA1A_RAT	Tuba1a	50 kDa	29	34
19	Keratin, type II cytoskeletal 6A OS=Rattus norvegicus OX=10116 GN=Krt6a PE=1 SV=1	K2C6A_RAT	Krt6a	59 kDa	78	33
20	Tubulin beta chain OS=Rattus norvegicus OX=10116 GN=Tubb4a PE=1 SV=1	B4F7C2_RAT	Tubb4a	50 kDa	27	33
21	Keratin 79 (Fragment) OS=Rattus norvegicus OX=10116 GN=Krt79 PE=1 SV=1	A0A0G2JW69_RAT	Krt79	53 kDa	0	32
22	Tubulin alpha-4A chain OS=Rattus norvegicus OX=10116 GN=Tuba4a PE=1 SV=1	TBA4A_RAT	Tuba4a	50 kDa	28	31
23	Apolipoprotein E OS=Rattus norvegicus OX=10116 GN=Apoe PE=1 SV=1	A0A0G2K151_RAT (+3)	Apoe	41 kDa	2	30
24	Keratin, type I cytoskeletal 17 OS=Rattus norvegicus OX=10116 GN=Krt17 PE=1 SV=1	A0A0G2K9Q9_RAT	Krt17	50 kDa	42	29
25	Tubulin beta-3 chain OS=Rattus norvegicus OX=10116 GN=Tubb3 PE=1 SV=1	TBB3_RAT	Tubb3	50 kDa	25	29
26	Keratin, type II cytoskeletal 75 OS=Rattus norvegicus OX=10116 GN=Krt75 PE=1 SV=1	A0A0H2UHH5_RAT (+1)	Krt75	62 kDa	65	28
27	Keratin, type II cytoskeletal 73 OS=Rattus norvegicus OX=10116 GN=Krt73 PE=1 SV=1	A0A0G2JXH6_RAT (+1)	Krt73	59 kDa	40	28
28	Type II keratin Kb15 OS=Rattus norvegicus OX=10116 GN=Kb15 PE=2 SV=2	G3V908_RAT (+1)	Kb15	58 kDa	63	27
29	Sodium/potassium-transporting ATPase subunit alpha-3 OS=Rattus norvegicus OX=10116 GN=Atp1a3 PE=1 SV=2	AT1A3_RAT	Atp1a3	112 kDa	26	26
30	Sodium/potassium-transporting ATPase subunit alpha-1 OS=Rattus norvegicus OX=10116 GN=Atp1a1 PE=1 SV=1	AT1A1_RAT	Atp1a1	113 kDa	20	26
31	Keratin, type II cytoskeletal 8 OS=Rattus norvegicus OX=10116 GN=Krt8 PE=1 SV=3	K2C8_RAT	Krt8	54 kDa	60	25
32	Heat shock cognate 71 kDa protein OS=Rattus norvegicus OX=10116 GN=Hspa8 PE=1 SV=1	HSP7C_RAT	Hspa8	71 kDa	16	23
33	Dihydropyrimidinase-related protein 2 OS=Rattus norvegicus OX=10116 GN=Dpysl2 PE=1 SV=1	DPYL2_RAT	Dpysl2	62 kDa	20	22
34	Keratin, type I cytoskeletal 42 OS=Rattus norvegicus OX=10116 GN=Krt42 PE=3 SV=1	K1C42_RAT	Krt42	50 kDa	42	21
35	ATP synthase subunit beta OS=Rattus norvegicus OX=10116 GN=Atp5f1b PE=1 SV=1	G3V6D3_RAT (+1)	Atp5f1b	56 kDa	27	21
36	Glyceraldehyde-3-phosphate dehydrogenase OS=Rattus norvegicus OX=10116 GN=Gapdh PE=1 SV=3	G3P_RAT	Gapdh	36 kDa	11	21
37	Polyubiquitin-C OS=Rattus norvegicus OX=10116 GN=Ubc PE=4 SV=1	F1LML2_RAT (+5)	Ubc	91 kDa	9	21
38	Sodium/potassium-transporting ATPase subunit alpha-2 OS=Rattus norvegicus OX=10116 GN=Atp1a2 PE=1 SV=1	AT1A2_RAT	Atp1a2	112 kDa	17	19
39	Keratin, type II cytoskeletal 2 epidermal OS=Rattus norvegicus OX=10116 GN=Krt2 PE=1 SV=1	A0A0G2JWX4_RAT (+1)	Krt2	69 kDa	42	18
40	Keratin 28 OS=Rattus norvegicus OX=10116 GN=Krt28 PE=2 SV=1	Q6IFW7_RAT	Krt28	41 kDa	37	18
41	Creatine kinase B-type OS=Rattus norvegicus OX=10116 GN=Ckb PE=1 SV=2	KCRB_RAT	Ckb	43 kDa	8	16
42	Pyruvate kinase PKM OS=Rattus norvegicus OX=10116 GN=Pkm PE=1 SV=3	KPYM_RAT	Pkm	58 kDa	7	16
43	Malate dehydrogenase, mitochondrial OS=Rattus norvegicus OX=10116 GN=Mdh2 PE=1 SV=2	MDHM_RAT	Mdh2	36 kDa	13	14
45	Keratin, type I cytoskeletal 19 OS=Rattus norvegicus OX=10116 GN=Krt19 PE=1 SV=2	K1C19_RAT	Krt19	45 kDa	19	13
44	ATP synthase subunit alpha OS=Rattus norvegicus OX=10116 GN=Atp5f1a PE=1 SV=1	F1LP05_RAT	Atp5f1a	60 kDa	12	13
46	Desmoplakin OS=Rattus norvegicus OX=10116 GN=Dsp PE=1 SV=1	F1LMV6_RAT	Dsp	332 kDa	14	12
52	Keratin 76 OS=Rattus norvegicus OX=10116 GN=Krt76 PE=2 SV=1	Q6IFZ5_RAT	Krt76	62 kDa	25	12
47	Fructose-bisphosphate aldolase A OS=Rattus norvegicus OX=10116 GN=Aldoa PE=1 SV=2	ALDOA_RAT	Aldoa	39 kDa	11	12
48	Triosephosphate isomerase OS=Rattus norvegicus OX=10116 GN=Tpi1 PE=1 SV=2	TPIS_RAT	Tpi1	27 kDa	7	12
49	Syntaxin-binding protein 1 OS=Rattus norvegicus OX=10116 GN=Stxbp1 PE=1 SV=1	STXB1_RAT	Stxbp1	68 kDa	6	12
50	14-3-3 protein epsilon OS=Rattus norvegicus OX=10116 GN=Ywhae PE=1 SV=1	1433E_RAT	Ywhae	29 kDa	4	12
51	Glial fibrillary acidic protein OS=Rattus norvegicus OX=10116 GN=Gfap PE=1 SV=2	GFAP_RAT	Gfap	50 kDa	6	12
53	Junction plakoglobin OS=Rattus norvegicus OX=10116 GN=Jup PE=1 SV=1	PLAK_RAT	Jup	82 kDa	10	11
54	Gamma-enolase OS=Rattus norvegicus OX=10116 GN=Eno2 PE=1 SV=2	ENOG_RAT	Eno2	47 kDa	6	11
55	14-3-3 protein zeta/delta OS=Rattus norvegicus OX=10116 GN=Ywhaz PE=1 SV=1	1433Z_RAT (+1)	Ywhaz	28 kDa	7	10
56	14-3-3 protein gamma OS=Rattus norvegicus OX=10116 GN=Ywhag PE=1 SV=2	1433G_RAT	Ywhag	28 kDa	4	10
57	Hexokinase-1 OS=Rattus norvegicus OX=10116 GN=Hk1 PE=1 SV=4	HXK1_RAT	Hk1	102 kDa	5	10
58	Rab GDP dissociation inhibitor alpha OS=Rattus norvegicus OX=10116 GN=Gdi1 PE=1 SV=1	GDIA_RAT	Gdi1	51 kDa	1	10
61	Amyloid-beta precursor protein OS=Homo sapiens OX=9606 GN=APP PE=1 SV=3	A4_HUMAN	APP	87 kDa	0	10
59	Amyloid-beta A4 protein OS=Rattus norvegicus OX=10116 GN=App PE=1 SV=2	A4_RAT (+1)	App	87 kDa	2	10
60	Clusterin OS=Rattus norvegicus OX=10116 GN=Clu PE=1 SV=2	CLUS_RAT (+2)	Clu	51 kDa	0	10
62	Clathrin heavy chain 1 OS=Rattus norvegicus OX=10116 GN=Cltc PE=1 SV=3	CLH1_RAT (+1)	Cltc	192 kDa	15	9
63	Synapsin-1 OS=Rattus norvegicus OX=10116 GN=Syn1 PE=1 SV=3	SYN1_RAT	Syn1	74 kDa	9	9
64	Calmodulin-3 OS=Rattus norvegicus OX=10116 GN=Calm3 PE=1 SV=1	CALM3_RAT	Calm3	17 kDa	7	9
65	Vesicle-fusing ATPase OS=Rattus norvegicus OX=10116 GN=Nsf PE=1 SV=1	NSF_RAT	Nsf	83 kDa	4	9
66	Serum albumin OS=Rattus norvegicus OX=10116 GN=Alb PE=1 SV=1	A0A0G2JSH5_RAT	Alb	69 kDa	5	9
67	Synapsin II, isoform CRA_a OS=Rattus norvegicus OX=10116 GN=Syn2 PE=1 SV=3	G3V733_RAT (+1)	Syn2	63 kDa	8	8
68	14-3-3 protein eta OS=Rattus norvegicus OX=10116 GN=Ywhah PE=1 SV=2	1433F_RAT	Ywhah	28 kDa	3	8
69	Dynamin-1 OS=Rattus norvegicus OX=10116 GN=Dnm1 PE=1 SV=2	DYN1_RAT	Dnm1	97 kDa	2	8
70	Brain acid soluble protein 1 OS=Rattus norvegicus OX=10116 GN=Basp1 PE=1 SV=2	BASP1_RAT	Basp1	22 kDa	5	7
71	Alpha-internexin OS=Rattus norvegicus OX=10116 GN=Ina PE=1 SV=1	G3V8Q2_RAT	Ina	56 kDa	9	7
72	V-type proton ATPase subunit B, brain isoform OS=Rattus norvegicus OX=10116 GN=Atp6v1b2 PE=1 SV=1	VATB2_RAT	Atp6v1b2	57 kDa	8	7
73	Excitatory amino acid transporter 2 OS=Rattus norvegicus OX=10116 GN=Slc1a2 PE=1 SV=2	EAA2_RAT (+1)	Slc1a2	62 kDa	5	7
74	Myelin proteolipid protein OS=Rattus norvegicus OX=10116 GN=Plp1 PE=1 SV=2	MYPR_RAT	Plp1	30 kDa	9	7
75	Aspartate aminotransferase, cytoplasmic OS=Rattus norvegicus OX=10116 GN=Got1 PE=1 SV=3	AATC_RAT	Got1	46 kDa	5	7
76	ATPase H+-transporting V1 subunit A OS=Rattus norvegicus OX=10116 GN=Atp6v1a PE=1 SV=1	D4A133_RAT	Atp6v1a	68 kDa	4	7
77	Aspartate aminotransferase, mitochondrial OS=Rattus norvegicus OX=10116 GN=Got2 PE=1 SV=2	AATM_RAT	Got2	47 kDa	8	7
78	Guanine nucleotide-binding protein G(I)/G(S)/G(T) subunit beta-1 OS=Rattus norvegicus OX=10116 GN=Gnb1 PE=1 SV=4	GBB1_RAT	Gnb1	37 kDa	6	7
82	14-3-3 protein beta/alpha OS=Rattus norvegicus OX=10116 GN=Ywhab PE=1 SV=3	1433B_RAT	Ywhab	28 kDa	4	7
79	Voltage-dependent anion-selective channel protein 1 OS=Rattus norvegicus OX=10116 GN=Vdac1 PE=1 SV=4	VDAC1_RAT	Vdac1	31 kDa	2	7
80	Sodium/potassium-transporting ATPase subunit beta-1 OS=Rattus norvegicus OX=10116 GN=Atp1b1 PE=1 SV=1	AT1B1_RAT	Atp1b1	35 kDa	2	7
81	Carboxypeptidase E OS=Rattus norvegicus OX=10116 GN=Cpe PE=1 SV=1	CBPE_RAT	Cpe	53 kDa	0	7
83	Guanine nucleotide-binding protein G(o) subunit alpha OS=Rattus norvegicus OX=10116 GN=Gnao1 PE=1 SV=2	GNAO_RAT	Gnao1	40 kDa	7	6
84	Alpha-enolase OS=Rattus norvegicus OX=10116 GN=Eno1 PE=1 SV=4	ENOA_RAT (+2)	Eno1	47 kDa	8	6
85	Calcium/calmodulin-dependent protein kinase type II subunit alpha OS=Rattus norvegicus OX=10116 GN=Camk2a PE=1 SV=1	KCC2A_RAT	Camk2a	54 kDa	7	6
86	Synaptosomal-associated protein 25 OS=Rattus norvegicus OX=10116 GN=Snap25 PE=1 SV=1	SNP25_RAT	Snap25	23 kDa	3	6
92	Brain acid soluble protein 1 OS=Rattus norvegicus OX=10116 GN=Basp1 PE=1 SV=1	A0A0G2K1L8_RAT	Basp1	22 kDa	0	6
91	Heat shock protein HSP 90-alpha OS=Rattus norvegicus OX=10116 GN=Hsp90aa1 PE=1 SV=3	HS90A_RAT	Hsp90aa1	85 kDa	4	6
87	Serine/threonine-protein phosphatase 2B catalytic subunit alpha isoform OS=Rattus norvegicus OX=10116 GN=Ppp3ca PE=1 SV=1	PP2BA_RAT	Ppp3ca	59 kDa	4	6
88	Superoxide dismutase [Cu-Zn] OS=Rattus norvegicus OX=10116 PE=2 SV=1	Q6LDS4_RAT (+1)		16 kDa	3	6
89	Fibrillin-2 OS=Rattus norvegicus OX=10116 GN=Fbn2 PE=2 SV=1	Q9WUH9_RAT	Fbn2	313 kDa	0	6
90	Phosphoglycerate mutase 1 OS=Rattus norvegicus OX=10116 GN=Pgam1 PE=1 SV=4	PGAM1_RAT	Pgam1	29 kDa	2	6
93	2',3'-cyclic-nucleotide 3'-phosphodiesterase OS=Rattus norvegicus OX=10116 GN=Cnp PE=2 SV=1	A0A097BVJ5_RAT (+1)	Cnp	45 kDa	5	5
94	Heat shock protein HSP 90-beta OS=Rattus norvegicus OX=10116 GN=Hsp90ab1 PE=1 SV=4	HS90B_RAT	Hsp90ab1	83 kDa	3	5
95	Ras-related protein Rab-3A OS=Rattus norvegicus OX=10116 GN=Rab3a PE=1 SV=1	RAB3A_RAT	Rab3a	25 kDa	5	5
96	60 kDa heat shock protein, mitochondrial OS=Rattus norvegicus OX=10116 GN=Hspd1 PE=1 SV=1	CH60_RAT	Hspd1	61 kDa	4	5
97	Aconitate hydratase, mitochondrial OS=Rattus norvegicus OX=10116 GN=Aco2 PE=1 SV=2	ACON_RAT	Aco2	85 kDa	3	5
98	L-lactate dehydrogenase B chain OS=Rattus norvegicus OX=10116 GN=Ldhb PE=1 SV=2	LDHB_RAT	Ldhb	37 kDa	3	5
99	Malate dehydrogenase, cytoplasmic OS=Rattus norvegicus OX=10116 GN=Mdh1 PE=1 SV=3	MDHC_RAT	Mdh1	36 kDa	3	5
100	Myelin basic protein transcript variant N (Fragment) OS=Rattus norvegicus OX=10116 GN=Mbp PE=2 SV=1	I7EFB0_RAT (+1)	Mbp	23 kDa	4	5
101	Voltage-dependent anion-selective channel protein 2 OS=Rattus norvegicus OX=10116 GN=Vdac2 PE=1 SV=2	VDAC2_RAT	Vdac2	32 kDa	3	5
103	Histone H2A OS=Rattus norvegicus OX=10116 GN=Hist1h2ak PE=3 SV=1	D3ZVK7_RAT (+10)	Hist1h2ak	14 kDa	2	5
102	V-type proton ATPase subunit a OS=Rattus norvegicus OX=10116 GN=Atp6v0a1 PE=2 SV=1	Q2I6B3_RAT (+1)	Atp6v0a1	96 kDa	0	5
104	Spectrin beta chain OS=Rattus norvegicus OX=10116 GN=Sptbn1 PE=1 SV=1	A0A0G2K8W9_RAT (+2)	Sptbn1	273 kDa	4	4
115	Dihydropyrimidinase-related protein 1 OS=Rattus norvegicus OX=10116 GN=Crmp1 PE=1 SV=1	DPYL1_RAT	Crmp1	62 kDa	3	4
105	Vesicle-associated membrane protein 2 OS=Rattus norvegicus OX=10116 GN=Vamp2 PE=1 SV=2	VAMP2_RAT (+1)	Vamp2	13 kDa	2	4
106	Microtubule-associated protein 6 OS=Rattus norvegicus OX=10116 GN=Map6 PE=1 SV=1	MAP6_RAT	Map6	100 kDa	0	4
120	Serine/threonine kinase 36 OS=Rattus norvegicus OX=10116 GN=Stk36 PE=1 SV=2	D3ZA65_RAT-DECOY		?	0	4
107	Elongation factor 1-alpha 1 OS=Rattus norvegicus OX=10116 GN=Eef1a1 PE=2 SV=1	EF1A1_RAT (+1)	Eef1a1	50 kDa	3	4
108	AP-2 complex subunit alpha OS=Rattus norvegicus OX=10116 GN=Ap2a1 PE=1 SV=1	D3ZUY8_RAT	Ap2a1	108 kDa	2	4
117	Nestin OS=Rattus norvegicus OX=10116 GN=Nes PE=1 SV=3	D3ZWJ2_RAT	Nes	164 kDa	4	4
114	Endoplasmic reticulum chaperone BiP OS=Rattus norvegicus OX=10116 GN=Hspa5 PE=1 SV=1	BIP_RAT	Hspa5	72 kDa	2	4
109	ATP-dependent 6-phosphofructokinase OS=Rattus norvegicus OX=10116 GN=Pfkm PE=1 SV=1	A0A0G2KBC7_RAT (+1)	Pfkm	94 kDa	2	4
119	Fructose-bisphosphate aldolase OS=Rattus norvegicus OX=10116 GN=Aldoc PE=1 SV=1	A0A0G2K3Q6_RAT (+1)	Aldoc	40 kDa	0	4
110	RAB14, member RAS oncogene family OS=Rattus norvegicus OX=10116 GN=Rab14 PE=1 SV=1	B0BMW0_RAT	Rab14	24 kDa	0	4
118	Similar to Hypothetical protein A430033K04 OS=Rattus norvegicus OX=10116 GN=RGD1566386 PE=4 SV=2	E9PU41_RAT-DECOY (+1)		?	0	4
112	Prosaposin OS=Rattus norvegicus OX=10116 GN=Psap PE=1 SV=1	SAP_RAT (+2)	Psap	61 kDa	0	4
116	Ras-related protein Rab-2A OS=Rattus norvegicus OX=10116 GN=Rab2a PE=1 SV=3	F1LP82_RAT (+1)	Rab2a	23 kDa	0	4
113	ProSAAS OS=Rattus norvegicus OX=10116 GN=LOC108348172 PE=1 SV=1	G3V6X7_RAT (+1)	LOC108348172	27 kDa	0	4
111	ADP-ribosylation factor-like GTPase 8A OS=Rattus norvegicus OX=10116 GN=Arl8a PE=1 SV=1	D3ZPP2_RAT	Arl8a	21 kDa	0	4
121	Contactin-1 OS=Rattus norvegicus OX=10116 GN=Cntn1 PE=1 SV=2	CNTN1_RAT	Cntn1	113 kDa	5	3
122	ATPase, H+ transporting, V1 subunit E isoform 1, isoform CRA_a OS=Rattus norvegicus OX=10116 GN=Atp6v1e1 PE=1 SV=1	G3V7L8_RAT (+1)	Atp6v1e1	26 kDa	3	3
123	Phosphoglycerate kinase 1 OS=Rattus norvegicus OX=10116 GN=Pgk1 PE=1 SV=2	PGK1_RAT	Pgk1	45 kDa	4	3
124	Cytochrome b-c1 complex subunit 2, mitochondrial OS=Rattus norvegicus OX=10116 GN=Uqcrc2 PE=1 SV=2	QCR2_RAT	Uqcrc2	48 kDa	4	3
125	Creatine kinase U-type, mitochondrial OS=Rattus norvegicus OX=10116 GN=Ckmt1 PE=1 SV=1	Q5BJT9_RAT	Ckmt1	47 kDa	1	3
126	Glutamine synthetase OS=Rattus norvegicus OX=10116 GN=Glul PE=1 SV=3	GLNA_RAT	Glul	42 kDa	3	3
127	Dermcidin OS=Rattus norvegicus OX=10116 PE=2 SV=1	Q71DI1_RAT		11 kDa	4	3
133	Nucleoside diphosphate kinase A OS=Rattus norvegicus OX=10116 GN=Nme1 PE=1 SV=1	NDKA_RAT	Nme1	17 kDa	4	3
134	Uncharacterized protein OS=Rattus norvegicus OX=10116 PE=4 SV=1	A0A0G2K3Z9_RAT (+1)		22 kDa	2	3
128	Neuronal membrane glycoprotein M6-a OS=Rattus norvegicus OX=10116 GN=Gpm6a PE=1 SV=1	GPM6A_RAT	Gpm6a	31 kDa	3	3
135	Histone H4 OS=Rattus norvegicus OX=10116 GN=Hist1h4b PE=1 SV=2	H4_RAT	Hist1h4b	11 kDa	3	3
139	Neuroplastin OS=Rattus norvegicus OX=10116 GN=Nptn PE=1 SV=2	NPTN_RAT	Nptn	44 kDa	2	3
129	Cytoplasmic dynein 1 heavy chain 1 OS=Rattus norvegicus OX=10116 GN=Dync1h1 PE=1 SV=1	DYHC1_RAT	Dync1h1	532 kDa	0	3
151	Similar to 14-3-3 protein sigma OS=Rattus norvegicus OX=10116 GN=LOC298795 PE=2 SV=1	Q5EBB0_RAT (+2)	LOC298795	28 kDa	0	3
140	ADP-ribosylation factor 2 OS=Rattus norvegicus OX=10116 GN=Arf2 PE=2 SV=1	ARF2_RAT	Arf2	21 kDa	1	3
145	Isocitrate dehydrogenase [NAD] subunit, mitochondrial OS=Rattus norvegicus OX=10116 GN=Idh3a PE=1 SV=2	F1LNF7_RAT (+1)	Idh3a	41 kDa	1	3
142	ATP-dependent 6-phosphofructokinase OS=Rattus norvegicus OX=10116 GN=Pfkp PE=2 SV=1	C7C5T2_RAT	Pfkp	86 kDa	1	3
130	Synaptotagmin-1 OS=Rattus norvegicus OX=10116 GN=Syt1 PE=1 SV=3	SYT1_RAT	Syt1	47 kDa	1	3
131	Cathepsin B OS=Rattus norvegicus OX=10116 GN=Ctsb PE=1 SV=1	Q6IN22_RAT	Ctsb	38 kDa	0	3
136	Fascin OS=Rattus norvegicus OX=10116 GN=Fscn1 PE=1 SV=2	FSCN1_RAT	Fscn1	54 kDa	2	3
137	Synaptophysin OS=Rattus norvegicus OX=10116 GN=Syp PE=1 SV=1	SYPH_RAT	Syp	33 kDa	1	3
148	Thy-1 membrane glycoprotein OS=Rattus norvegicus OX=10116 GN=Thy1 PE=1 SV=1	THY1_RAT	Thy1	18 kDa	2	3
132	Phospholipase D3 OS=Rattus norvegicus OX=10116 GN=Pld3 PE=1 SV=1	PLD3_RAT	Pld3	54 kDa	0	3
146	Cytochrome c, somatic OS=Rattus norvegicus OX=10116 GN=Cycs PE=1 SV=2	CYC_RAT (+1)	Cycs	12 kDa	1	3
143	Limbic system-associated membrane protein OS=Rattus norvegicus OX=10116 GN=Lsamp PE=4 SV=1	A0A0H2UHW7_RAT (+3)	Lsamp	34 kDa	1	3
138	Neurexin-1 OS=Rattus norvegicus OX=10116 GN=Nrxn1 PE=1 SV=3	NRX1A_RAT	Nrxn1	168 kDa	0	3
141	Protein phosphatase 2 (Formerly 2A), regulatory subunit A (PR 65), alpha isoform, isoform CRA_a OS=Rattus norvegicus OX=10116 GN=Ppp2r1a PE=1 SV=1	Q5XI34_RAT	Ppp2r1a	65 kDa	0	3
147	Desmoglein 1 OS=Rattus norvegicus OX=10116 GN=Dsg1 PE=4 SV=3	D4A4T7_RAT-DECOY		?	0	3
149	Pear1 protein OS=Rattus norvegicus OX=10116 GN=Pear1 PE=2 SV=1	B5DEG9_RAT-DECOY (+1)		?	0	3
144	Chloride channel protein OS=Rattus norvegicus OX=10116 GN=Clcn6 PE=1 SV=1	D4A3H5_RAT	Clcn6	97 kDa	0	3
150	ADP-ribosylation factor-like protein 8B OS=Rattus norvegicus OX=10116 GN=Arl8b PE=2 SV=1	ARL8B_RAT	Arl8b	22 kDa	0	3
215	Mannose 6-phosphate/insulin-like growth factor II receptor OS=Rattus norvegicus OX=10116 GN=M6P/IGF2r PE=2 SV=1	Q63002_RAT (+1)	M6P	273 kDa	0	2
226	Rhomboid-like protein OS=Rattus norvegicus OX=10116 GN=Rhbdl2 PE=3 SV=2	D3ZA62_RAT	Rhbdl2	19 kDa	0	2
152	Cytochrome b-c1 complex subunit 1, mitochondrial OS=Rattus norvegicus OX=10116 GN=Uqcrc1 PE=1 SV=1	QCR1_RAT	Uqcrc1	53 kDa	4	2
156	Plasma membrane calcium-transporting ATPase 1 OS=Rattus norvegicus OX=10116 GN=Atp2b1 PE=1 SV=3	AT2B1_RAT	Atp2b1	135 kDa	4	2
157	Alpha II spectrin OS=Rattus norvegicus OX=10116 PE=2 SV=1	C9EH87_RAT		288 kDa	3	2
181	Neurofilament light polypeptide OS=Rattus norvegicus OX=10116 GN=Nefl PE=1 SV=3	NFL_RAT	Nefl	61 kDa	0	2
159	L-lactate dehydrogenase A chain OS=Rattus norvegicus OX=10116 GN=Ldha PE=1 SV=1	LDHA_RAT	Ldha	36 kDa	3	2
168	Pyruvate dehydrogenase E1 component subunit alpha OS=Rattus norvegicus OX=10116 PE=1 SV=3	D4A5G8_RAT (+3)		43 kDa	2	2
153	Protein kinase C and casein kinase substrate in neurons protein 1 OS=Rattus norvegicus OX=10116 GN=Pacsin1 PE=1 SV=1	PACN1_RAT	Pacsin1	50 kDa	2	2
170	Non-specific cytotoxic cell receptor protein 1 homolog (zebrafish) OS=Rattus norvegicus OX=10116 GN=Nccrp1 PE=4 SV=1	D3ZQ18_RAT	Nccrp1	33 kDa	5	2
161	Histone H2B OS=Rattus norvegicus OX=10116 GN=LOC102549061 PE=3 SV=1	A0A0G2JXE0_RAT (+7)	LOC102549061	14 kDa	2	2
154	Cofilin-1 OS=Rattus norvegicus OX=10116 GN=Cfl1 PE=1 SV=3	COF1_RAT	Cfl1	19 kDa	1	2
158	Microtubule-associated protein 1B OS=Rattus norvegicus OX=10116 GN=Map1b PE=1 SV=3	MAP1B_RAT	Map1b	270 kDa	2	2
174	ADP/ATP translocase 2 OS=Rattus norvegicus OX=10116 GN=Slc25a5 PE=1 SV=3	ADT2_RAT	Slc25a5	33 kDa	2	2
169	Beta-synuclein OS=Rattus norvegicus OX=10116 GN=Sncb PE=1 SV=1	A0A0G2JSQ1_RAT (+1)	Sncb	14 kDa	2	2
175	Dihydrolipoyl dehydrogenase, mitochondrial OS=Rattus norvegicus OX=10116 GN=Dld PE=1 SV=1	DLDH_RAT	Dld	54 kDa	2	2
199	ATP synthase F(0) complex subunit B1, mitochondrial OS=Rattus norvegicus OX=10116 GN=Atp5pb PE=1 SV=1	AT5F1_RAT	Atp5pb	29 kDa	1	2
155	Septin 5, isoform CRA_d OS=Rattus norvegicus OX=10116 GN=Sept5 PE=1 SV=1	D3ZDH8_RAT	2022-09-05	44 kDa	1	2
213	Calcium/calmodulin-dependent protein kinase type II subunit beta OS=Rattus norvegicus OX=10116 GN=Camk2b PE=1 SV=1	F1LNI8_RAT (+4)	Camk2b	65 kDa	3	2
188	Ubiquitin carboxyl-terminal hydrolase isozyme L1 OS=Rattus norvegicus OX=10116 GN=Uchl1 PE=1 SV=2	UCHL1_RAT	Uchl1	25 kDa	2	2
192	Keratinocyte proline-rich protein OS=Rattus norvegicus OX=10116 GN=Kprp PE=4 SV=1	G3V9A5_RAT (+1)	Kprp	76 kDa	2	2
165	Citrate synthase, mitochondrial OS=Rattus norvegicus OX=10116 GN=Cs PE=1 SV=1	CISY_RAT (+1)	Cs	52 kDa	1	2
202	Amino acid transporter OS=Rattus norvegicus OX=10116 GN=Slc1a3 PE=1 SV=1	A0A0G2JSU1_RAT (+3)	Slc1a3	54 kDa	1	2
228	ADP/ATP translocase 1 OS=Rattus norvegicus OX=10116 GN=Slc25a4 PE=1 SV=3	ADT1_RAT (+1)	Slc25a4	33 kDa	2	2
196	AP-2 complex subunit beta OS=Rattus norvegicus OX=10116 GN=Ap2b1 PE=1 SV=1	AP2B1_RAT (+1)	Ap2b1	105 kDa	0	2
162	Stress-70 protein, mitochondrial OS=Rattus norvegicus OX=10116 GN=Hspa9 PE=1 SV=1	F1M953_RAT (+1)	Hspa9	74 kDa	0	2
182	V-type proton ATPase subunit OS=Rattus norvegicus OX=10116 GN=Atp6v0d1 PE=1 SV=1	Q5M7T6_RAT	Atp6v0d1	40 kDa	0	2
163	Low-density lipoprotein receptor-related protein 2 OS=Rattus norvegicus OX=10116 GN=Lrp2 PE=1 SV=1	A0A0G2K9W7_RAT (+1)	Lrp2	519 kDa	0	2
176	Neurochondrin OS=Rattus norvegicus OX=10116 GN=Ncdn PE=1 SV=2	NCDN_RAT	Ncdn	79 kDa	2	2
193	Neurofascin OS=Rattus norvegicus OX=10116 GN=Nfasc PE=1 SV=2	NFASC_RAT	Nfasc	138 kDa	1	2
164	Alpha-1,4 glucan phosphorylase OS=Rattus norvegicus OX=10116 GN=Pygb PE=1 SV=2	G3V6Y6_RAT	Pygb	97 kDa	1	2
214	Alpha-1,4 glucan phosphorylase OS=Rattus norvegicus OX=10116 GN=Pygm PE=1 SV=1	G3V8V3_RAT (+1)	Pygm	97 kDa	2	2
216	ADP-ribosylation factor 5 OS=Rattus norvegicus OX=10116 GN=Arf5 PE=1 SV=2	ARF5_RAT	Arf5	21 kDa	2	2
217	Voltage-dependent anion-selective channel protein 3 OS=Rattus norvegicus OX=10116 GN=Vdac3 PE=1 SV=2	VDAC3_RAT (+1)	Vdac3	31 kDa	2	2
229	Guanine nucleotide binding protein alpha inhibiting 2 OS=Rattus norvegicus OX=10116 GN=Gnai2 PE=2 SV=1	Q45QN0_RAT	Gnai2	41 kDa	2	2
173	Hyaluronan and proteoglycan link protein 1 OS=Rattus norvegicus OX=10116 GN=Hapln1 PE=1 SV=2	HPLN1_RAT	Hapln1	40 kDa	0	2
218	Uncharacterized protein OS=Rattus norvegicus OX=10116 PE=4 SV=3	D3Z8M5_RAT-DECOY		?	0	2
227	Exocyst complex component 3-like 4 OS=Rattus norvegicus OX=10116 GN=Exoc3l4 PE=1 SV=1	B2GUV9_RAT-DECOY		?	0	2
180	F-actin-capping protein subunit beta OS=Rattus norvegicus OX=10116 GN=Capzb PE=1 SV=1	CAPZB_RAT	Capzb	31 kDa	0	2
183	Cell cycle control protein OS=Rattus norvegicus OX=10116 GN=Tmem30a PE=1 SV=1	A0A0G2JXG3_RAT	Tmem30a	41 kDa	0	2
195	Ketimine reductase mu-crystallin OS=Rattus norvegicus OX=10116 GN=Crym PE=1 SV=1	A0A0G2K568_RAT (+1)	Crym	33 kDa	0	2
208	Ubiquitin-specific peptidase 9, Y-linked OS=Rattus norvegicus OX=10116 GN=Usp9y PE=3 SV=1	A0A0G2JZU8_RAT (+1)	Usp9y	292 kDa	0	2
191	Phosphatidylethanolamine-binding protein 1 OS=Rattus norvegicus OX=10116 GN=Pebp1 PE=1 SV=3	PEBP1_RAT	Pebp1	21 kDa	1	2
194	Proteasome subunit beta OS=Rattus norvegicus OX=10116 GN=LOC100360846 PE=3 SV=1	A0A0G2JSL0_RAT (+1)	LOC100360846	25 kDa	1	2
219	Glioblastoma amplified sequence OS=Rattus norvegicus OX=10116 GN=Nipsnap2 PE=1 SV=1	Q5RK08_RAT	Nipsnap2	33 kDa	0	2
171	Glutamate dehydrogenase 1, mitochondrial OS=Rattus norvegicus OX=10116 GN=Glud1 PE=1 SV=2	DHE3_RAT	Glud1	61 kDa	0	2
201	Proteasome subunit alpha type-1 OS=Rattus norvegicus OX=10116 GN=Psma1 PE=1 SV=2	PSA1_RAT	Psma1	30 kDa	0	2
185	Glucose-6-phosphate isomerase OS=Rattus norvegicus OX=10116 GN=Gpi PE=1 SV=1	G6PI_RAT	Gpi	63 kDa	0	2
210	Gelsolin OS=Rattus norvegicus OX=10116 GN=Gsn PE=1 SV=1	GELS_RAT	Gsn	86 kDa	0	2
160	Phospholipid-transporting ATPase OS=Rattus norvegicus OX=10116 GN=Atp8a1 PE=1 SV=3	F1LUT4_RAT	Atp8a1	111 kDa	0	2
166	Granulins OS=Rattus norvegicus OX=10116 GN=Grn PE=4 SV=1	F1LMP7_RAT (+2)	Grn	57 kDa	0	2
167	Zinc finger, NFX1-type-containing 1 OS=Rattus norvegicus OX=10116 GN=Znfx1 PE=1 SV=2	F1LMA9_RAT-DECOY (+1)		?	0	2
177	Vitamin D receptor OS=Rattus norvegicus OX=10116 GN=Vdr PE=3 SV=1	G3V744_RAT-DECOY (+1)		?	0	2
187	Ras-related protein Rab-7a OS=Rattus norvegicus OX=10116 GN=Rab7a PE=1 SV=1	A0A0G2K930_RAT (+1)	Rab7a	21 kDa	0	2
190	Transitional endoplasmic reticulum ATPase OS=Rattus norvegicus OX=10116 GN=Vcp PE=1 SV=3	TERA_RAT	Vcp	89 kDa	0	2
205	NEDD4-binding protein 2-like 2 OS=Rattus norvegicus OX=10116 GN=N4bp2l2 PE=2 SV=1	N42L2_RAT-DECOY		?	0	2
206	RBR-type E3 ubiquitin transferase OS=Rattus norvegicus OX=10116 GN=Rnf19b PE=3 SV=1	A0A0G2K6H9_RAT	Rnf19b	70 kDa	0	2
207	Amyloid-like protein 2 OS=Rattus norvegicus OX=10116 GN=Aplp2 PE=1 SV=2	M0RDX2_RAT (+1)	Aplp2	82 kDa	0	2
212	Low-density lipoprotein receptor-related protein 2 OS=Rattus norvegicus OX=10116 GN=Lrp2 PE=1 SV=1	LRP2_RAT-DECOY (+1)		?	0	2
220	RGD1311906 protein (Fragment) OS=Rattus norvegicus OX=10116 GN=Fcgbpl1 PE=2 SV=1	Q499U7_RAT-DECOY (+1)		?	0	2
203	Importin subunit beta-1 OS=Rattus norvegicus OX=10116 GN=Kpnb1 PE=1 SV=1	IMB1_RAT (+1)	Kpnb1	97 kDa	0	2
200	Secretogranin-1 OS=Rattus norvegicus OX=10116 GN=Chgb PE=1 SV=2	SCG1_RAT-DECOY		?	0	2
172	Mammalian ependymin-related protein 1 OS=Rattus norvegicus OX=10116 GN=Epdr1 PE=2 SV=1	EPDR1_RAT	Epdr1	26 kDa	0	2
178	Multiple EGF-like-domains 11 OS=Rattus norvegicus OX=10116 GN=Megf11 PE=4 SV=3	F1LVJ8_RAT-DECOY (+2)		?	0	2
179	Uncharacterized protein OS=Rattus norvegicus OX=10116 PE=4 SV=3	F1M443_RAT-DECOY		?	0	2
184	Serine protease HTRA1 OS=Rattus norvegicus OX=10116 GN=Htra1 PE=2 SV=1	HTRA1_RAT	Htra1	51 kDa	0	2
186	Neuronal pentraxin receptor OS=Rattus norvegicus OX=10116 GN=Nptxr PE=1 SV=1	F1LSY2_RAT (+1)	Nptxr	52 kDa	0	2
189	GTP-binding nuclear protein Ran OS=Rattus norvegicus OX=10116 GN=RGD1306195 PE=2 SV=1	Q66H11_RAT (+2)	RGD1306195	24 kDa	0	2
197	Ectonucleotide pyrophosphatase/phosphodiesterase family member 5 OS=Rattus norvegicus OX=10116 GN=Enpp5 PE=1 SV=2	ENPP5_RAT	Enpp5	54 kDa	0	2
198	Syntaxin-7 OS=Rattus norvegicus OX=10116 GN=Stx7 PE=3 SV=1	A0A0G2K6Y9_RAT (+2)	Stx7	29 kDa	0	2
204	D-aminoacyl-tRNA deacylase OS=Rattus norvegicus OX=10116 GN=Dtd1 PE=1 SV=1	B0K014_RAT	Dtd1	23 kDa	0	2
209	VPS18 CORVET/HOPS core subunit OS=Rattus norvegicus OX=10116 GN=Vps18 PE=1 SV=1	B5DFJ4_RAT	Vps18	110 kDa	0	2
211	Neuroendocrine protein 7B2 OS=Rattus norvegicus OX=10116 GN=Scg5 PE=1 SV=1	7B2_RAT (+1)	Scg5	24 kDa	0	2
221	Zinc finger protein 266 OS=Rattus norvegicus OX=10116 GN=Zfp266 PE=4 SV=1	A0A0G2JW15_RAT (+2)	Zfp266	68 kDa	0	2
222	Netrin G2 OS=Rattus norvegicus OX=10116 GN=Ntng2 PE=4 SV=1	A0A0G2K5J5_RAT-DECOY (+1)		?	0	2
223	Pear1 protein OS=Rattus norvegicus OX=10116 GN=Pear1 PE=2 SV=1	B5DEG9_RAT (+1)	Pear1	110 kDa	0	2
224	Transmembrane protein 201 OS=Rattus norvegicus OX=10116 GN=Tmem201 PE=1 SV=2	D3ZBW3_RAT-DECOY		?	0	2
225	ALG2, alpha-1,3/1,6-mannosyltransferase OS=Rattus norvegicus OX=10116 GN=Alg2 PE=1 SV=1	G3V6U3_RAT-DECOY (+1)		?	0	2
371	DNA helicase MCM9 OS=Rattus norvegicus OX=10116 GN=Mcm9 PE=3 SV=2	MCM9_RAT (+1)	Mcm9	124 kDa	3	1
233	Annexin A2 OS=Rattus norvegicus OX=10116 GN=Anxa2 PE=1 SV=2	ANXA2_RAT	Anxa2	39 kDa	5	1
235	Mitogen-activated protein kinase 1 OS=Rattus norvegicus OX=10116 GN=Mapk1 PE=1 SV=3	MK01_RAT	Mapk1	41 kDa	1	1
258	Cytochrome c oxidase subunit 5A, mitochondrial OS=Rattus norvegicus OX=10116 GN=Cox5a PE=1 SV=1	COX5A_RAT	Cox5a	16 kDa	3	1
293	ATP synthase subunit O, mitochondrial OS=Rattus norvegicus OX=10116 GN=Atp5po PE=1 SV=1	ATPO_RAT	Atp5po	23 kDa	4	1
360	Desmoglein 1 OS=Rattus norvegicus OX=10116 GN=Dsg1 PE=4 SV=3	D4A4T7_RAT	Dsg1	113 kDa	2	1
375	RIKEN cDNA 2310050C09 gene OS=Rattus norvegicus OX=10116 GN=LOC686143 PE=4 SV=3	F1M6N0_RAT	LOC686143	29 kDa	4	1
231	Microtubule-associated protein OS=Rattus norvegicus OX=10116 GN=Mapt PE=1 SV=2	D3ZKD9_RAT	Mapt	39 kDa	0	1
230	Fibrillin 1 OS=Rattus norvegicus OX=10116 GN=Fbn1 PE=1 SV=1	G3V9M6_RAT (+1)	Fbn1	312 kDa	0	1
239	Cytochrome c oxidase subunit 2 OS=Rattus norvegicus OX=10116 GN=COX2 PE=3 SV=1	Q5UAJ6_RAT	COX2	26 kDa	2	1
278	Transketolase OS=Rattus norvegicus OX=10116 GN=Tkt PE=1 SV=1	G3V826_RAT (+1)	Tkt	71 kDa	3	1
260	Guanine deaminase OS=Rattus norvegicus OX=10116 GN=Gda PE=1 SV=1	GUAD_RAT (+1)	Gda	51 kDa	2	1
256	Cytochrome c oxidase subunit 4 isoform 1, mitochondrial OS=Rattus norvegicus OX=10116 GN=Cox4i1 PE=1 SV=1	COX41_RAT	Cox4i1	20 kDa	1	1
276	Peroxiredoxin-2 OS=Rattus norvegicus OX=10116 GN=Prdx2 PE=1 SV=1	A0A0G2JSH9_RAT (+1)	Prdx2	22 kDa	1	1
363	Anionic trypsin-1 OS=Rattus norvegicus OX=10116 GN=Prss1 PE=1 SV=1	TRY1_RAT	Prss1	26 kDa	0	1
236	Syntaxin-1A OS=Rattus norvegicus OX=10116 GN=Stx1a PE=1 SV=1	STX1A_RAT	Stx1a	33 kDa	0	1
237	Terminal uridylyl transferase 7 OS=Rattus norvegicus OX=10116 GN=Tut7 PE=1 SV=3	D3ZKR9_RAT-DECOY		?	0	1
366	Spectrin beta chain OS=Rattus norvegicus OX=10116 GN=Sptbn1 PE=1 SV=1	A0A0G2JZY6_RAT-DECOY (+3)		?	0	1
376	Leucine-rich repeats and calponin homology domain-containing 2 OS=Rattus norvegicus OX=10116 GN=Lrch2 PE=4 SV=1	D4A456_RAT	Lrch2	85 kDa	0	1
267	S100 calcium binding protein A16 (Predicted), isoform CRA_a OS=Rattus norvegicus OX=10116 GN=S100a16 PE=1 SV=1	B0BMX3_RAT	S100a16	14 kDa	1	1
339	Ras-related C3 botulinum toxin substrate 1 OS=Rattus norvegicus OX=10116 GN=Rac1 PE=1 SV=1	RAC1_RAT	Rac1	21 kDa	1	1
240	Aminopeptidase OS=Rattus norvegicus OX=10116 GN=Npepps PE=1 SV=1	F1M9V7_RAT	Npepps	103 kDa	1	1
261	Neuromodulin OS=Rattus norvegicus OX=10116 GN=Gap43 PE=1 SV=1	NEUM_RAT	Gap43	24 kDa	1	1
364	Clathrin coat assembly protein AP180 OS=Rattus norvegicus OX=10116 GN=Snap91 PE=1 SV=1	A0A0G2K0B6_RAT (+2)	Snap91	91 kDa	1	1
370	ATP synthase subunit gamma, mitochondrial OS=Rattus norvegicus OX=10116 GN=Atp5f1c PE=1 SV=2	ATPG_RAT (+2)	Atp5f1c	30 kDa	2	1
377	NADH-ubiquinone oxidoreductase 75 kDa subunit, mitochondrial OS=Rattus norvegicus OX=10116 GN=Ndufs1 PE=1 SV=1	NDUS1_RAT	Ndufs1	79 kDa	2	1
560	Microtubule-associated protein 1A OS=Rattus norvegicus OX=10116 GN=Map1a PE=1 SV=1	A0A0G2K5C6_RAT (+2)	Map1a	326 kDa	1	1
591	Sodium/potassium-transporting ATPase subunit beta-2 OS=Rattus norvegicus OX=10116 GN=Atp1b2 PE=1 SV=1	AT1B2_RAT (+1)	Atp1b2	33 kDa	1	1
358	Gai-interacting protein OS=Rattus norvegicus OX=10116 GN=Phf24 PE=4 SV=1	A0A292G0W2_RAT (+1)	Phf24	45 kDa	1	1
378	NADH dehydrogenase [ubiquinone] flavoprotein 1, mitochondrial OS=Rattus norvegicus OX=10116 GN=Ndufv1 PE=1 SV=1	Q5XIH3_RAT	Ndufv1	51 kDa	0	1
632	Plakophilin 1 OS=Rattus norvegicus OX=10116 GN=Pkp1 PE=4 SV=2	D3ZY51_RAT	Pkp1	67 kDa	2	1
365	Creatine kinase M-type OS=Rattus norvegicus OX=10116 GN=Ckm PE=1 SV=2	KCRM_RAT	Ckm	43 kDa	0	1
279	Syntaxin-1B OS=Rattus norvegicus OX=10116 GN=Stx1b PE=1 SV=1	STX1B_RAT	Stx1b	33 kDa	0	1
232	Usherin OS=Rattus norvegicus OX=10116 GN=Ush2a PE=1 SV=2	USH2A_RAT-DECOY		?	0	1
238	Fibrillin-2 OS=Rattus norvegicus OX=10116 GN=Fbn2 PE=2 SV=1	Q9WUH9_RAT-DECOY		?	0	1
245	RGD1562161 protein OS=Rattus norvegicus OX=10116 GN=Bclaf3 PE=2 SV=1	B2GUW9_RAT (+1)	Bclaf3	89 kDa	0	1
268	LIM and senescent cell antigen-like-containing domain protein OS=Rattus norvegicus OX=10116 GN=Lims2 PE=1 SV=1	A0A0G2KAE1_RAT	Lims2	39 kDa	0	1
275	Hemicentin 1 OS=Rattus norvegicus OX=10116 GN=Hmcn1 PE=1 SV=3	F1M4Q3_RAT	Hmcn1	612 kDa	0	1
316	Zinc finger FYVE-type-containing 1 OS=Rattus norvegicus OX=10116 GN=Zfyve1 PE=1 SV=1	D4A3T4_RAT	Zfyve1	87 kDa	0	1
336	Shroom family member 3 OS=Rattus norvegicus OX=10116 GN=Shroom3 PE=1 SV=3	F1LP26_RAT-DECOY		?	0	1
342	N(alpha)-acetyltransferase 16, NatA auxiliary subunit OS=Rattus norvegicus OX=10116 GN=Naa16 PE=1 SV=2	M0RC73_RAT	Naa16	94 kDa	0	1
354	Myosin, heavy polypeptide 10, non-muscle, isoform CRA_b OS=Rattus norvegicus OX=10116 GN=Myh10 PE=1 SV=1	G3V9Y1_RAT-DECOY (+1)		?	0	1
379	Leupaxin OS=Rattus norvegicus OX=10116 GN=Lpxn PE=1 SV=1	Q5M852_RAT	Lpxn	43 kDa	0	1
601	60S ribosomal protein L4 OS=Rattus norvegicus OX=10116 GN=Rpl4 PE=1 SV=1	Q6P3V9_RAT (+1)	Rpl4	47 kDa	0	1
626	Solute carrier family 10 member 6 OS=Rattus norvegicus OX=10116 GN=Slc10a6 PE=2 SV=1	SOAT_RAT	Slc10a6	40 kDa	0	1
304	Prothrombin OS=Rattus norvegicus OX=10116 GN=F2 PE=1 SV=1	G3V843_RAT (+1)	F2	70 kDa	1	1
353	Transgelin-3 OS=Rattus norvegicus OX=10116 GN=Tagln3 PE=1 SV=2	TAGL3_RAT	Tagln3	23 kDa	1	1
348	Tropomyosin alpha-3 chain OS=Rattus norvegicus OX=10116 GN=Tpm3 PE=1 SV=2	TPM3_RAT	Tpm3	29 kDa	1	1
259	Neural cell adhesion molecule 1 OS=Rattus norvegicus OX=10116 GN=Ncam1 PE=1 SV=1	A0A0G2K0M8_RAT	Ncam1	109 kDa	1	1
380	Thioredoxin OS=Rattus norvegicus OX=10116 GN=Txn PE=1 SV=2	THIO_RAT	Txn	12 kDa	2	1
274	Histidine ammonia-lyase OS=Rattus norvegicus OX=10116 GN=Hal PE=1 SV=1	HUTH_RAT	Hal	72 kDa	1	1
289	Proteasome subunit alpha type-3 OS=Rattus norvegicus OX=10116 GN=Psma3 PE=1 SV=3	PSA3_RAT (+1)	Psma3	28 kDa	1	1
291	4-nitrophenylphosphatase domain and non-neuronal SNAP25-like protein homolog 1 (C. elegans), isoform CRA_b OS=Rattus norvegicus OX=10116 GN=Nipsnap1 PE=1 SV=1	G3V728_RAT (+1)	Nipsnap1	33 kDa	1	1
307	Peptidyl-prolyl cis-trans isomerase FKBP1A OS=Rattus norvegicus OX=10116 GN=Fkbp1a PE=1 SV=3	FKB1A_RAT	Fkbp1a	12 kDa	1	1
338	Thymosin beta-4 OS=Rattus norvegicus OX=10116 GN=Tmsb4x PE=1 SV=2	TYB4_RAT	Tmsb4x	5 kDa	1	1
340	Cytochrome c oxidase subunit OS=Rattus norvegicus OX=10116 GN=Cox6b1 PE=1 SV=1	D3ZD09_RAT	Cox6b1	10 kDa	1	1
341	Glutathione S-transferase P OS=Rattus norvegicus OX=10116 GN=Gstp1 PE=1 SV=2	GSTP1_RAT	Gstp1	23 kDa	1	1
374	Visinin-like 1 OS=Rattus norvegicus OX=10116 GN=Vsnl1 PE=2 SV=1	Q56A29_RAT (+2)	Vsnl1	22 kDa	0	1
320	Heterogeneous nuclear ribonucleoprotein K OS=Rattus norvegicus OX=10116 GN=Hnrnpk PE=1 SV=1	HNRPK_RAT (+2)	Hnrnpk	51 kDa	0	1
381	WD repeat-containing protein 81 OS=Rattus norvegicus OX=10116 GN=Wdr81 PE=3 SV=1	WDR81_RAT	Wdr81	212 kDa	0	1
350	ArfGAP with SH3 domain, ankyrin repeat and PH domain 2 OS=Rattus norvegicus OX=10116 GN=Asap2 PE=1 SV=1	A0A0G2K808_RAT	Asap2	94 kDa	0	1
355	Heat shock 70 kDa protein 4 OS=Rattus norvegicus OX=10116 GN=Hspa4 PE=1 SV=1	F1LRV4_RAT (+1)	Hspa4	94 kDa	0	1
243	Ring finger protein 213 OS=Rattus norvegicus OX=10116 GN=Rnf213 PE=1 SV=3	F1M0R1_RAT-DECOY		?	0	1
234	ATPase family, AAA domain-containing 2B OS=Rattus norvegicus OX=10116 GN=Atad2b PE=1 SV=1	A0A0G2JX30_RAT	Atad2b	164 kDa	0	1
281	Synaptic vesicle glycoprotein 2A OS=Rattus norvegicus OX=10116 GN=Sv2a PE=1 SV=2	SV2A_RAT	Sv2a	83 kDa	0	1
241	Ubiquitin-specific peptidase 24 OS=Rattus norvegicus OX=10116 GN=Usp24 PE=1 SV=2	F1LSM0_RAT	Usp24	294 kDa	0	1
242	ATP-binding cassette, subfamily A (ABC1), member 14 OS=Rattus norvegicus OX=10116 GN=Abca14 PE=1 SV=3	F1M2Q5_RAT (+1)	Abca14	192 kDa	0	1
244	E3 ubiquitin-protein ligase MIB2 OS=Rattus norvegicus OX=10116 GN=Mib2 PE=1 SV=2	MIB2_RAT (+1)	Mib2	106 kDa	0	1
246	Cathepsin D OS=Rattus norvegicus OX=10116 GN=Ctsd PE=1 SV=1	CATD_RAT (+1)	Ctsd	45 kDa	0	1
247	Plasminogen OS=Rattus norvegicus OX=10116 GN=Plg PE=2 SV=2	PLMN_RAT	Plg	91 kDa	0	1
248	Triacylglycerol lipase OS=Rattus norvegicus OX=10116 GN=Pnliprp2 PE=3 SV=3	D3ZX17_RAT (+1)	Pnliprp2	54 kDa	0	1
249	Ankyrin 2 OS=Rattus norvegicus OX=10116 GN=Ank2 PE=1 SV=3	F1LM42_RAT (+4)	Ank2	431 kDa	0	1
250	UTP20 small subunit processome component OS=Rattus norvegicus OX=10116 GN=Utp20 PE=1 SV=3	F1LXT3_RAT-DECOY		?	0	1
251	Aplp1 protein OS=Rattus norvegicus OX=10116 GN=Aplp1 PE=2 SV=1	B1WBV6_RAT	Aplp1	72 kDa	0	1
252	REV3-like, DNA directed polymerase zeta catalytic subunit OS=Rattus norvegicus OX=10116 GN=Rev3l PE=4 SV=1	F1M8G6_RAT-DECOY		?	0	1
254	Ryanodine receptor 1 OS=Rattus norvegicus OX=10116 GN=Ryr1 PE=1 SV=1	RYR1_RAT (+1)	Ryr1	565 kDa	0	1
255	Trinucleotide repeat-containing 6B OS=Rattus norvegicus OX=10116 GN=Tnrc6b PE=1 SV=2	F1LV37_RAT (+1)	Tnrc6b	193 kDa	0	1
257	Serine/threonine kinase 3 (STE20 homolog, yeast) OS=Rattus norvegicus OX=10116 GN=Stk3 PE=1 SV=1	B1WBQ5_RAT-DECOY (+1)		?	0	1
262	Neuronal-specific septin-3 OS=Rattus norvegicus OX=10116 GN=Sept3 PE=3 SV=1	F1LMH0_RAT (+1)	2022-09-03	41 kDa	0	1
263	StAR-related lipid transfer domain-containing 9 OS=Rattus norvegicus OX=10116 GN=Stard9 PE=1 SV=1	A0A0G2K9Y3_RAT-DECOY (+1)		?	0	1
270	Vitronectin OS=Rattus norvegicus OX=10116 GN=Vtn PE=1 SV=1	Q3KR94_RAT (+1)	Vtn	55 kDa	0	1
271	Vacuolar protein sorting 13 homolog D OS=Rattus norvegicus OX=10116 GN=Vps13d PE=1 SV=1	A0A0G2JYD4_RAT (+1)	Vps13d	488 kDa	0	1
272	ATP/GTP-binding protein-like 3 OS=Rattus norvegicus OX=10116 GN=Agbl3 PE=4 SV=3	D3ZNU5_RAT	Agbl3	122 kDa	0	1
273	Crispld1 protein OS=Rattus norvegicus OX=10116 GN=Crispld1 PE=2 SV=1	B5DFM5_RAT	Crispld1	57 kDa	0	1
305	Forkhead box protein I2 (Fragment) OS=Rattus norvegicus OX=10116 GN=Foxi2 PE=2 SV=1	FOXI2_RAT	Foxi2	12 kDa	0	1
309	Dynein regulatory complex subunit 7 OS=Rattus norvegicus OX=10116 GN=Drc7 PE=1 SV=1	D3ZZ82_RAT	Drc7	103 kDa	0	1
332	Tyrosine-protein kinase receptor TYRO3 OS=Rattus norvegicus OX=10116 GN=Tyro3 PE=1 SV=1	F1M7U7_RAT (+1)	Tyro3	96 kDa	0	1
347	Protein transport protein sec16 OS=Rattus norvegicus OX=10116 GN=Sec16a PE=1 SV=1	D3ZN76_RAT	Sec16a	253 kDa	0	1
356	N(alpha)-acetyltransferase 16, NatA auxiliary subunit OS=Rattus norvegicus OX=10116 GN=Naa16 PE=1 SV=2	M0RC73_RAT-DECOY		?	0	1
357	Zinc finger FYVE domain-containing protein 26 OS=Rattus norvegicus OX=10116 GN=Zfyve26 PE=1 SV=1	ZFY26_RAT-DECOY (+1)		?	0	1
359	Contactin-associated protein like 5-3 OS=Rattus norvegicus OX=10116 GN=Cntnap5c PE=2 SV=1	CTP5C_RAT (+1)	Cntnap5c	146 kDa	0	1
373	Laminin subunit alpha 5 OS=Rattus norvegicus OX=10116 GN=Lama5 PE=1 SV=2	F1MAN8_RAT-DECOY		?	0	1
382	Profilin OS=Rattus norvegicus OX=10116 GN=Pfn2 PE=3 SV=1	D3ZDU5_RAT-DECOY (+1)		?	0	1
383	AKNA domain-containing 1 OS=Rattus norvegicus OX=10116 GN=Aknad1 PE=4 SV=1	F7FFB7_RAT-DECOY (+1)		?	0	1
555	C1q and tumor necrosis factor related protein 4 OS=Rattus norvegicus OX=10116 GN=C1qtnf4 PE=2 SV=1	B5DF52_RAT (+1)	C1qtnf4	35 kDa	0	1
559	Stathmin (Fragment) OS=Rattus norvegicus OX=10116 GN=Stmn1 PE=1 SV=1	A0A096MK73_RAT (+1)	Stmn1	15 kDa	0	1
597	Roundabout homolog 1 OS=Rattus norvegicus OX=10116 GN=Robo1 PE=1 SV=3	F1LQI2_RAT-DECOY		?	0	1
589	Rap guanine nucleotide exchange factor 2 OS=Rattus norvegicus OX=10116 GN=Rapgef2 PE=1 SV=1	A0A0A0MP77_RAT	Rapgef2	144 kDa	0	1
596	Basonuclin 2 OS=Rattus norvegicus OX=10116 GN=Bnc2 PE=4 SV=1	A0A0G2KB20_RAT	Bnc2	102 kDa	0	1
345	Glutathione S-transferase Yb-3 OS=Rattus norvegicus OX=10116 GN=Gstm3 PE=1 SV=2	GSTM4_RAT	Gstm3	26 kDa	1	1
384	ATP synthase subunit f, mitochondrial OS=Rattus norvegicus OX=10116 GN=Atp5mf PE=1 SV=1	ATPK_RAT	Atp5mf	10 kDa	1	1
385	Beta-soluble NSF attachment protein OS=Rattus norvegicus OX=10116 GN=Napb PE=4 SV=1	F8WFM2_RAT (+1)	Napb	34 kDa	1	1
386	Superoxide dismutase [Mn], mitochondrial OS=Rattus norvegicus OX=10116 GN=Sod2 PE=1 SV=2	SODM_RAT	Sod2	25 kDa	1	1
568	Neurotrimin OS=Rattus norvegicus OX=10116 GN=Ntm PE=4 SV=2	G3V964_RAT (+1)	Ntm	38 kDa	1	1
587	C38 protein OS=Rattus norvegicus OX=10116 GN=Cend1 PE=1 SV=1	B7X6I3_RAT	Cend1	15 kDa	1	1
612	Mitochondrial 2-oxoglutarate/malate carrier protein OS=Rattus norvegicus OX=10116 GN=Slc25a11 PE=1 SV=1	G3V6H5_RAT (+1)	Slc25a11	34 kDa	0	1
387	Porphobilinogen deaminase OS=Rattus norvegicus OX=10116 GN=Hmbs PE=1 SV=2	HEM3_RAT-DECOY (+1)		?	0	1
636	Myosin light polypeptide 6 OS=Rattus norvegicus OX=10116 GN=Myl6 PE=4 SV=1	A0A0G2JWE1_RAT (+4)	Myl6	13 kDa	0	1
578	Hydroxyacyl glutathione hydrolase OS=Rattus norvegicus OX=10116 GN=Hagh PE=1 SV=2	F1LQI1_RAT (+1)	Hagh	34 kDa	0	1
566	Histone H1.4 OS=Rattus norvegicus OX=10116 GN=Hist1h1e PE=1 SV=3	H14_RAT	Hist1h1e	22 kDa	0	1
388	Dynein light chain 2, cytoplasmic OS=Rattus norvegicus OX=10116 GN=Dynll2 PE=1 SV=1	DYL2_RAT	Dynll2	10 kDa	0	1
389	RCG38105 OS=Rattus norvegicus OX=10116 GN=Zcchc13 PE=4 SV=1	M0R729_RAT-DECOY		?	0	1
285	Growth/differentiation factor 11 OS=Rattus norvegicus OX=10116 GN=Gdf11 PE=2 SV=2	GDF11_RAT-DECOY		?	0	1
564	Succinate-CoA ligase subunit beta (Fragment) OS=Rattus norvegicus OX=10116 GN=Sucla2 PE=2 SV=1	B2RZ24_RAT (+1)	Sucla2	47 kDa	0	1
269	Protein/nucleic acid deglycase DJ-1 OS=Rattus norvegicus OX=10116 GN=Park7 PE=1 SV=1	PARK7_RAT	Park7	20 kDa	0	1
593	Uncharacterized protein OS=Rattus norvegicus OX=10116 PE=4 SV=1	D3ZNA3_RAT		30 kDa	0	1
571	Terminal uridylyl transferase 7 OS=Rattus norvegicus OX=10116 GN=Tut7 PE=1 SV=3	D3ZKR9_RAT	Tut7	168 kDa	0	1
361	Rho GDP-dissociation inhibitor 1 OS=Rattus norvegicus OX=10116 GN=Arhgdia PE=1 SV=1	GDIR1_RAT	Arhgdia	23 kDa	0	1
287	DNA-directed RNA polymerase subunit beta OS=Rattus norvegicus OX=10116 GN=Polr2b PE=1 SV=1	G3V8Y5_RAT-DECOY		?	0	1
303	MICOS complex subunit Mic60 (Fragment) OS=Rattus norvegicus OX=10116 GN=Immt PE=1 SV=1	MIC60_RAT	Immt	67 kDa	0	1
592	Obscurin-like protein 1 OS=Rattus norvegicus OX=10116 GN=Obsl1 PE=2 SV=3	OBSL1_RAT	Obsl1	198 kDa	0	1
554	Catenin beta-1 OS=Rattus norvegicus OX=10116 GN=Ctnnb1 PE=1 SV=1	CTNB1_RAT	Ctnnb1	85 kDa	0	1
321	Ubiquitin-specific peptidase 27, X-linked OS=Rattus norvegicus OX=10116 GN=Usp27x PE=3 SV=3	D3ZGB0_RAT	Usp27x	50 kDa	0	1
390	Optineurin OS=Rattus norvegicus OX=10116 GN=Optn PE=1 SV=1	G8JLS4_RAT	Optn	66 kDa	0	1
264	Laminin subunit gamma 1 OS=Rattus norvegicus OX=10116 GN=Lamc1 PE=1 SV=1	F1MAA7_RAT-DECOY		?	0	1
265	Protein-glutamine gamma-glutamyltransferase E OS=Rattus norvegicus OX=10116 GN=Tgm3 PE=3 SV=1	TGM3_RAT	Tgm3	77 kDa	0	1
266	Dynactin subunit 2 OS=Rattus norvegicus OX=10116 GN=Dctn2 PE=1 SV=1	A0A0G2JUC7_RAT (+1)	Dctn2	46 kDa	0	1
277	Microtubule-associated protein OS=Rattus norvegicus OX=10116 GN=Mapt PE=1 SV=2	D3ZKD9_RAT-DECOY (+3)		?	0	1
280	Ankyrin repeat and SOCS box-containing 8 OS=Rattus norvegicus OX=10116 GN=Asb8 PE=2 SV=1	B5DF17_RAT	Asb8	32 kDa	0	1
282	Protein Wnt OS=Rattus norvegicus OX=10116 GN=Wnt7b PE=3 SV=1	A0A0G2K3B7_RAT-DECOY (+2)		?	0	1
283	Transcription factor 1 OS=Rattus norvegicus OX=10116 GN=smctf-1 PE=2 SV=1	Q8CHN9_RAT	smctf-1	191 kDa	0	1
284	Transcription factor 1 OS=Rattus norvegicus OX=10116 GN=smctf-1 PE=2 SV=1	Q8CHN9_RAT-DECOY		?	0	1
286	Rho guanine nucleotide exchange factor 3 OS=Rattus norvegicus OX=10116 GN=Arhgef3 PE=4 SV=1	A0A0G2JYL3_RAT	Arhgef3	63 kDa	0	1
288	Telomere repeat-binding bouquet formation protein 1 OS=Rattus norvegicus OX=10116 GN=Terb1 PE=4 SV=1	A0A0G2KAQ9_RAT-DECOY		?	0	1
290	TMPRSS2 OS=Rattus norvegicus OX=10116 GN=TMPRSS2 PE=2 SV=1	Q920K3_RAT (+1)	TMPRSS2	54 kDa	0	1
292	Receptor-type tyrosine-protein phosphatase zeta OS=Rattus norvegicus OX=10116 GN=Ptprz1 PE=1 SV=1	PTPRZ_RAT	Ptprz1	255 kDa	0	1
294	Mediator of RNA polymerase II transcription subunit 4 OS=Rattus norvegicus OX=10116 GN=Med4 PE=2 SV=1	MED4_RAT-DECOY		?	0	1
295	MET transcriptional regulator MACC1 OS=Rattus norvegicus OX=10116 GN=Macc1 PE=1 SV=2	F1LXW4_RAT	Macc1	96 kDa	0	1
296	Zinc finger protein 330 OS=Rattus norvegicus OX=10116 GN=Zfp330 PE=1 SV=1	D3ZSN4_RAT	Zfp330	36 kDa	0	1
297	Xanthine dehydrogenase/oxidase OS=Rattus norvegicus OX=10116 GN=Xdh PE=1 SV=3	XDH_RAT-DECOY		?	0	1
298	Jumonji domain-containing 1C OS=Rattus norvegicus OX=10116 GN=Jmjd1c PE=1 SV=2	F1LMK8_RAT	Jmjd1c	281 kDa	0	1
299	Potassium voltage-gated channel subfamily D member 3 OS=Rattus norvegicus OX=10116 GN=Kcnd3 PE=1 SV=1	A0A0G2JSN5_RAT (+1)	Kcnd3	73 kDa	0	1
300	Vesicular glutamate transporter 1 OS=Rattus norvegicus OX=10116 GN=Slc17a7 PE=1 SV=1	VGLU1_RAT	Slc17a7	62 kDa	0	1
301	Ataxin 2-like OS=Rattus norvegicus OX=10116 GN=Atxn2l PE=1 SV=1	A0A0G2JYE0_RAT-DECOY (+1)		?	0	1
302	Pappalysin 2 OS=Rattus norvegicus OX=10116 GN=Pappa2 PE=4 SV=2	D3ZQ32_RAT (+1)	Pappa2	199 kDa	0	1
306	Sucrase-isomaltase, intestinal OS=Rattus norvegicus OX=10116 GN=Si PE=1 SV=5	SUIS_RAT-DECOY		?	0	1
308	Transcription factor 20 OS=Rattus norvegicus OX=10116 GN=Tcf20 PE=1 SV=1	D3ZG21_RAT-DECOY		?	0	1
310	Tenascin C OS=Rattus norvegicus OX=10116 GN=Tnc PE=2 SV=1	B2LYI9_RAT-DECOY (+1)		?	0	1
311	Laminin subunit alpha 2 OS=Rattus norvegicus OX=10116 GN=Lama2 PE=1 SV=3	F1M614_RAT	Lama2	344 kDa	0	1
312	Rho GTPase activating protein 4, isoform CRA_a OS=Rattus norvegicus OX=10116 GN=Arhgap4 PE=1 SV=1	A0A0G2JVF0_RAT-DECOY (+1)		?	0	1
313	Ubiquitin thioesterase OTUB1 OS=Rattus norvegicus OX=10116 GN=Otub1 PE=1 SV=1	OTUB1_RAT	Otub1	31 kDa	0	1
314	Vacuolar protein sorting-associated protein 35 OS=Rattus norvegicus OX=10116 GN=Vps35 PE=1 SV=1	G3V8A5_RAT	Vps35	92 kDa	0	1
315	Phosphatidylinositol 4,5-bisphosphate 3-kinase catalytic subunit OS=Rattus norvegicus OX=10116 GN=Pik3cd PE=1 SV=2	D4A5Q1_RAT	Pik3cd	108 kDa	0	1
317	Nischarin OS=Rattus norvegicus OX=10116 GN=Nisch PE=2 SV=2	NISCH_RAT-DECOY		?	0	1
318	Teneurin transmembrane protein 3 OS=Rattus norvegicus OX=10116 GN=Tenm3 PE=1 SV=3	F1LV44_RAT	Tenm3	284 kDa	0	1
319	RAD21 cohesin complex component OS=Rattus norvegicus OX=10116 GN=Rad21 PE=1 SV=1	Q4KLH7_RAT-DECOY		?	0	1
322	TNF receptor superfamily member 14 OS=Rattus norvegicus OX=10116 GN=Tnfrsf14 PE=1 SV=1	Q5BK53_RAT-DECOY		?	0	1
323	Nuclear transcription factor, X-box-binding-like 1 OS=Rattus norvegicus OX=10116 GN=Nfxl1 PE=1 SV=1	F1LNF3_RAT	Nfxl1	102 kDa	0	1
324	Phosphatidylinositol 3-kinase, C2 domain containing, alpha polypeptide (Predicted), isoform CRA_a OS=Rattus norvegicus OX=10116 GN=Pik3c2a PE=1 SV=1	D3ZTF6_RAT-DECOY		?	0	1
325	Protein kinase C iota type OS=Rattus norvegicus OX=10116 GN=Prkci PE=1 SV=1	KPCI_RAT-DECOY		?	0	1
326	Tubby protein homolog OS=Rattus norvegicus OX=10116 GN=Tub PE=2 SV=1	TUB_RAT-DECOY		?	0	1
327	ADAM metallopeptidase domain 19 OS=Rattus norvegicus OX=10116 GN=Adam19 PE=4 SV=1	D3ZPM7_RAT-DECOY		?	0	1
328	Latent-transforming growth factor beta-binding protein 1 OS=Rattus norvegicus OX=10116 GN=Ltbp1 PE=1 SV=1	LTBP1_RAT-DECOY (+1)		?	0	1
329	DNA (cytosine-5)-methyltransferase OS=Rattus norvegicus OX=10116 GN=Dnmt1 PE=1 SV=3	F1LQT9_RAT (+2)	Dnmt1	183 kDa	0	1
330	Neurogenic locus notch homolog protein 1 OS=Rattus norvegicus OX=10116 GN=Notch1 PE=1 SV=3	NOTC1_RAT-DECOY		?	0	1
331	Serine/threonine kinase 3 (STE20 homolog, yeast) OS=Rattus norvegicus OX=10116 GN=Stk3 PE=1 SV=1	B1WBQ5_RAT (+1)	Stk3	56 kDa	0	1
333	Eomesodermin (Fragment) OS=Rattus norvegicus OX=10116 PE=2 SV=1	Q6SJ79_RAT (+1)		22 kDa	0	1
334	Fatty acid-binding protein, heart OS=Rattus norvegicus OX=10116 GN=Fabp3 PE=1 SV=2	FABPH_RAT	Fabp3	15 kDa	0	1
335	RT1 class I, CE15 OS=Rattus norvegicus OX=10116 GN=RT1-CE15 PE=3 SV=1	Q6MG29_RAT (+3)	RT1-CE15	42 kDa	0	1
344	Platelet-activating factor acetylhydrolase IB subunit alpha OS=Rattus norvegicus OX=10116 GN=Pafah1b1 PE=1 SV=2	LIS1_RAT	Pafah1b1	47 kDa	0	1
352	Lymphocyte antigen 6 family member H (Fragment) OS=Rattus norvegicus OX=10116 GN=Ly6h PE=4 SV=6	A0A096MJ90_RAT (+2)	Ly6h	13 kDa	0	1
362	Neuron-specific calcium-binding protein hippocalcin OS=Rattus norvegicus OX=10116 GN=Hpca PE=1 SV=2	HPCA_RAT (+1)	Hpca	22 kDa	0	1
367	Brain-specific angiogenesis inhibitor 1-associated protein 2 OS=Rattus norvegicus OX=10116 GN=Baiap2 PE=1 SV=1	BAIP2_RAT	Baiap2	59 kDa	0	1
368	Uncharacterized protein (Fragment) OS=Rattus norvegicus OX=10116 PE=4 SV=1	A0A0G2K4H3_RAT (+1)		26 kDa	0	1
369	SID1 transmembrane family member 1 OS=Rattus norvegicus OX=10116 GN=Sidt1 PE=1 SV=2	SIDT1_RAT	Sidt1	94 kDa	0	1
391	Atypical chemokine receptor 2 OS=Rattus norvegicus OX=10116 GN=Ackr2 PE=2 SV=1	ACKR2_RAT-DECOY (+1)		?	0	1
392	RBPJk (Fragment) OS=Rattus norvegicus OX=10116 PE=2 SV=1	B2M0X4_RAT		6 kDa	0	1
393	Myosin heavy chain 7B OS=Rattus norvegicus OX=10116 GN=Myh7b PE=2 SV=1	B6RK61_RAT-DECOY		?	0	1
394	DNA polymerase epsilon catalytic subunit OS=Rattus norvegicus OX=10116 GN=Pole PE=1 SV=1	D3Z8X4_RAT	Pole	262 kDa	0	1
395	Uncharacterized protein OS=Rattus norvegicus OX=10116 PE=4 SV=1	D4A412_RAT-DECOY (+1)		?	0	1
396	E3 ubiquitin-protein ligase RNF103 OS=Rattus norvegicus OX=10116 GN=Rnf103 PE=4 SV=1	F1LNY7_RAT-DECOY (+3)		?	0	1
397	Neurogenic locus notch homolog protein 3 OS=Rattus norvegicus OX=10116 GN=Notch3 PE=4 SV=2	F1LQX7_RAT-DECOY (+1)		?	0	1
398	Glutamate receptor ionotropic, delta-2 OS=Rattus norvegicus OX=10116 GN=Grid2 PE=1 SV=2	F1LXB6_RAT (+1)	Grid2	105 kDa	0	1
399	Thrombospondin type 1 domain-containing 7A OS=Rattus norvegicus OX=10116 GN=Thsd7a PE=4 SV=3	F1MA97_RAT	Thsd7a	184 kDa	0	1
400	Isocitrate dehydrogenase [NAD] subunit beta, mitochondrial OS=Rattus norvegicus OX=10116 GN=Idh3B PE=2 SV=1	IDH3B_RAT	Idh3B	42 kDa	0	1
556	Sodium-dependent neutral amino acid transporter SLC6A17 OS=Rattus norvegicus OX=10116 GN=Slc6a17 PE=1 SV=1	S6A17_RAT	Slc6a17	81 kDa	0	1
561	Enhancer trap locus 4 OS=Rattus norvegicus OX=10116 GN=Etl4 PE=1 SV=2	M0R5H1_RAT	Etl4	215 kDa	0	1
562	Structural maintenance of chromosomes protein OS=Rattus norvegicus OX=10116 GN=Smc1a PE=1 SV=3	F1LSS1_RAT (+1)	Smc1a	143 kDa	0	1
563	Zinc finger E-box-binding homeobox 2 OS=Rattus norvegicus OX=10116 GN=Zeb2 PE=1 SV=2	E9PTC3_RAT-DECOY (+1)		?	0	1
565	Abnormal spindle microtubule assembly OS=Rattus norvegicus OX=10116 GN=Aspm PE=4 SV=2	D3ZZQ1_RAT	Aspm	364 kDa	0	1
567	Espin-like OS=Rattus norvegicus OX=10116 GN=Espnl PE=4 SV=2	D3ZGJ2_RAT-DECOY		?	0	1
569	Glycerol-3-phosphate dehydrogenase OS=Rattus norvegicus OX=10116 GN=Gpd2 PE=1 SV=3	F1LNI0_RAT-DECOY		?	0	1
570	Hydroxysteroid dehydrogenase-like protein 2 OS=Rattus norvegicus OX=10116 GN=Hsdl2 PE=2 SV=1	HSDL2_RAT-DECOY		?	0	1
573	Isocitrate dehydrogenase [NAD] subunit, mitochondrial OS=Rattus norvegicus OX=10116 GN=Idh3a PE=1 SV=2	F1LNF7_RAT-DECOY (+1)		?	0	1
574	Dynactin subunit 1 OS=Rattus norvegicus OX=10116 GN=Dctn1 PE=1 SV=1	A0A0G2K428_RAT (+2)	Dctn1	140 kDa	0	1
575	Transcription factor E2F7 OS=Rattus norvegicus OX=10116 GN=E2f7 PE=3 SV=1	E2F7_RAT	E2f7	99 kDa	0	1
576	High mobility group nucleosome-binding domain-containing protein 5 OS=Rattus norvegicus OX=10116 GN=Hmgn5 PE=2 SV=1	HMGN5_RAT-DECOY (+1)		?	0	1
577	Dmx-like 2 OS=Rattus norvegicus OX=10116 GN=Dmxl2 PE=1 SV=3	F1M3W5_RAT	Dmxl2	341 kDa	0	1
579	Small G protein-signaling modulator 2 OS=Rattus norvegicus OX=10116 GN=Sgsm2 PE=4 SV=1	A0A0U1RS33_RAT-DECOY (+1)		?	0	1
581	RAB5C, member RAS oncogene family OS=Rattus norvegicus OX=10116 GN=Rab5c PE=1 SV=1	B0BNK1_RAT	Rab5c	23 kDa	0	1
582	Splicing factor 3b, subunit 1 OS=Rattus norvegicus OX=10116 GN=Sf3b1 PE=1 SV=1	G3V7T6_RAT	Sf3b1	146 kDa	0	1
583	Myelin transcription factor 1 OS=Rattus norvegicus OX=10116 GN=Myt1 PE=4 SV=1	D3ZYT5_RAT	Myt1	102 kDa	0	1
586	Septin 6 OS=Rattus norvegicus OX=10116 GN=Sept6 PE=1 SV=1	A0A0U1RRT8_RAT (+1)	2022-09-06	49 kDa	0	1
603	Lysosome-associated membrane glycoprotein 1 OS=Rattus norvegicus OX=10116 GN=Lamp1 PE=1 SV=1	LAMP1_RAT (+1)	Lamp1	44 kDa	0	1
604	Protein FAM149B1 OS=Rattus norvegicus OX=10116 GN=Fam149b1 PE=4 SV=1	A0A0G2JT74_RAT-DECOY (+1)		?	0	1
610	Uncharacterized protein OS=Rattus norvegicus OX=10116 PE=4 SV=2	D3ZPW4_RAT-DECOY		?	0	1
617	IKAROS family zinc finger 3 OS=Rattus norvegicus OX=10116 GN=Ikzf3 PE=1 SV=1	D3ZSW3_RAT	Ikzf3	58 kDa	0	1
620	Dimethylaniline monooxygenase [N-oxide-forming] 4 OS=Rattus norvegicus OX=10116 GN=Fmo4 PE=1 SV=3	FMO4_RAT	Fmo4	64 kDa	0	1
639	SWI/SNF-related, matrix-associated, actin-dependent regulator of chromatin, subfamily c, member 2 OS=Rattus norvegicus OX=10116 GN=Smarcc2 PE=1 SV=3	D4A510_RAT-DECOY		?	0	1
401	G protein nucleolar 3-like OS=Rattus norvegicus OX=10116 GN=Gnl3l PE=4 SV=3	D3ZMZ9_RAT-DECOY		?	0	1
595	Tenascin R, isoform CRA_b OS=Rattus norvegicus OX=10116 GN=Tnr PE=1 SV=1	A0A096MJE6_RAT	Tnr	150 kDa	0	1
558	Trichohyalin OS=Rattus norvegicus OX=10116 GN=Tchh PE=4 SV=1	A0A0G2K862_RAT-DECOY		?	0	1
402	60S ribosomal protein L18 OS=Rattus norvegicus OX=10116 GN=Rpl18 PE=1 SV=1	A0A0H2UHS7_RAT (+2)	Rpl18	22 kDa	0	1
602	Proteasome subunit alpha type-5 OS=Rattus norvegicus OX=10116 GN=Psma5 PE=1 SV=1	PSA5_RAT (+1)	Psma5	26 kDa	0	1
403	Transcription elongation factor SPT4 OS=Rattus norvegicus OX=10116 GN=Supt4h1 PE=1 SV=1	B5DEM7_RAT-DECOY		?	0	1
404	Glutamate-rich protein 2 OS=Rattus norvegicus OX=10116 GN=Erich2 PE=2 SV=1	ERIC2_RAT-DECOY		?	0	1
405	Nuclear receptor binding SET domain protein 1 (Predicted), isoform CRA_a OS=Rattus norvegicus OX=10116 GN=Nsd1 PE=1 SV=1	D4AA06_RAT	Nsd1	262 kDa	0	1
346	Uncharacterized protein OS=Rattus norvegicus OX=10116 PE=4 SV=1	D3ZE63_RAT (+1)		13 kDa	0	1
406	Integrin beta-6 OS=Rattus norvegicus OX=10116 GN=Itgb6 PE=2 SV=1	ITB6_RAT	Itgb6	86 kDa	0	1
584	Arp2/3 complex 34 kDa subunit OS=Rattus norvegicus OX=10116 GN=Arpc2 PE=1 SV=1	A0A0G2K905_RAT (+2)	Arpc2	33 kDa	0	1
407	Transglutaminase 5 OS=Rattus norvegicus OX=10116 GN=Tgm5 PE=4 SV=1	A0A0G2K142_RAT	Tgm5	69 kDa	0	1
408	Laminin subunit alpha 1 OS=Rattus norvegicus OX=10116 GN=Lama1 PE=2 SV=1	D4A409_RAT (+1)	Lama1	338 kDa	0	1
409	Uncharacterized protein OS=Rattus norvegicus OX=10116 PE=4 SV=2	F7FKF2_RAT-DECOY		?	0	1
253	Centrosomal protein 290 OS=Rattus norvegicus OX=10116 GN=Cep290 PE=4 SV=1	A0A0G2K929_RAT-DECOY (+1)		?	0	1
337	Ankyrin 2 OS=Rattus norvegicus OX=10116 GN=Ank2 PE=1 SV=1	A0A0G2JZ56_RAT-DECOY		?	0	1
343	Hemiferrin OS=Rattus norvegicus OX=10116 GN=LOC286987 PE=2 SV=1	Q64599_RAT	LOC286987	24 kDa	0	1
349	CDGSH iron-sulfur domain-containing protein 1 OS=Rattus norvegicus OX=10116 GN=Cisd1 PE=3 SV=1	CISD1_RAT	Cisd1	12 kDa	0	1
351	Dynamin-like 120 kDa protein, mitochondrial OS=Rattus norvegicus OX=10116 GN=Opa1 PE=1 SV=1	OPA1_RAT	Opa1	111 kDa	0	1
372	Kexin-like protease PC7A (Fragment) OS=Rattus norvegicus OX=10116 PE=2 SV=1	Q63793_RAT		71 kDa	0	1
598	Ras-related protein Rap-1A OS=Rattus norvegicus OX=10116 GN=Rap1a PE=1 SV=1	RAP1A_RAT (+1)	Rap1a	21 kDa	0	1
410	Uncharacterized protein (Fragment) OS=Rattus norvegicus OX=10116 GN=Galnt17 PE=4 SV=1	A0A096MIV6_RAT (+1)	Galnt17	48 kDa	0	1
411	Matrin-3 OS=Rattus norvegicus OX=10116 GN=Matr3 PE=1 SV=1	A0A0G2JSR7_RAT-DECOY		?	0	1
412	Globin a4 OS=Rattus norvegicus OX=10116 GN=Hbb PE=1 SV=1	A0A0G2JSW3_RAT (+3)	Hbb	16 kDa	0	1
413	Endothelin-1 receptor OS=Rattus norvegicus OX=10116 GN=Ednra PE=3 SV=1	A0A0G2JSX5_RAT (+1)	Ednra	48 kDa	0	1
414	Tyrosine-protein phosphatase non-receptor type OS=Rattus norvegicus OX=10116 GN=Ptpn21 PE=1 SV=1	A0A0G2JTB7_RAT-DECOY (+1)		?	0	1
415	Heterogeneous nuclear ribonucleoprotein H OS=Rattus norvegicus OX=10116 GN=Hnrnph1 PE=1 SV=1	A0A0G2JTG7_RAT (+1)	Hnrnph1	49 kDa	0	1
416	Keratin-associated protein 20-2-like OS=Rattus norvegicus OX=10116 GN=LOC102551003 PE=4 SV=1	A0A0G2JU37_RAT-DECOY		?	0	1
417	ST8 alpha-N-acetyl-neuraminide alpha-2,8-sialyltransferase 5 OS=Rattus norvegicus OX=10116 GN=St8sia5 PE=3 SV=1	A0A0G2JV41_RAT-DECOY (+2)		?	0	1
418	CD163 molecule OS=Rattus norvegicus OX=10116 GN=Cd163 PE=1 SV=1	A0A0G2JVY2_RAT (+1)	Cd163	120 kDa	0	1
419	Transcriptional regulator ATRX OS=Rattus norvegicus OX=10116 GN=Atrx PE=1 SV=1	A0A0G2JXZ3_RAT	Atrx	279 kDa	0	1
420	Uncharacterized protein OS=Rattus norvegicus OX=10116 PE=4 SV=1	A0A0G2JY25_RAT		236 kDa	0	1
421	Matrilin 3 OS=Rattus norvegicus OX=10116 GN=Matn3 PE=4 SV=1	A0A0G2JYF9_RAT	Matn3	50 kDa	0	1
422	Similar to Leukosialin precursor (Leucocyte sialoglycoprotein) (Sialophorin) (CD43) (W3/13 antigen) (Fragment) OS=Rattus norvegicus OX=10116 GN=MGC112692 PE=4 SV=1	A0A0G2JYX4_RAT (+2)	MGC112692	30 kDa	0	1
423	DEAD (Asp-Glu-Ala-Asp) box polypeptide 56 OS=Rattus norvegicus OX=10116 GN=Ddx56 PE=1 SV=1	A0A0G2K0E0_RAT (+1)	Ddx56	61 kDa	0	1
424	Olfactory receptor OS=Rattus norvegicus OX=10116 GN=Olr1l PE=3 SV=1	A0A0G2K2G2_RAT-DECOY		?	0	1
425	Transducin-like enhancer of split 1 OS=Rattus norvegicus OX=10116 GN=Tle1 PE=1 SV=1	A0A0G2K324_RAT-DECOY (+1)		?	0	1
426	cAMP-dependent protein kinase type II-alpha regulatory subunit OS=Rattus norvegicus OX=10116 GN=Prkar2a PE=1 SV=1	A0A0G2K405_RAT (+1)	Prkar2a	48 kDa	0	1
427	Anoctamin OS=Rattus norvegicus OX=10116 GN=Ano8 PE=1 SV=1	A0A0G2K5K1_RAT	Ano8	103 kDa	0	1
428	Killer cell lectin-like receptor C2 OS=Rattus norvegicus OX=10116 GN=Klrc2 PE=4 SV=1	A0A0G2K5R6_RAT (+2)	Klrc2	26 kDa	0	1
429	Tartrate-resistant acid phosphatase type 5 OS=Rattus norvegicus OX=10116 GN=Acp5 PE=1 SV=1	A0A0G2K6Z6_RAT (+1)	Acp5	37 kDa	0	1
430	Uncharacterized protein OS=Rattus norvegicus OX=10116 PE=4 SV=1	A0A0G2K7J4_RAT-DECOY		?	0	1
431	Dishevelled-binding antagonist of beta-catenin 2 OS=Rattus norvegicus OX=10116 GN=Dact2 PE=4 SV=1	A0A0G2K7K6_RAT-DECOY (+1)		?	0	1
432	Zymogen granule protein 16B OS=Rattus norvegicus OX=10116 GN=Zg16b PE=4 SV=1	A0A0G2K7Y9_RAT	Zg16b	26 kDa	0	1
433	Sodium/potassium/calcium exchanger 1 OS=Rattus norvegicus OX=10116 GN=Slc24a1 PE=3 SV=1	A0A0G2K8E1_RAT (+1)	Slc24a1	118 kDa	0	1
434	Uncharacterized protein OS=Rattus norvegicus OX=10116 PE=3 SV=1	A0A0G2K8E2_RAT (+1)		80 kDa	0	1
435	Uncharacterized protein OS=Rattus norvegicus OX=10116 PE=3 SV=1	A0A0G2K8E2_RAT-DECOY (+1)		?	0	1
436	Leiomodin-2-like OS=Rattus norvegicus OX=10116 GN=LOC100909784 PE=1 SV=1	A0A0G2K918_RAT	LOC100909784	63 kDa	0	1
437	First gene upstream of Nt5dc3 OS=Rattus norvegicus OX=10116 GN=LOC362863 PE=4 SV=1	A0A0G2K9F1_RAT-DECOY		?	0	1
438	MAM and LDL receptor class A domain-containing 1 OS=Rattus norvegicus OX=10116 GN=Malrd1 PE=4 SV=1	A0A0G2K9H4_RAT-DECOY		?	0	1
439	Uncharacterized protein OS=Rattus norvegicus OX=10116 PE=4 SV=1	A0A0G2K9W3_RAT		37 kDa	0	1
440	Zinc finger protein 326 OS=Rattus norvegicus OX=10116 GN=Zfp326 PE=1 SV=1	A0A0G2K9Y9_RAT-DECOY		?	0	1
441	Homeobox protein ARX OS=Rattus norvegicus OX=10116 GN=Arx PE=3 SV=1	A0A0G2KA42_RAT-DECOY (+2)		?	0	1
442	Tetraspanin OS=Rattus norvegicus OX=10116 GN=Cd37 PE=3 SV=1	A0A0H2UI08_RAT-DECOY (+1)		?	0	1
443	Protein NDRG1 (Fragment) OS=Rattus norvegicus OX=10116 GN=Ndrg1 PE=1 SV=1	A0A1W2Q6A2_RAT	Ndrg1	23 kDa	0	1
444	Similar to ubiquilin 1 isoform 2 OS=Rattus norvegicus OX=10116 GN=RGD1562433 PE=1 SV=1	A0JPP0_RAT	RGD1562433	55 kDa	0	1
445	Semaphorin 3D OS=Rattus norvegicus OX=10116 GN=Sema3d PE=2 SV=1	A7M6E9_RAT (+1)	Sema3d	75 kDa	0	1
446	ARL14 effector protein OS=Rattus norvegicus OX=10116 GN=Arl14ep PE=1 SV=1	AL14E_RAT	Arl14ep	31 kDa	0	1
447	Actin-related protein 2 OS=Rattus norvegicus OX=10116 GN=Actr2 PE=2 SV=1	ARP2_RAT	Actr2	45 kDa	0	1
448	Attractin OS=Rattus norvegicus OX=10116 GN=Atrn PE=2 SV=1	ATRN_RAT-DECOY		?	0	1
449	Mediator of RNA polymerase II transcription subunit 18 OS=Rattus norvegicus OX=10116 GN=Med18 PE=2 SV=1	B0BN39_RAT-DECOY (+1)		?	0	1
450	Immunoglobulin superfamily-containing leucine-rich repeat OS=Rattus norvegicus OX=10116 GN=Islr PE=1 SV=1	B1H232_RAT	Islr	46 kDa	0	1
451	Ceramide synthase 3 OS=Rattus norvegicus OX=10116 GN=Cers3 PE=2 SV=1	B1H294_RAT-DECOY		?	0	1
452	Ppp4r2 protein OS=Rattus norvegicus OX=10116 GN=Ppp4r2 PE=1 SV=1	B2RZ73_RAT-DECOY (+1)		?	0	1
453	RGD1310159 protein OS=Rattus norvegicus OX=10116 GN=RGD1310159 PE=2 SV=1	B5DEF6_RAT-DECOY (+2)		?	0	1
454	REST corepressor 3 OS=Rattus norvegicus OX=10116 GN=Rcor3 PE=2 SV=1	B5DFE7_RAT	Rcor3	61 kDa	0	1
455	Gap junction alpha-1 protein OS=Rattus norvegicus OX=10116 GN=Gja1 PE=1 SV=2	CXA1_RAT	Gja1	43 kDa	0	1
456	Dickkopf WNT-signaling pathway inhibitor 1 OS=Rattus norvegicus OX=10116 GN=Dkk1 PE=2 SV=1	D3Z9J1_RAT	Dkk1	29 kDa	0	1
457	Otoconin 90 OS=Rattus norvegicus OX=10116 GN=Oc90 PE=3 SV=1	D3Z9Z1_RAT	Oc90	59 kDa	0	1
458	U2 snRNP-associated SURP domain-containing OS=Rattus norvegicus OX=10116 GN=U2surp PE=1 SV=1	D3ZAI0_RAT-DECOY		?	0	1
459	Ubiquitin specific protease 32 (Predicted) OS=Rattus norvegicus OX=10116 GN=Usp32 PE=1 SV=1	D3ZBB7_RAT-DECOY		?	0	1
460	Integrin alpha 3 variant A OS=Rattus norvegicus OX=10116 GN=Itga3 PE=2 SV=1	D3ZCG9_RAT (+1)	Itga3	117 kDa	0	1
461	Integrin alpha 3 variant A OS=Rattus norvegicus OX=10116 GN=Itga3 PE=2 SV=1	D3ZCG9_RAT-DECOY (+1)		?	0	1
462	STEAP family member 1 OS=Rattus norvegicus OX=10116 GN=Steap1 PE=4 SV=1	D3ZEK7_RAT	Steap1	39 kDa	0	1
463	STEAP family member 1 OS=Rattus norvegicus OX=10116 GN=Steap1 PE=4 SV=1	D3ZEK7_RAT-DECOY		?	0	1
464	Transcriptional repressor GATA-binding 1 OS=Rattus norvegicus OX=10116 GN=Trps1 PE=1 SV=1	D3ZEM6_RAT-DECOY		?	0	1
465	Similar to RIKEN cDNA 4921536K21 OS=Rattus norvegicus OX=10116 GN=RGD1308775 PE=4 SV=1	D3ZFB8_RAT-DECOY		?	0	1
466	ATP-dependent RNA helicase DDX54 OS=Rattus norvegicus OX=10116 GN=Ddx54 PE=1 SV=3	D3ZHY6_RAT-DECOY		?	0	1
467	Uncharacterized protein OS=Rattus norvegicus OX=10116 PE=4 SV=2	D3ZIP0_RAT-DECOY		?	0	1
468	Hydrogen voltage-gated channel 1 OS=Rattus norvegicus OX=10116 GN=Hvcn1 PE=4 SV=3	D3ZIU8_RAT-DECOY		?	0	1
469	Uncharacterized protein OS=Rattus norvegicus OX=10116 PE=4 SV=3	D3ZKA9_RAT		16 kDa	0	1
470	Vang-like protein OS=Rattus norvegicus OX=10116 GN=Vangl1 PE=3 SV=1	D3ZKC8_RAT	Vangl1	60 kDa	0	1
471	FKBP-associated protein, isoform CRA_a OS=Rattus norvegicus OX=10116 GN=Glmn PE=4 SV=1	D3ZKQ3_RAT	Glmn	68 kDa	0	1
472	LDL receptor-related protein 6 OS=Rattus norvegicus OX=10116 GN=Lrp6 PE=4 SV=1	D3ZUH9_RAT (+1)	Lrp6	139 kDa	0	1
473	Leucine rich repeat containing 4C (Predicted), isoform CRA_a OS=Rattus norvegicus OX=10116 GN=Lrrc4c PE=4 SV=1	D3ZXT1_RAT	Lrrc4c	72 kDa	0	1
474	Meiosis-specific with coiled-coil domain OS=Rattus norvegicus OX=10116 GN=Meioc PE=1 SV=2	D4A1P7_RAT	Meioc	106 kDa	0	1
475	Cortexin 2 OS=Rattus norvegicus OX=10116 GN=Ctxn2 PE=4 SV=2	D4A1T4_RAT-DECOY		?	0	1
476	Codanin 1 OS=Rattus norvegicus OX=10116 GN=Cdan1 PE=4 SV=2	D4A1U4_RAT-DECOY		?	0	1
477	Cell division cycle and apoptosis regulator 1 OS=Rattus norvegicus OX=10116 GN=Ccar1 PE=1 SV=2	D4A2P1_RAT	Ccar1	132 kDa	0	1
478	Zinc finger MYM-type-containing 2 OS=Rattus norvegicus OX=10116 GN=Zmym2 PE=1 SV=2	D4A3R6_RAT-DECOY		?	0	1
479	Similar to RIKEN cDNA 4922503N01 (Predicted), isoform CRA_a OS=Rattus norvegicus OX=10116 GN=Ttc39a PE=4 SV=1	D4A4G3_RAT-DECOY (+1)		?	0	1
480	Vomeronasal 2 receptor, 11 OS=Rattus norvegicus OX=10116 GN=Vom2r11 PE=3 SV=3	D4A515_RAT	Vom2r11	98 kDa	0	1
481	Nectin cell adhesion molecule 3 OS=Rattus norvegicus OX=10116 GN=Nectin3 PE=4 SV=1	D4A5C0_RAT	Nectin3	56 kDa	0	1
482	Vomeronasal 2 receptor, 65 OS=Rattus norvegicus OX=10116 GN=Vom2r65 PE=3 SV=3	D4AA85_RAT (+1)	Vom2r65	76 kDa	0	1
483	Adhesion G protein-coupled receptor G7 OS=Rattus norvegicus OX=10116 GN=Adgrg7 PE=3 SV=1	D4AAI8_RAT-DECOY		?	0	1
484	Synaptogyrin 3 OS=Rattus norvegicus OX=10116 GN=Syngr3 PE=1 SV=1	D4ABK1_RAT	Syngr3	21 kDa	0	1
485	Dihydropteridine reductase OS=Rattus norvegicus OX=10116 GN=Qdpr PE=1 SV=1	DHPR_RAT	Qdpr	26 kDa	0	1
486	Dentin matrix acidic phosphoprotein 1 OS=Rattus norvegicus OX=10116 GN=Dmp1 PE=2 SV=1	DMP1_RAT-DECOY		?	0	1
487	Eukaryotic translation initiation factor 3 subunit C OS=Rattus norvegicus OX=10116 GN=Eif3c PE=1 SV=1	EIF3C_RAT-DECOY		?	0	1
488	Ectonucleoside triphosphate diphosphohydrolase 5 OS=Rattus norvegicus OX=10116 GN=Entpd5 PE=2 SV=1	ENTP5_RAT (+1)	Entpd5	47 kDa	0	1
489	Receptor tyrosine-protein kinase erbB-3 OS=Rattus norvegicus OX=10116 GN=Erbb3 PE=1 SV=3	ERBB3_RAT-DECOY (+1)		?	0	1
490	Laminin subunit beta 3 OS=Rattus norvegicus OX=10116 GN=Lamb3 PE=4 SV=2	F1LPI5_RAT	Lamb3	129 kDa	0	1
491	RCG61833 OS=Rattus norvegicus OX=10116 GN=Xdh PE=1 SV=2	F1LQS6_RAT (+1)	Xdh	146 kDa	0	1
492	Rho GTPase-activating protein 39 OS=Rattus norvegicus OX=10116 GN=Arhgap39 PE=1 SV=1	F1LR18_RAT-DECOY		?	0	1
493	FYVE, RhoGEF and PH domain-containing 5 OS=Rattus norvegicus OX=10116 GN=Fgd5 PE=1 SV=2	F1LTE6_RAT	Fgd5	167 kDa	0	1
494	Uncharacterized protein OS=Rattus norvegicus OX=10116 PE=4 SV=3	F1LVM0_RAT		136 kDa	0	1
495	Uncharacterized protein OS=Rattus norvegicus OX=10116 PE=3 SV=3	F1LVS7_RAT		98 kDa	0	1
496	Stabilin-2 OS=Rattus norvegicus OX=10116 GN=Stab2 PE=1 SV=3	F1LZZ6_RAT-DECOY (+1)		?	0	1
497	Membrane-associated ring-CH-type finger 6 OS=Rattus norvegicus OX=10116 GN=March6 PE=1 SV=2	F1M1F1_RAT	2022-03-06	102 kDa	0	1
498	Uncharacterized protein OS=Rattus norvegicus OX=10116 PE=4 SV=3	F1M2W3_RAT		15 kDa	0	1
499	Eukaryotic translation initiation factor 4E family member 2 OS=Rattus norvegicus OX=10116 GN=Eif4e2 PE=1 SV=2	F1M470_RAT-DECOY		?	0	1
500	Complement component C6 OS=Rattus norvegicus OX=10116 GN=C6 PE=1 SV=3	F1M7F7_RAT-DECOY (+1)		?	0	1
501	Inositol-1-monophosphatase OS=Rattus norvegicus OX=10116 GN=Impa1 PE=1 SV=1	F1M978_RAT (+1)	Impa1	30 kDa	0	1
502	Cadherin, EGF LAG seven-pass G-type receptor 1 OS=Rattus norvegicus OX=10116 GN=Celsr1 PE=3 SV=3	F1MAS4_RAT	Celsr1	301 kDa	0	1
503	Immunoreceptor NKR-P1B OS=Rattus norvegicus OX=10116 GN=Nkr-p1c PE=2 SV=1	F6M7U2_RAT-DECOY		?	0	1
504	Uncharacterized protein OS=Rattus norvegicus OX=10116 PE=1 SV=2	F7F7H4_RAT-DECOY (+1)		?	0	1
505	RCG32429 OS=Rattus norvegicus OX=10116 GN=Wfdc15b PE=4 SV=1	F7FAP6_RAT (+1)	Wfdc15b	9 kDa	0	1
506	Uncharacterized protein OS=Rattus norvegicus OX=10116 PE=4 SV=2	F7FDC8_RAT		42 kDa	0	1
507	Fatty acid-binding protein 5 OS=Rattus norvegicus OX=10116 GN=Fabp5 PE=1 SV=3	FABP5_RAT	Fabp5	15 kDa	0	1
508	DDB1 and CUL4-associated factor 5 OS=Rattus norvegicus OX=10116 GN=Dcaf5 PE=1 SV=1	G3V6K4_RAT (+1)	Dcaf5	104 kDa	0	1
509	Solute carrier organic anion transporter family member OS=Rattus norvegicus OX=10116 GN=Slco1c1 PE=3 SV=1	G3V795_RAT-DECOY (+1)		?	0	1
510	Platelet derived growth factor, B polypeptide OS=Rattus norvegicus OX=10116 GN=Pdgfb PE=2 SV=1	G3V882_RAT-DECOY (+1)		?	0	1
511	DNA helicase MCM9 OS=Rattus norvegicus OX=10116 GN=Mcm9 PE=3 SV=2	K3W4U8_RAT-DECOY (+1)		?	0	1
512	Potassium voltage-gated channel subfamily A member 3 OS=Rattus norvegicus OX=10116 GN=Kcna3 PE=1 SV=2	KCNA3_RAT	Kcna3	58 kDa	0	1
513	Kinesin-like protein KIF2A OS=Rattus norvegicus OX=10116 GN=Kif2a PE=1 SV=2	KIF2A_RAT	Kif2a	80 kDa	0	1
514	Leukosialin (Fragment) OS=Rattus norvegicus OX=10116 GN=Spn PE=1 SV=1	LEUK_RAT-DECOY (+1)		?	0	1
515	Vesicle amine transport 1-like OS=Rattus norvegicus OX=10116 GN=Vat1l PE=1 SV=2	M0R3N4_RAT	Vat1l	42 kDa	0	1
516	Reticulon OS=Rattus norvegicus OX=10116 GN=Rtn1 PE=1 SV=2	M0R608_RAT (+1)	Rtn1	64 kDa	0	1
517	Zinc finger, ZZ-type-containing 3 OS=Rattus norvegicus OX=10116 GN=Zzz3 PE=4 SV=2	M0R9X4_RAT-DECOY		?	0	1
518	Amyloid-like protein 2 OS=Rattus norvegicus OX=10116 GN=Aplp2 PE=1 SV=2	M0RDX2_RAT-DECOY (+2)		?	0	1
519	Midkine OS=Rattus norvegicus OX=10116 GN=Mdk PE=2 SV=1	MK_RAT	Mdk	15 kDa	0	1
520	Mucin-13 OS=Rattus norvegicus OX=10116 GN=Muc13 PE=2 SV=1	MUC13_RAT (+2)	Muc13	58 kDa	0	1
521	Sialidase-3 OS=Rattus norvegicus OX=10116 GN=Neu3 PE=2 SV=1	NEUR3_RAT	Neu3	47 kDa	0	1
522	Neurogenic locus notch homolog protein 1 OS=Rattus norvegicus OX=10116 GN=Notch1 PE=1 SV=3	NOTC1_RAT	Notch1	271 kDa	0	1
523	Uncharacterized protein msf-1 (Fragment) OS=Rattus norvegicus OX=10116 GN=msf-1 PE=2 SV=1	O70483_RAT	msf-1	15 kDa	0	1
524	Oxidative stress-responsive serine-rich protein 1 OS=Rattus norvegicus OX=10116 GN=Oser1 PE=1 SV=1	OSER1_RAT	Oser1	32 kDa	0	1
525	Osteoclast-stimulating factor 1 OS=Rattus norvegicus OX=10116 GN=Ostf1 PE=1 SV=1	OSTF1_RAT	Ostf1	24 kDa	0	1
526	TMDC VI (Fragment) OS=Rattus norvegicus OX=10116 PE=2 SV=1	P97778_RAT-DECOY		?	0	1
527	Palmdelphin OS=Rattus norvegicus OX=10116 GN=Palmd PE=1 SV=1	PALMD_RAT-DECOY		?	0	1
528	Pre-B-cell leukemia transcription factor-interacting protein 1 OS=Rattus norvegicus OX=10116 GN=Pbxip1 PE=1 SV=1	PBIP1_RAT	Pbxip1	80 kDa	0	1
529	Glycerol-3-phosphate phosphatase OS=Rattus norvegicus OX=10116 GN=Pgp PE=1 SV=1	PGP_RAT	Pgp	35 kDa	0	1
530	Protein O-glucosyltransferase 3 OS=Rattus norvegicus OX=10116 GN=Kdelc2 PE=2 SV=1	PLGT3_RAT-DECOY		?	0	1
531	Serine/threonine-protein phosphatase 2A catalytic subunit beta isoform OS=Rattus norvegicus OX=10116 GN=Ppp2cb PE=2 SV=1	PP2AB_RAT (+2)	Ppp2cb	36 kDa	0	1
532	Protein phosphatase 1E OS=Rattus norvegicus OX=10116 GN=Ppm1e PE=1 SV=1	PPM1E_RAT-DECOY		?	0	1
533	Palmitoyl-protein thioesterase 1 OS=Rattus norvegicus OX=10116 GN=Ppt1 PE=1 SV=1	PPT1_RAT	Ppt1	34 kDa	0	1
534	DNAJC18 OS=Rattus norvegicus OX=10116 GN=Dnajc18 PE=2 SV=1	Q0H8V1_RAT	Dnajc18	41 kDa	0	1
535	Dysbindin domain-containing 2 OS=Rattus norvegicus OX=10116 GN=Dbndd2 PE=1 SV=1	Q331S7_RAT	Dbndd2	17 kDa	0	1
536	Similar to RIKEN cDNA 1700029H14 OS=Rattus norvegicus OX=10116 GN=LOC290876 PE=1 SV=1	Q498E3_RAT	LOC290876	26 kDa	0	1
537	Reproductive homeobox on X chromosome 11 OS=Rattus norvegicus OX=10116 GN=Rhox11 PE=2 SV=1	Q4TU72_RAT	Rhox11	26 kDa	0	1
538	Spectrin beta-like polypeptide OS=Rattus norvegicus OX=10116 PE=2 SV=1	Q5I4G1_RAT-DECOY		?	0	1
539	Lamb2 protein OS=Rattus norvegicus OX=10116 GN=Lamb2 PE=1 SV=1	Q5M7W9_RAT-DECOY (+2)		?	0	1
540	Regulatory factor X, 3 (Influences HLA class II expression) OS=Rattus norvegicus OX=10116 GN=Rfx3 PE=2 SV=1	Q5U2M9_RAT	Rfx3	51 kDa	0	1
541	MHC class II antigen OS=Rattus norvegicus OX=10116 GN=RT1-Bb PE=2 SV=1	Q5UT97_RAT-DECOY		?	0	1
542	Defensin 6 OS=Rattus norvegicus OX=10116 PE=3 SV=1	Q6B329_RAT (+1)		10 kDa	0	1
543	LRRGT00080 OS=Rattus norvegicus OX=10116 GN=LOC501233 PE=2 SV=1	Q6TUG4_RAT	LOC501233	23 kDa	0	1
544	LRRGT00029 OS=Rattus norvegicus OX=10116 PE=2 SV=1	Q6TXH0_RAT-DECOY		?	0	1
545	Hypercoagulability-related protein OS=Rattus norvegicus OX=10116 GN=LOC100364673 PE=2 SV=1	Q6XFQ6_RAT-DECOY		?	0	1
546	Metallothionein (Fragments) OS=Rattus norvegicus OX=10116 PE=3 SV=1	Q7M082_RAT		5 kDa	0	1
547	Replication protein A subunit OS=Rattus norvegicus OX=10116 GN=Rpa1 PE=1 SV=1	Q7TP21_RAT	Rpa1	75 kDa	0	1
548	Thyrotropin releasing hormone receptor-2 OS=Rattus norvegicus OX=10116 GN=TRHR-2 PE=2 SV=1	Q9QWW3_RAT (+2)	TRHR-2	39 kDa	0	1
549	Vesicle associated membrane protein 2B OS=Rattus norvegicus OX=10116 GN=vamp2 PE=2 SV=1	Q9WUW2_RAT-DECOY		?	0	1
550	Retinol-binding protein 2 OS=Rattus norvegicus OX=10116 GN=Rbp2 PE=1 SV=3	RET2_RAT-DECOY		?	0	1
551	Synaptogyrin-1 OS=Rattus norvegicus OX=10116 GN=Syngr1 PE=1 SV=1	SNG1_RAT (+1)	Syngr1	26 kDa	0	1
552	E3 ubiquitin-protein ligase TRIM9 OS=Rattus norvegicus OX=10116 GN=Trim9 PE=1 SV=1	TRIM9_RAT	Trim9	79 kDa	0	1
553	Spliceosome RNA helicase Ddx39b OS=Rattus norvegicus OX=10116 GN=Ddx39b PE=1 SV=1	A0A0G2KAT4_RAT-DECOY (+1)		?	0	1
594	Microrchidia 2B OS=Rattus norvegicus OX=10116 GN=Morc2b PE=4 SV=1	D4A8J3_RAT-DECOY		?	0	1
557	E4F transcription factor 1 OS=Rattus norvegicus OX=10116 GN=E4f1 PE=4 SV=2	F1MAM9_RAT-DECOY		?	0	1
572	Glial glutamate transporter GLT1/V0 (Fragment) OS=Rattus norvegicus OX=10116 GN=Slc1a2 PE=2 SV=1	Q6DUJ5_RAT-DECOY		?	0	1
580	Meiosis-specific with coiled-coil domain OS=Rattus norvegicus OX=10116 GN=Meioc PE=1 SV=2	D4A1P7_RAT-DECOY		?	0	1
585	Integrin beta OS=Rattus norvegicus OX=10116 GN=Itgb2 PE=1 SV=1	B2RYB8_RAT-DECOY		?	0	1
588	RUN and cysteine-rich domain-containing beclin 1-interacting protein-like OS=Rattus norvegicus OX=10116 GN=Rubcnl PE=4 SV=3	D4A680_RAT	Rubcnl	76 kDa	0	1
590	Histone-lysine N-methyltransferase OS=Rattus norvegicus OX=10116 GN=Setdb1 PE=1 SV=1	A0A0G2K5A7_RAT	Setdb1	146 kDa	0	1
599	Sulphonylurea receptor 2b OS=Rattus norvegicus OX=10116 GN=SUR2b PE=2 SV=1	Q9JJ67_RAT (+3)	SUR2b	174 kDa	0	1
600	CD59 glycoprotein OS=Rattus norvegicus OX=10116 GN=Cd59 PE=1 SV=2	CD59_RAT	Cd59	14 kDa	0	1
619	Formin-binding protein 1-like OS=Rattus norvegicus OX=10116 GN=Fnbp1l PE=1 SV=2	FBP1L_RAT-DECOY		?	0	1
615	WD repeat-containing protein 1 OS=Rattus norvegicus OX=10116 GN=Wdr1 PE=1 SV=3	WDR1_RAT	Wdr1	66 kDa	0	1
605	NADH:ubiquinone oxidoreductase subunit B10 OS=Rattus norvegicus OX=10116 GN=Ndufb10 PE=1 SV=1	D4A0T0_RAT	Ndufb10	21 kDa	0	1
606	Glucosylceramidase OS=Rattus norvegicus OX=10116 GN=Gba PE=1 SV=1	B2RYC9_RAT	Gba	57 kDa	0	1
607	4-aminobutyrate aminotransferase, mitochondrial OS=Rattus norvegicus OX=10116 GN=Abat PE=1 SV=3	GABT_RAT	Abat	56 kDa	0	1
608	Opioid-binding protein/cell adhesion molecule OS=Rattus norvegicus OX=10116 GN=Opcml PE=4 SV=1	A0A0G2K657_RAT (+2)	Opcml	38 kDa	0	1
609	Receptor expression-enhancing protein 5 OS=Rattus norvegicus OX=10116 GN=Reep5 PE=1 SV=1	REEP5_RAT	Reep5	21 kDa	0	1
611	Protein kinase C gamma type OS=Rattus norvegicus OX=10116 GN=Prkcg PE=1 SV=1	KPCG_RAT	Prkcg	78 kDa	0	1
621	SPATA31 subfamily E, member 1 OS=Rattus norvegicus OX=10116 GN=Spata31e1 PE=4 SV=1	D3ZCW3_RAT	Spata31e1	154 kDa	0	1
613	Alpha-fetoprotein OS=Rattus norvegicus OX=10116 GN=Afp PE=4 SV=1	G3V6D0_RAT (+1)	Afp	68 kDa	0	1
614	Ribosome biogenesis protein BOP1 OS=Rattus norvegicus OX=10116 GN=Bop1 PE=1 SV=1	BOP1_RAT-DECOY		?	0	1
616	Neurogenic differentiation factor 1 OS=Rattus norvegicus OX=10116 GN=Neurod1 PE=1 SV=1	NDF1_RAT-DECOY		?	0	1
618	GTPase-activating protein testicular GAP1 OS=Rattus norvegicus OX=10116 GN=tGap1 PE=1 SV=1	A0A0G2K665_RAT (+2)	tGap1	158 kDa	0	1
622	Cytochrome b-c1 complex subunit Rieske, mitochondrial OS=Rattus norvegicus OX=10116 GN=Uqcrfs1 PE=1 SV=2	UCRI_RAT	Uqcrfs1	29 kDa	0	1
623	DNA endonuclease RBBP8 OS=Rattus norvegicus OX=10116 GN=Rbbp8 PE=4 SV=1	A0A0G2JVQ4_RAT (+1)	Rbbp8	87 kDa	0	1
624	NSF attachment protein gamma OS=Rattus norvegicus OX=10116 GN=Napg PE=1 SV=1	A0A0G2K350_RAT (+1)	Napg	35 kDa	0	1
625	Cox7a2 protein OS=Rattus norvegicus OX=10116 GN=Cox7a2 PE=2 SV=1	B2RYS0_RAT	Cox7a2	9 kDa	0	1
627	Uncharacterized LOC102552324 OS=Rattus norvegicus OX=10116 GN=LOC102552324 PE=4 SV=1	A0A0G2K559_RAT	LOC102552324	43 kDa	0	1
628	C-terminal-binding protein 1 OS=Rattus norvegicus OX=10116 GN=Ctbp1 PE=1 SV=1	A0A0H2UI20_RAT (+3)	Ctbp1	46 kDa	0	1
629	ATP-binding cassette subfamily A member 3 OS=Rattus norvegicus OX=10116 GN=Abca3 PE=1 SV=1	A0A0G2K1Q8_RAT	Abca3	192 kDa	0	1
630	PR/SET domain 6 OS=Rattus norvegicus OX=10116 GN=Prdm6 PE=4 SV=1	D3ZQA6_RAT-DECOY		?	0	1
631	Laminin subunit alpha 1 OS=Rattus norvegicus OX=10116 GN=Lama1 PE=2 SV=1	D4A409_RAT-DECOY		?	0	1
633	Olfactory receptor OS=Rattus norvegicus OX=10116 GN=Olr184 PE=3 SV=1	D4A3G1_RAT	Olr184	36 kDa	0	1
634	Histone H3 OS=Rattus norvegicus OX=10116 PE=1 SV=1	M0RBX6_RAT (+5)		15 kDa	0	1
635	Fibroblast growth factor 13 OS=Rattus norvegicus OX=10116 GN=Fgf13 PE=1 SV=2	FGF13_RAT-DECOY		?	0	1
637	Keratin 36 OS=Rattus norvegicus OX=10116 GN=Krt36 PE=2 SV=1	Q6IFV5_RAT-DECOY		?	0	1
638	RAB9B, member RAS oncogene family OS=Rattus norvegicus OX=10116 GN=Rab9b PE=4 SV=1	D3ZP15_RAT	Rab9b	23 kDa	0	1
640	Interleukin 13 receptor, alpha 1 OS=Rattus norvegicus OX=10116 GN=LOC100360218 PE=2 SV=1	Q561K3_RAT (+1)	LOC100360218	48 kDa	0	1
641	Protein kinase C-binding protein Beta15, isoform CRA_a OS=Rattus norvegicus OX=10116 GN=Rbck1 PE=1 SV=1	A0A0G2K9L6_RAT (+2)	Rbck1	58 kDa	0	1
642	Rho-related GTP-binding protein RhoB OS=Rattus norvegicus OX=10116 GN=Rhob PE=1 SV=1	RHOB_RAT	Rhob	22 kDa	0	1
643	Keratin, type I cytoskeletal 13 OS=Rattus norvegicus OX=10116 GN=Krt13 PE=3 SV=1	K1C13_RAT	Krt13	48 kDa	37	0
644	Keratin, type II cytoskeletal 4 OS=Rattus norvegicus OX=10116 GN=Krt4 PE=3 SV=1	K2C4_RAT (+1)	Krt4	58 kDa	40	0
645	Actin, beta-like 2 OS=Rattus norvegicus OX=10116 GN=Actbl2 PE=1 SV=1	D3ZRN3_RAT	Actbl2	42 kDa	11	0
646	Mitochondrial rRNA methyltransferase 3 OS=Rattus norvegicus OX=10116 GN=Mrm3 PE=1 SV=2	D3ZQG0_RAT-DECOY		?	9	0
647	Keratin 78 OS=Rattus norvegicus OX=10116 GN=Krt78 PE=3 SV=1	A0A0U1RRN6_RAT (+1)	Krt78	86 kDa	11	0
648	Hexokinase-1 OS=Rattus norvegicus OX=10116 GN=Hk1 PE=1 SV=2	M0RAQ6_RAT	Hk1	100 kDa	3	0
649	14-3-3 protein theta OS=Rattus norvegicus OX=10116 GN=Ywhaq PE=1 SV=1	1433T_RAT	Ywhaq	28 kDa	3	0
650	Peptidyl-prolyl cis-trans isomerase A OS=Rattus norvegicus OX=10116 GN=Ppia PE=1 SV=2	PPIA_RAT	Ppia	18 kDa	4	0
651	Protein-glutamine gamma-glutamyltransferase K OS=Rattus norvegicus OX=10116 GN=Tgm1 PE=1 SV=1	TGM1_RAT	Tgm1	91 kDa	5	0
652	Plasma membrane calcium-transporting ATPase 4 OS=Rattus norvegicus OX=10116 GN=Atp2b4 PE=1 SV=1	AT2B4_RAT	Atp2b4	133 kDa	3	0
653	Alpha-adducin OS=Rattus norvegicus OX=10116 GN=Add1 PE=1 SV=3	D3ZZ99_RAT	Add1	75 kDa	1	0
654	Cytoplasmic FMR1-interacting protein OS=Rattus norvegicus OX=10116 GN=Cyfip1 PE=1 SV=1	D4A8H8_RAT	Cyfip1	145 kDa	1	0
655	Cytochrome c-1 OS=Rattus norvegicus OX=10116 GN=Cyc1 PE=1 SV=3	D3ZFQ8_RAT	Cyc1	35 kDa	2	0
656	Uncharacterized protein OS=Rattus norvegicus OX=10116 PE=4 SV=1	D3ZZP6_RAT-DECOY		?	1	0
657	Pyruvate dehydrogenase E1 component subunit beta, mitochondrial OS=Rattus norvegicus OX=10116 GN=Pdhb PE=1 SV=1	A0A0G2KAM3_RAT	Pdhb	46 kDa	3	0
658	ATP synthase subunit delta, mitochondrial OS=Rattus norvegicus OX=10116 GN=Atp5f1d PE=1 SV=2	ATPD_RAT (+1)	Atp5f1d	18 kDa	1	0
659	Succinate dehydrogenase [ubiquinone] flavoprotein subunit, mitochondrial OS=Rattus norvegicus OX=10116 GN=Sdha PE=1 SV=1	SDHA_RAT (+1)	Sdha	72 kDa	1	0
660	Alpha-actinin-1 OS=Rattus norvegicus OX=10116 GN=Actn1 PE=1 SV=1	ACTN1_RAT (+2)	Actn1	103 kDa	1	0
661	Replication factor C (Fragment) OS=Rattus norvegicus OX=10116 GN=Rfc1 PE=2 SV=1	Q9Z2R7_RAT-DECOY		?	1	0
662	NADH:ubiquinone oxidoreductase subunit A13 OS=Rattus norvegicus OX=10116 GN=Ndufa13 PE=1 SV=1	D3ZE15_RAT (+1)	Ndufa13	17 kDa	1	0
663	Adenylyl cyclase-associated protein 1 OS=Rattus norvegicus OX=10116 GN=Cap1 PE=1 SV=3	CAP1_RAT	Cap1	52 kDa	1	0
664	Proteasome subunit beta type-1 OS=Rattus norvegicus OX=10116 GN=Psmb1 PE=1 SV=3	PSB1_RAT (+1)	Psmb1	26 kDa	1	0
665	Poly(rC)-binding protein 3 OS=Rattus norvegicus OX=10116 GN=Pcbp3 PE=1 SV=1	Q6AY48_RAT	Pcbp3	34 kDa	1	0
666	Arachidonate 12-lipoxygenase, 12R-type OS=Rattus norvegicus OX=10116 GN=Alox12b PE=3 SV=1	A0A140TAE7_RAT (+1)	Alox12b	81 kDa	1	0
667	CaM kinase-like vesicle-associated protein OS=Rattus norvegicus OX=10116 GN=Camkv PE=1 SV=1	CAMKV_RAT (+1)	Camkv	54 kDa	1	0
668	HnRNP protein (Fragment) OS=Rattus norvegicus OX=10116 GN=APa PE=2 SV=1	O70592_RAT (+1)	APa	18 kDa	1	0
669	Tropomyosin 1, alpha, isoform CRA_p OS=Rattus norvegicus OX=10116 GN=Tpm1 PE=1 SV=1	A0A0G2JSQ4_RAT (+2)	Tpm1	29 kDa	1	0
670	Arginase-1 OS=Rattus norvegicus OX=10116 GN=Arg1 PE=1 SV=2	ARGI1_RAT	Arg1	35 kDa	1	0
671	Desmocollin 1 OS=Rattus norvegicus OX=10116 GN=Dsc1 PE=4 SV=1	A0A0G2KA90_RAT	Dsc1	94 kDa	1	0
672	Endophilin-A1 OS=Rattus norvegicus OX=10116 GN=Sh3gl2 PE=1 SV=2	SH3G2_RAT	Sh3gl2	40 kDa	2	0
673	Elongation factor 2 OS=Rattus norvegicus OX=10116 GN=Eef2 PE=1 SV=4	EF2_RAT	Eef2	95 kDa	1	0
674	Rat GCP360 OS=Rattus norvegicus OX=10116 GN=Golgb1 PE=2 SV=1	Q63714_RAT	Golgb1	364 kDa	1	0
675	Centromere protein E OS=Rattus norvegicus OX=10116 GN=Cenpe PE=3 SV=3	D3ZV60_RAT-DECOY		?	1	0
676	Spetex-2F OS=Rattus norvegicus OX=10116 GN=Spetex-2F PE=2 SV=1	Q5KT04_RAT-DECOY		?	1	0
677	RAP1, GTP-GDP dissociation stimulator 1 (Predicted), isoform CRA_a OS=Rattus norvegicus OX=10116 GN=Rap1gds1 PE=1 SV=1	A0A0G2K1D2_RAT (+1)	Rap1gds1	58 kDa	1	0
678	Endophilin-B2 OS=Rattus norvegicus OX=10116 GN=Sh3glb2 PE=1 SV=1	A0A0G2K9P4_RAT (+1)	Sh3glb2	44 kDa	1	0
679	Profilin OS=Rattus norvegicus OX=10116 GN=Pfn2 PE=3 SV=1	D3ZDU5_RAT (+1)	Pfn2	16 kDa	1	0
680	Vomeronasal 2 receptor, 42 OS=Rattus norvegicus OX=10116 GN=Vom2r42 PE=3 SV=1	D3ZYH2_RAT	Vom2r42	98 kDa	1	0
681	Histone-lysine N-methyltransferase OS=Rattus norvegicus OX=10116 GN=Setd3 PE=1 SV=1	G3V6U9_RAT (+1)	Setd3	67 kDa	1	0
682	Myelin-oligodendrocyte glycoprotein OS=Rattus norvegicus OX=10116 GN=Mog PE=1 SV=1	MOG_RAT (+1)	Mog	28 kDa	1	0
683	Clathrin light chain OS=Rattus norvegicus OX=10116 GN=Clta PE=2 SV=1	Q5PPP1_RAT (+2)	Clta	24 kDa	1	0
684	Keratin, type II cytoskeletal 1b OS=Rattus norvegicus OX=10116 GN=Krt77 PE=3 SV=1	A0A0G2JZQ9_RAT-DECOY (+1)		?	1	0
685	Ornithine carbamoyltransferase, mitochondrial OS=Rattus norvegicus OX=10116 GN=Otc PE=1 SV=1	OTC_RAT (+1)	Otc	40 kDa	1	0
686	Dedicator of cytokinesis 7 OS=Rattus norvegicus OX=10116 GN=Dock7 PE=1 SV=1	A0A0G2K3H2_RAT (+1)	Dock7	241 kDa	1	0
END OF FILE

## Sheet: Spectrum Report_CorticalPlaques
Biological sample category	Protein name	Protein molecular weight (Da)	Protein identification probability	Exclusive unique peptide count	Exclusive unique spectrum count	Exclusive spectrum count	Peptide sequence	Peptide identification probability	SEQUEST XCorr score	SEQUEST DCn score	MS-Amanda Score
CTRL	Tubulin alpha-1A chain OS=Rattus norvegicus OX=10116 GN=Tuba1a PE=1 SV=1	50135.7	1	2	2	4	AFVHWYVGEGmEEGEFSEAR	0.987	2.21	0.379
CTRL	Tubulin alpha-1A chain OS=Rattus norvegicus OX=10116 GN=Tuba1a PE=1 SV=1	50135.7	1	2	2	4	AVcMLSNTTAIAEAWAR	0.997	2.1	0.323	85.3
CTRL	Tubulin alpha-1A chain OS=Rattus norvegicus OX=10116 GN=Tuba1a PE=1 SV=1	50135.7	1	2	2	4	AVcMLSNTTAIAEAWAR	0.997	1.73	0.344	86
CTRL	Tubulin alpha-1A chain OS=Rattus norvegicus OX=10116 GN=Tuba1a PE=1 SV=1	50135.7	1	2	2	4	AVcmLSNTTAIAEAWAR	0.997	2.41	0.449	113
CTRL	Tubulin alpha-1A chain OS=Rattus norvegicus OX=10116 GN=Tuba1a PE=1 SV=1	50135.7	1	2	2	4	AVcmLSNTTAIAEAWAR	0.997	2.85	0.662	177
CTRL	Tubulin alpha-1A chain OS=Rattus norvegicus OX=10116 GN=Tuba1a PE=1 SV=1	50135.7	1	2	2	4	AVFVDLEPTVIDEVR	0.997	2.3	0.513	127
CTRL	Tubulin alpha-1A chain OS=Rattus norvegicus OX=10116 GN=Tuba1a PE=1 SV=1	50135.7	1	2	2	4	AVFVDLEPTVIDEVR	0.997	3.26	0.622	174
CTRL	Tubulin alpha-1A chain OS=Rattus norvegicus OX=10116 GN=Tuba1a PE=1 SV=1	50135.7	1	2	2	4	DVNAAIATIK	0.997	2.14	0.459	97
CTRL	Tubulin alpha-1A chain OS=Rattus norvegicus OX=10116 GN=Tuba1a PE=1 SV=1	50135.7	1	2	2	4	DVNAAIATIKTK	0.997	2.35	0.587	109
CTRL	Tubulin alpha-1A chain OS=Rattus norvegicus OX=10116 GN=Tuba1a PE=1 SV=1	50135.7	1	2	2	4	GDVVPKDVNAAIATIK	0.975	1.42	0.148	77.4
CTRL	Tubulin alpha-1A chain OS=Rattus norvegicus OX=10116 GN=Tuba1a PE=1 SV=1	50135.7	1	2	2	4	IHFPLATYAPVISAEK	0.997	2.5	0.534	140
CTRL	Tubulin alpha-1A chain OS=Rattus norvegicus OX=10116 GN=Tuba1a PE=1 SV=1	50135.7	1	2	2	4	IHFPLATYAPVISAEK	0.997	2.86	0.629	127
CTRL	Tubulin alpha-1A chain OS=Rattus norvegicus OX=10116 GN=Tuba1a PE=1 SV=1	50135.7	1	2	2	4	IHFPLATYAPVISAEK	0.997	2.65	0.445	122
CTRL	Tubulin alpha-1A chain OS=Rattus norvegicus OX=10116 GN=Tuba1a PE=1 SV=1	50135.7	1	2	2	4	IHFPLATYAPVISAEK	0.997	1.28	0.335	87.2
CTRL	Tubulin alpha-1A chain OS=Rattus norvegicus OX=10116 GN=Tuba1a PE=1 SV=1	50135.7	1	2	2	4	IHFPLATYAPVISAEK	0.997	2.83	0.654
CTRL	Tubulin alpha-1A chain OS=Rattus norvegicus OX=10116 GN=Tuba1a PE=1 SV=1	50135.7	1	2	2	4	LDHKFDLmYAK	0.996	2.12	0.325	157
CTRL	Tubulin alpha-1A chain OS=Rattus norvegicus OX=10116 GN=Tuba1a PE=1 SV=1	50135.7	1	2	2	4	LDHKFDLMYAK	0.997	2.99	0.563	140
CTRL	Tubulin alpha-1A chain OS=Rattus norvegicus OX=10116 GN=Tuba1a PE=1 SV=1	50135.7	1	2	2	4	LDHKFDLmYAKR	0.997	2.06	0.38	97.7
CTRL	Tubulin alpha-1A chain OS=Rattus norvegicus OX=10116 GN=Tuba1a PE=1 SV=1	50135.7	1	2	2	4	LIGQIVSSITASLR	0.997	1.82	0.514
CTRL	Tubulin alpha-1A chain OS=Rattus norvegicus OX=10116 GN=Tuba1a PE=1 SV=1	50135.7	1	2	2	4	LIGQIVSSITASLR	0.997	2.08	0.566	90.3
CTRL	Tubulin alpha-1A chain OS=Rattus norvegicus OX=10116 GN=Tuba1a PE=1 SV=1	50135.7	1	2	2	4	NLDIERPTYTNLNR	0.997	2.02	0.343	96.5
CTRL	Tubulin alpha-1A chain OS=Rattus norvegicus OX=10116 GN=Tuba1a PE=1 SV=1	50135.7	1	2	2	4	QLFHPEQLITGK	0.965	2.17	0.579
CTRL	Tubulin alpha-1A chain OS=Rattus norvegicus OX=10116 GN=Tuba1a PE=1 SV=1	50135.7	1	2	2	4	QLFHPEQLITGKEDAANNYAR	0.997	3.2	0.415	82.6
CTRL	Tubulin alpha-1A chain OS=Rattus norvegicus OX=10116 GN=Tuba1a PE=1 SV=1	50135.7	1	2	2	4	QLFHPEQLITGKEDAANNYAR	0.997	3.76	0.438	86.3
CTRL	Tubulin alpha-1A chain OS=Rattus norvegicus OX=10116 GN=Tuba1a PE=1 SV=1	50135.7	1	2	2	4	QLFHPEQLITGKEDAANNYAR	0.997	3.39	0.458	124
CTRL	Tubulin alpha-1A chain OS=Rattus norvegicus OX=10116 GN=Tuba1a PE=1 SV=1	50135.7	1	2	2	4	TIQFVDWcPTGFK	0.997	1.95	0.523	131
CTRL	Tubulin alpha-1A chain OS=Rattus norvegicus OX=10116 GN=Tuba1a PE=1 SV=1	50135.7	1	2	2	4	TIQFVDWcPTGFK	0.997	2.27	0.488	74
CTRL	Tubulin alpha-1A chain OS=Rattus norvegicus OX=10116 GN=Tuba1a PE=1 SV=1	50135.7	1	2	2	4	VGINYQPPTVVPGGDLAK	0.997	2.67	0.578	113
CTRL	Tubulin alpha-1A chain OS=Rattus norvegicus OX=10116 GN=Tuba1a PE=1 SV=1	50135.7	1	2	2	4	YmAccLLYR	0.997	1.34	0.553	101
CTRL	L-lactate dehydrogenase B chain OS=Rattus norvegicus OX=10116 GN=Ldhb PE=1 SV=2	36612.5	1	3	3	3	EKLIAPVADDETAVPNNK	0.997	2.81	0.358	45.8
CTRL	L-lactate dehydrogenase B chain OS=Rattus norvegicus OX=10116 GN=Ldhb PE=1 SV=2	36612.5	1	3	3	3	mVVDSAYEVIK	0.997	2.01	0.331	78.4
CTRL	L-lactate dehydrogenase B chain OS=Rattus norvegicus OX=10116 GN=Ldhb PE=1 SV=2	36612.5	1	3	3	3	VIGSGcNLDSAR	0.997	2.91	0.617	142
CTRL	Sodium/potassium-transporting ATPase subunit beta-2 OS=Rattus norvegicus OX=10116 GN=Atp1b2 PE=1 SV=1	33412.2	0.999	1	1	1	YYEQPDnGVLNYPKR	0.997	2.71	0.409	73.9
CTRL	Cofilin-1 OS=Rattus norvegicus OX=10116 GN=Cfl1 PE=1 SV=3	18533.2	0.977	1	1	1	YALYDATYETK	0.997	1.7	0.425	112
CTRL	ADP/ATP translocase 2 OS=Rattus norvegicus OX=10116 GN=Slc25a5 PE=1 SV=3	32902.6	1	2	2	2	tDAAVSFAK	0.997			111
CTRL	ADP/ATP translocase 2 OS=Rattus norvegicus OX=10116 GN=Slc25a5 PE=1 SV=3	32902.6	1	2	2	2	YFPTQALNFAFK	0.997	1.58	0.443	85.9
CTRL	HnRNP protein (Fragment) OS=Rattus norvegicus OX=10116 GN=APa PE=2 SV=1	18282.3	0.977	1	1	1	SSGSPYGGGYGSGGGSGGYGSR	0.997	2.21	0.637
CTRL	ATP synthase subunit delta, mitochondrial OS=Rattus norvegicus OX=10116 GN=Atp5f1d PE=1 SV=2	17595	0.998	1	1	1	AQSELSGAADEAAR	0.997	1.59	0.325	102
CTRL	Malate dehydrogenase, mitochondrial OS=Rattus norvegicus OX=10116 GN=Mdh2 PE=1 SV=2	35684.2	1	9	11	13	AGAGSATLSmAYAGAR	0.979	1.31	0.262	78.5
CTRL	Malate dehydrogenase, mitochondrial OS=Rattus norvegicus OX=10116 GN=Mdh2 PE=1 SV=2	35684.2	1	9	11	13	AGAGSATLSmAYAGAR	0.997	1.36	0.491	134
CTRL	Malate dehydrogenase, mitochondrial OS=Rattus norvegicus OX=10116 GN=Mdh2 PE=1 SV=2	35684.2	1	9	11	13	AGAGSATLSMAYAGAR	0.997	1.54	0.464	110
CTRL	Malate dehydrogenase, mitochondrial OS=Rattus norvegicus OX=10116 GN=Mdh2 PE=1 SV=2	35684.2	1	9	11	13	ANTFVAELK	0.997	1.2	0.266	85.5
CTRL	Malate dehydrogenase, mitochondrial OS=Rattus norvegicus OX=10116 GN=Mdh2 PE=1 SV=2	35684.2	1	9	11	13	GcDVVVIPAGVPR	0.997	2.44	0.492	145
CTRL	Malate dehydrogenase, mitochondrial OS=Rattus norvegicus OX=10116 GN=Mdh2 PE=1 SV=2	35684.2	1	9	11	13	HGVYNPNKIFGVTTLDIVR	0.997	2.68	0.405	46.3
CTRL	Malate dehydrogenase, mitochondrial OS=Rattus norvegicus OX=10116 GN=Mdh2 PE=1 SV=2	35684.2	1	9	11	13	IFGVTTLDIVR	0.997	1.91	0.528	77.2
CTRL	Malate dehydrogenase, mitochondrial OS=Rattus norvegicus OX=10116 GN=Mdh2 PE=1 SV=2	35684.2	1	9	11	13	IQEAGTEVVK	0.953	1.61	0.298	67.8
CTRL	Malate dehydrogenase, mitochondrial OS=Rattus norvegicus OX=10116 GN=Mdh2 PE=1 SV=2	35684.2	1	9	11	13	VAVLGASGGIGQPLSLLLK	0.997	2.67	0.58	100
CTRL	Malate dehydrogenase, mitochondrial OS=Rattus norvegicus OX=10116 GN=Mdh2 PE=1 SV=2	35684.2	1	9	11	13	VDFPQDQLATLTGR	0.985	1.09	0.292	70.3
CTRL	Malate dehydrogenase, mitochondrial OS=Rattus norvegicus OX=10116 GN=Mdh2 PE=1 SV=2	35684.2	1	9	11	13	VDFPQDQLATLTGR	0.997	2.06	0.514	107
CTRL	Malate dehydrogenase, mitochondrial OS=Rattus norvegicus OX=10116 GN=Mdh2 PE=1 SV=2	35684.2	1	9	11	13	VNVPVIGGHAGK	0.997	2.59	0.62	81.5
CTRL	Malate dehydrogenase, mitochondrial OS=Rattus norvegicus OX=10116 GN=Mdh2 PE=1 SV=2	35684.2	1	9	11	13	VNVPVIGGHAGK	0.997	2.18	0.637	90
CTRL	CaM kinase-like vesicle-associated protein OS=Rattus norvegicus OX=10116 GN=Camkv PE=1 SV=1	54121.8	0.998	1	1	1	LmEVEQDQR	0.997	1.89	0.505	91
CTRL	Neurofascin OS=Rattus norvegicus OX=10116 GN=Nfasc PE=1 SV=2	138006	1	1	1	1	VIAVNEVGSSHPSLPSER	0.997	2.87	0.515	111
CTRL	Dynamin-1 OS=Rattus norvegicus OX=10116 GN=Dnm1 PE=1 SV=2	97297.5	1	2	2	2	GISPVPINLR	0.983	1.55	0.651	60.7
CTRL	Dynamin-1 OS=Rattus norvegicus OX=10116 GN=Dnm1 PE=1 SV=2	97297.5	1	2	2	2	IEGSGDQIDTYELSGGAR	0.993	1.79	0.45	47.3
CTRL	Tropomyosin alpha-3 chain OS=Rattus norvegicus OX=10116 GN=Tpm3 PE=1 SV=2	29007.2	0.998	1	1	1	aGSTTIEAVKR	0.997			98.4
CTRL	Centromere protein E OS=Rattus norvegicus OX=10116 GN=Cenpe PE=3 SV=3	0	0.976	1	1	1	LNEnLqqTLK	0.961	1.95	0.0617	66.5
CTRL	Keratin, type I cytoskeletal 14 OS=Rattus norvegicus OX=10116 GN=Krt14 PE=2 SV=1	52684.9	1	9	23	59	ADLEMQIESLKEELAYLK	0.994	2.15	0.453	77.4
CTRL	Keratin, type I cytoskeletal 14 OS=Rattus norvegicus OX=10116 GN=Krt14 PE=2 SV=1	52684.9	1	9	23	59	ADLEmQIESLKEELAYLK	0.997	1.89	0.143	92.4
CTRL	Keratin, type I cytoskeletal 14 OS=Rattus norvegicus OX=10116 GN=Krt14 PE=2 SV=1	52684.9	1	9	23	59	ADLEMQIESLKEELAYLKK	0.992	1.7	0.232	83.8
CTRL	Keratin, type I cytoskeletal 14 OS=Rattus norvegicus OX=10116 GN=Krt14 PE=2 SV=1	52684.9	1	9	23	59	ADLEmQIESLKEELAYLKK	0.997	3.31	0.393	61.7
CTRL	Keratin, type I cytoskeletal 14 OS=Rattus norvegicus OX=10116 GN=Krt14 PE=2 SV=1	52684.9	1	9	23	59	ADLEmQIESLKEELAYLKK	0.997	3.32	0.436	72.3
CTRL	Keratin, type I cytoskeletal 14 OS=Rattus norvegicus OX=10116 GN=Krt14 PE=2 SV=1	52684.9	1	9	23	59	ADLEmQIESLKEELAYLKK	0.997	3.96	0.5	83.2
CTRL	Keratin, type I cytoskeletal 14 OS=Rattus norvegicus OX=10116 GN=Krt14 PE=2 SV=1	52684.9	1	9	23	59	ADLEmQIESLKEELAYLKK	0.997	2.67	0.419	91.6
CTRL	Keratin, type I cytoskeletal 14 OS=Rattus norvegicus OX=10116 GN=Krt14 PE=2 SV=1	52684.9	1	9	23	59	ADLEmQIESLKEELAYLKK	0.997	2.64	0.313	97.3
CTRL	Keratin, type I cytoskeletal 14 OS=Rattus norvegicus OX=10116 GN=Krt14 PE=2 SV=1	52684.9	1	9	23	59	ADLEmQIESLKEELAYLKK	0.997	2.99	0.468	116
CTRL	Keratin, type I cytoskeletal 14 OS=Rattus norvegicus OX=10116 GN=Krt14 PE=2 SV=1	52684.9	1	9	23	59	cEMEQQNQEYK	0.997	1.99	0.581	95.8
CTRL	Keratin, type I cytoskeletal 14 OS=Rattus norvegicus OX=10116 GN=Krt14 PE=2 SV=1	52684.9	1	9	23	59	EVATnSELVQSGK	0.997	1.73	0.477	83.7
CTRL	Keratin, type I cytoskeletal 14 OS=Rattus norvegicus OX=10116 GN=Krt14 PE=2 SV=1	52684.9	1	9	23	59	EVATNSELVQSGK	0.997	2.43	0.652	126
CTRL	Keratin, type I cytoskeletal 14 OS=Rattus norvegicus OX=10116 GN=Krt14 PE=2 SV=1	52684.9	1	9	23	59	EVATNSELVqSGKSEISELRR	0.969	1.78	0.152	79.4
CTRL	Keratin, type I cytoskeletal 14 OS=Rattus norvegicus OX=10116 GN=Krt14 PE=2 SV=1	52684.9	1	9	23	59	EVATNSELVqSGKSEISELRR	0.986	3.66	0.529
CTRL	Keratin, type I cytoskeletal 14 OS=Rattus norvegicus OX=10116 GN=Krt14 PE=2 SV=1	52684.9	1	9	23	59	EVATNSELVQSGKSEISELRR	0.997	2.79	0.448	85.2
CTRL	Keratin, type I cytoskeletal 14 OS=Rattus norvegicus OX=10116 GN=Krt14 PE=2 SV=1	52684.9	1	9	23	59	GQVGGDVNVEmDAAPGVDLSR	0.956	2.65	0.453
CTRL	Keratin, type I cytoskeletal 14 OS=Rattus norvegicus OX=10116 GN=Krt14 PE=2 SV=1	52684.9	1	9	23	59	GQVGGDVNVEMDAAPGVDLSR	0.997	2.24	0.539	97.4
CTRL	Keratin, type I cytoskeletal 14 OS=Rattus norvegicus OX=10116 GN=Krt14 PE=2 SV=1	52684.9	1	9	23	59	GqVGGDVnVEMDAAPGVDLSR	0.997	2.54	0.0326	104
CTRL	Keratin, type I cytoskeletal 14 OS=Rattus norvegicus OX=10116 GN=Krt14 PE=2 SV=1	52684.9	1	9	23	59	GQVGGDVNVEmDAAPGVDLSR	0.997	3.19	0.657	118
CTRL	Keratin, type I cytoskeletal 14 OS=Rattus norvegicus OX=10116 GN=Krt14 PE=2 SV=1	52684.9	1	9	23	59	ILNEMRDQYEK	0.96	1.87	0.038	71.5
CTRL	Keratin, type I cytoskeletal 14 OS=Rattus norvegicus OX=10116 GN=Krt14 PE=2 SV=1	52684.9	1	9	23	59	ILNEMRDQYEK	0.988	1.8	0.0455	79.9
CTRL	Keratin, type I cytoskeletal 14 OS=Rattus norvegicus OX=10116 GN=Krt14 PE=2 SV=1	52684.9	1	9	23	59	ILNEMRDQYEK	0.997	1.72	0.484	114
CTRL	Keratin, type I cytoskeletal 14 OS=Rattus norvegicus OX=10116 GN=Krt14 PE=2 SV=1	52684.9	1	9	23	59	ILNEMRDQYEK	0.997	2.22	0.637	193
CTRL	Keratin, type I cytoskeletal 14 OS=Rattus norvegicus OX=10116 GN=Krt14 PE=2 SV=1	52684.9	1	9	23	59	ILNEMRDqYEKmAEK	0.986	1.24	0	129
CTRL	Keratin, type I cytoskeletal 14 OS=Rattus norvegicus OX=10116 GN=Krt14 PE=2 SV=1	52684.9	1	9	23	59	ILNEMRDQYEKmAEK	0.997	1.93	0.0145	87
CTRL	Keratin, type I cytoskeletal 14 OS=Rattus norvegicus OX=10116 GN=Krt14 PE=2 SV=1	52684.9	1	9	23	59	ILNEMRDQYEKmAEK	0.997			91.7
CTRL	Keratin, type I cytoskeletal 14 OS=Rattus norvegicus OX=10116 GN=Krt14 PE=2 SV=1	52684.9	1	9	23	59	LEQEIATYR	0.997	1.65	0.441	105
CTRL	Keratin, type I cytoskeletal 14 OS=Rattus norvegicus OX=10116 GN=Krt14 PE=2 SV=1	52684.9	1	9	23	59	QFTSSSSMK	0.967	1.62	0.402	51.6
CTRL	Keratin, type I cytoskeletal 14 OS=Rattus norvegicus OX=10116 GN=Krt14 PE=2 SV=1	52684.9	1	9	23	59	QFTSSSSmK	0.997	1.36	0.476	110
CTRL	Keratin, type I cytoskeletal 14 OS=Rattus norvegicus OX=10116 GN=Krt14 PE=2 SV=1	52684.9	1	9	23	59	RTmQNLEIELQSQLSmK	0.997	2.59	0.346	83.6
CTRL	Keratin, type I cytoskeletal 14 OS=Rattus norvegicus OX=10116 GN=Krt14 PE=2 SV=1	52684.9	1	9	23	59	RVLDELTLAR	0.997	1.86	0.049	101
CTRL	Keratin, type I cytoskeletal 14 OS=Rattus norvegicus OX=10116 GN=Krt14 PE=2 SV=1	52684.9	1	9	23	59	TEELnREVATNSELVQSGK	0.993	2.85	0.37
CTRL	Keratin, type I cytoskeletal 14 OS=Rattus norvegicus OX=10116 GN=Krt14 PE=2 SV=1	52684.9	1	9	23	59	TEELNREVATNSELVQSGK	0.997	4.35	0.563	145
CTRL	Keratin, type I cytoskeletal 14 OS=Rattus norvegicus OX=10116 GN=Krt14 PE=2 SV=1	52684.9	1	9	23	59	TEELNREVATNSELVQSGK	0.997	4.24	0.518	203
CTRL	Keratin, type I cytoskeletal 14 OS=Rattus norvegicus OX=10116 GN=Krt14 PE=2 SV=1	52684.9	1	9	23	59	TMQNLEIELQSQLSmK	0.989	2.78	0.378
CTRL	Keratin, type I cytoskeletal 14 OS=Rattus norvegicus OX=10116 GN=Krt14 PE=2 SV=1	52684.9	1	9	23	59	TmQNLEIELQSQLSmK	0.994	2.77	0.279
CTRL	Keratin, type I cytoskeletal 14 OS=Rattus norvegicus OX=10116 GN=Krt14 PE=2 SV=1	52684.9	1	9	23	59	TmQNLEIELQSQLSmK	0.997	1.68	0.395	135
CTRL	Keratin, type I cytoskeletal 14 OS=Rattus norvegicus OX=10116 GN=Krt14 PE=2 SV=1	52684.9	1	9	23	59	TRLEQEIATYR	0.997	2.01	0.362	160
CTRL	Keratin, type I cytoskeletal 14 OS=Rattus norvegicus OX=10116 GN=Krt14 PE=2 SV=1	52684.9	1	9	23	59	TRLEQEIATYR	0.997	2.73	0.533	77.9
CTRL	Keratin, type I cytoskeletal 14 OS=Rattus norvegicus OX=10116 GN=Krt14 PE=2 SV=1	52684.9	1	9	23	59	TRLEQEIATYR	0.997	2.46	0.44	104
CTRL	Keratin, type I cytoskeletal 14 OS=Rattus norvegicus OX=10116 GN=Krt14 PE=2 SV=1	52684.9	1	9	23	59	TRLEQEIATYRR	0.997	1.92	0.388	148
CTRL	Keratin, type I cytoskeletal 14 OS=Rattus norvegicus OX=10116 GN=Krt14 PE=2 SV=1	52684.9	1	9	23	59	TRLEQEIATYRR	0.997	2.52	0.405	83
CTRL	Keratin, type I cytoskeletal 14 OS=Rattus norvegicus OX=10116 GN=Krt14 PE=2 SV=1	52684.9	1	9	23	59	TRLEQEIATYRR	0.997	1.98	0.445	90.1
CTRL	Keratin, type I cytoskeletal 14 OS=Rattus norvegicus OX=10116 GN=Krt14 PE=2 SV=1	52684.9	1	9	23	59	VLDELTLAR	0.997	2.55	0.578	103
CTRL	Keratin, type I cytoskeletal 14 OS=Rattus norvegicus OX=10116 GN=Krt14 PE=2 SV=1	52684.9	1	9	23	59	VLDELTLAR	0.997	2.16	0.452	116
CTRL	Keratin, type I cytoskeletal 14 OS=Rattus norvegicus OX=10116 GN=Krt14 PE=2 SV=1	52684.9	1	9	23	59	VTmQNLNDR	0.99	1.34	0.126	75.6
CTRL	Keratin, type I cytoskeletal 14 OS=Rattus norvegicus OX=10116 GN=Krt14 PE=2 SV=1	52684.9	1	9	23	59	VTmQNLNDR	0.995	1.59	0.367	77.1
CTRL	Keratin, type I cytoskeletal 14 OS=Rattus norvegicus OX=10116 GN=Krt14 PE=2 SV=1	52684.9	1	9	23	59	VTMQNLNDR	0.997	1.49	0.327	82.7
CTRL	Keratin, type I cytoskeletal 14 OS=Rattus norvegicus OX=10116 GN=Krt14 PE=2 SV=1	52684.9	1	9	23	59	VTMQNLNDR	0.997	1.95	0.396	82.5
CTRL	Keratin, type I cytoskeletal 14 OS=Rattus norvegicus OX=10116 GN=Krt14 PE=2 SV=1	52684.9	1	9	23	59	VTmQNLNDR	0.997	2.05	0.376	82
CTRL	Keratin, type I cytoskeletal 14 OS=Rattus norvegicus OX=10116 GN=Krt14 PE=2 SV=1	52684.9	1	9	23	59	VTmQNLNDR	0.997	1.96	0.371	86.6
CTRL	Keratin, type I cytoskeletal 14 OS=Rattus norvegicus OX=10116 GN=Krt14 PE=2 SV=1	52684.9	1	9	23	59	VTmQNLNDR	0.997	1.36	0.329	86.9
CTRL	Keratin, type I cytoskeletal 14 OS=Rattus norvegicus OX=10116 GN=Krt14 PE=2 SV=1	52684.9	1	9	23	59	VTmQNLNDR	0.997	1.62	0.444	88.1
CTRL	Keratin, type I cytoskeletal 14 OS=Rattus norvegicus OX=10116 GN=Krt14 PE=2 SV=1	52684.9	1	9	23	59	VTmQNLNDR	0.997	1.72	0.477	88.3
CTRL	Keratin, type I cytoskeletal 14 OS=Rattus norvegicus OX=10116 GN=Krt14 PE=2 SV=1	52684.9	1	9	23	59	VTMQNLnDR	0.997	1.85	0.387	88.6
CTRL	Keratin, type I cytoskeletal 14 OS=Rattus norvegicus OX=10116 GN=Krt14 PE=2 SV=1	52684.9	1	9	23	59	VTmQNLNDR	0.997	1.46	0.311	89.2
CTRL	Keratin, type I cytoskeletal 14 OS=Rattus norvegicus OX=10116 GN=Krt14 PE=2 SV=1	52684.9	1	9	23	59	VTmQNLNDR	0.997	1.83	0.542	89.2
CTRL	Keratin, type I cytoskeletal 14 OS=Rattus norvegicus OX=10116 GN=Krt14 PE=2 SV=1	52684.9	1	9	23	59	VTmQNLNDR	0.997	2.1	0.435	89.4
CTRL	Keratin, type I cytoskeletal 14 OS=Rattus norvegicus OX=10116 GN=Krt14 PE=2 SV=1	52684.9	1	9	23	59	VTmQNLNDR	0.997	1.64	0.335	89.6
CTRL	Keratin, type I cytoskeletal 14 OS=Rattus norvegicus OX=10116 GN=Krt14 PE=2 SV=1	52684.9	1	9	23	59	VTmQNLNDR	0.997	1.53	0.317	89.9
CTRL	Keratin, type I cytoskeletal 14 OS=Rattus norvegicus OX=10116 GN=Krt14 PE=2 SV=1	52684.9	1	9	23	59	VTMQNLNDR	0.997	2.03	0.457	89.9
CTRL	Keratin, type I cytoskeletal 14 OS=Rattus norvegicus OX=10116 GN=Krt14 PE=2 SV=1	52684.9	1	9	23	59	VTmQNLNDR	0.997	1.67	0.278	90.2
CTRL	Keratin, type I cytoskeletal 14 OS=Rattus norvegicus OX=10116 GN=Krt14 PE=2 SV=1	52684.9	1	9	23	59	VTmQNLNDR	0.997	1.8	0.401	90.3
CTRL	Keratin, type I cytoskeletal 14 OS=Rattus norvegicus OX=10116 GN=Krt14 PE=2 SV=1	52684.9	1	9	23	59	VTmQNLNDR	0.997	1.45	0.397	90.4
CTRL	Keratin, type I cytoskeletal 14 OS=Rattus norvegicus OX=10116 GN=Krt14 PE=2 SV=1	52684.9	1	9	23	59	VTmQNLNDR	0.997	1.37	0.266	92.5
CTRL	Keratin, type I cytoskeletal 14 OS=Rattus norvegicus OX=10116 GN=Krt14 PE=2 SV=1	52684.9	1	9	23	59	VTmQNLNDR	0.997	2.25	0.503	92.7
CTRL	Keratin, type I cytoskeletal 14 OS=Rattus norvegicus OX=10116 GN=Krt14 PE=2 SV=1	52684.9	1	9	23	59	VTmQNLNDR	0.997	1.54	0.278	92.8
CTRL	Keratin, type I cytoskeletal 14 OS=Rattus norvegicus OX=10116 GN=Krt14 PE=2 SV=1	52684.9	1	9	23	59	VTmQNLNDR	0.997	1.63	0.448	93
CTRL	Keratin, type I cytoskeletal 14 OS=Rattus norvegicus OX=10116 GN=Krt14 PE=2 SV=1	52684.9	1	9	23	59	VTmQNLNDR	0.997	1.59	0.311	94.7
CTRL	Keratin, type I cytoskeletal 14 OS=Rattus norvegicus OX=10116 GN=Krt14 PE=2 SV=1	52684.9	1	9	23	59	VTmQNLNDR	0.997	2.12	0.482	95.7
CTRL	Keratin, type I cytoskeletal 14 OS=Rattus norvegicus OX=10116 GN=Krt14 PE=2 SV=1	52684.9	1	9	23	59	VTMqNLNDR	0.997	1.27	0.153	100
CTRL	Keratin, type I cytoskeletal 14 OS=Rattus norvegicus OX=10116 GN=Krt14 PE=2 SV=1	52684.9	1	9	23	59	VTMQNLNDR	0.997	1.61	0.456	100
CTRL	Keratin, type I cytoskeletal 14 OS=Rattus norvegicus OX=10116 GN=Krt14 PE=2 SV=1	52684.9	1	9	23	59	VTmQNLNDR	0.997	1.48	0.319	104
CTRL	Keratin, type I cytoskeletal 14 OS=Rattus norvegicus OX=10116 GN=Krt14 PE=2 SV=1	52684.9	1	9	23	59	VTMQNLNDR	0.997	2.16	0.352	105
CTRL	Keratin, type I cytoskeletal 14 OS=Rattus norvegicus OX=10116 GN=Krt14 PE=2 SV=1	52684.9	1	9	23	59	VTMQNLnDR	0.997	1.61	0.505	105
CTRL	Keratin, type I cytoskeletal 14 OS=Rattus norvegicus OX=10116 GN=Krt14 PE=2 SV=1	52684.9	1	9	23	59	VTmQNLNDR	0.997	1.68	0.298	105
CTRL	Keratin, type I cytoskeletal 14 OS=Rattus norvegicus OX=10116 GN=Krt14 PE=2 SV=1	52684.9	1	9	23	59	VTmQNLNDR	0.997	1.74	0.442	106
CTRL	Keratin, type I cytoskeletal 14 OS=Rattus norvegicus OX=10116 GN=Krt14 PE=2 SV=1	52684.9	1	9	23	59	VTmQNLNDR	0.997	1.76	0.388	111
CTRL	Replication factor C (Fragment) OS=Rattus norvegicus OX=10116 GN=Rfc1 PE=2 SV=1	0	0.997	1	1	1	RGISFHEnAPSKQK	0.997	1.9	-0.0311	83.8
CTRL	Transketolase OS=Rattus norvegicus OX=10116 GN=Tkt PE=1 SV=1	71159.8	1	3	3	3	HQPTAIIAK	0.997	0.978	0.199	84.5
CTRL	Transketolase OS=Rattus norvegicus OX=10116 GN=Tkt PE=1 SV=1	71159.8	1	3	3	3	KAYGLALAK	0.997	1.72	0.197	87.5
CTRL	Transketolase OS=Rattus norvegicus OX=10116 GN=Tkt PE=1 SV=1	71159.8	1	3	3	3	SVPmSTVFYPSDGVATEK	0.988	1.76	0.498	72.5
CTRL	Elongation factor 2 OS=Rattus norvegicus OX=10116 GN=Eef2 PE=1 SV=4	95286	0.997	1	1	1	TGTITTFEHAHNmR	0.967	1.86	0.0606	76.7
CTRL	Keratin, type II cytoskeletal 5 OS=Rattus norvegicus OX=10116 GN=Krt5 PE=1 SV=1	61827.3	1	36	65	146	DVDAAYmNK	0.997	1.62	0.623	121
CTRL	Keratin, type II cytoskeletal 5 OS=Rattus norvegicus OX=10116 GN=Krt5 PE=1 SV=1	61827.3	1	36	65	146	DVDAAYMNK	0.997	1.69	0.675	92.6
CTRL	Keratin, type II cytoskeletal 5 OS=Rattus norvegicus OX=10116 GN=Krt5 PE=1 SV=1	61827.3	1	36	65	146	DVDAAYmNKVELEAK	0.997	2.76	0.543	141
CTRL	Keratin, type II cytoskeletal 5 OS=Rattus norvegicus OX=10116 GN=Krt5 PE=1 SV=1	61827.3	1	36	65	146	DVDAAYMNKVELEAK	0.997	2.29	0.461	87.8
CTRL	Keratin, type II cytoskeletal 5 OS=Rattus norvegicus OX=10116 GN=Krt5 PE=1 SV=1	61827.3	1	36	65	146	DVDAAYmNKVELEAK	0.997	2.38	0.461	114
CTRL	Keratin, type II cytoskeletal 5 OS=Rattus norvegicus OX=10116 GN=Krt5 PE=1 SV=1	61827.3	1	36	65	146	DVDAAYmNKVELEAK	0.997	1.54	0.387	115
CTRL	Keratin, type II cytoskeletal 5 OS=Rattus norvegicus OX=10116 GN=Krt5 PE=1 SV=1	61827.3	1	36	65	146	DVDAAYMNKVELEAK	0.997	3.11	0.552	118
CTRL	Keratin, type II cytoskeletal 5 OS=Rattus norvegicus OX=10116 GN=Krt5 PE=1 SV=1	61827.3	1	36	65	146	EQIKTLnNK	0.997	1.73	0.182	83
CTRL	Keratin, type II cytoskeletal 5 OS=Rattus norvegicus OX=10116 GN=Krt5 PE=1 SV=1	61827.3	1	36	65	146	EQIKTLNNK	0.997	1.19	0.0555	90.8
CTRL	Keratin, type II cytoskeletal 5 OS=Rattus norvegicus OX=10116 GN=Krt5 PE=1 SV=1	61827.3	1	36	65	146	FASFIDK	0.988	1.59	0.313	83.4
CTRL	Keratin, type II cytoskeletal 5 OS=Rattus norvegicus OX=10116 GN=Krt5 PE=1 SV=1	61827.3	1	36	65	146	FASFIDK	0.988	1.43	0.147	88.2
CTRL	Keratin, type II cytoskeletal 5 OS=Rattus norvegicus OX=10116 GN=Krt5 PE=1 SV=1	61827.3	1	36	65	146	FASFIDKVR	0.997	1.6	0.35	80.5
CTRL	Keratin, type II cytoskeletal 5 OS=Rattus norvegicus OX=10116 GN=Krt5 PE=1 SV=1	61827.3	1	36	65	146	FASFIDKVR	0.997	1.63	0.538	81.7
CTRL	Keratin, type II cytoskeletal 5 OS=Rattus norvegicus OX=10116 GN=Krt5 PE=1 SV=1	61827.3	1	36	65	146	FASFIDKVR	0.997	1.21	0.498	82.6
CTRL	Keratin, type II cytoskeletal 5 OS=Rattus norvegicus OX=10116 GN=Krt5 PE=1 SV=1	61827.3	1	36	65	146	FASFIDKVR	0.997	1.65	0.541	99.5
CTRL	Keratin, type II cytoskeletal 5 OS=Rattus norvegicus OX=10116 GN=Krt5 PE=1 SV=1	61827.3	1	36	65	146	FASFIDKVR	0.997	1.87	0.642	99.5
CTRL	Keratin, type II cytoskeletal 5 OS=Rattus norvegicus OX=10116 GN=Krt5 PE=1 SV=1	61827.3	1	36	65	146	FASFIDKVR	0.997	2.18	0.563	101
CTRL	Keratin, type II cytoskeletal 5 OS=Rattus norvegicus OX=10116 GN=Krt5 PE=1 SV=1	61827.3	1	36	65	146	FASFIDKVR	0.997	1.77	0.43	102
CTRL	Keratin, type II cytoskeletal 5 OS=Rattus norvegicus OX=10116 GN=Krt5 PE=1 SV=1	61827.3	1	36	65	146	FASFIDKVR	0.997	1.92	0.32	104
CTRL	Keratin, type II cytoskeletal 5 OS=Rattus norvegicus OX=10116 GN=Krt5 PE=1 SV=1	61827.3	1	36	65	146	FASFIDKVR	0.997	1.62	0.531	105
CTRL	Keratin, type II cytoskeletal 5 OS=Rattus norvegicus OX=10116 GN=Krt5 PE=1 SV=1	61827.3	1	36	65	146	FASFIDKVR	0.997	1.64	0.618	108
CTRL	Keratin, type II cytoskeletal 5 OS=Rattus norvegicus OX=10116 GN=Krt5 PE=1 SV=1	61827.3	1	36	65	146	FASFIDKVR	0.997	1.67	0.564	111
CTRL	Keratin, type II cytoskeletal 5 OS=Rattus norvegicus OX=10116 GN=Krt5 PE=1 SV=1	61827.3	1	36	65	146	GELALKDAR	0.997	1.65	0.243	95.3
CTRL	Keratin, type II cytoskeletal 5 OS=Rattus norvegicus OX=10116 GN=Krt5 PE=1 SV=1	61827.3	1	36	65	146	GRLDSELR	0.997	1.81	0.292	86.2
CTRL	Keratin, type II cytoskeletal 5 OS=Rattus norvegicus OX=10116 GN=Krt5 PE=1 SV=1	61827.3	1	36	65	146	HEISEmNR	0.996	1.12	0.221	88.1
CTRL	Keratin, type II cytoskeletal 5 OS=Rattus norvegicus OX=10116 GN=Krt5 PE=1 SV=1	61827.3	1	36	65	146	HEISEMNR	0.996	1.22	0.239	101
CTRL	Keratin, type II cytoskeletal 5 OS=Rattus norvegicus OX=10116 GN=Krt5 PE=1 SV=1	61827.3	1	36	65	146	KLLEGEEcR	0.997	2.14	0.461	149
CTRL	Keratin, type II cytoskeletal 5 OS=Rattus norvegicus OX=10116 GN=Krt5 PE=1 SV=1	61827.3	1	36	65	146	KYEDEINKR	0.997	1.59	0.0225	128
CTRL	Keratin, type II cytoskeletal 5 OS=Rattus norvegicus OX=10116 GN=Krt5 PE=1 SV=1	61827.3	1	36	65	146	KYEDEINKR	0.997	1.82	0.206	103
CTRL	Keratin, type II cytoskeletal 5 OS=Rattus norvegicus OX=10116 GN=Krt5 PE=1 SV=1	61827.3	1	36	65	146	LALDVEIATYRK	0.997	2.92	0.44	125
CTRL	Keratin, type II cytoskeletal 5 OS=Rattus norvegicus OX=10116 GN=Krt5 PE=1 SV=1	61827.3	1	36	65	146	LALDVEIATYRK	0.997	2.31	0.38	88.8
CTRL	Keratin, type II cytoskeletal 5 OS=Rattus norvegicus OX=10116 GN=Krt5 PE=1 SV=1	61827.3	1	36	65	146	LALDVEIATYRK	0.997	1.18	0.336	109
CTRL	Keratin, type II cytoskeletal 5 OS=Rattus norvegicus OX=10116 GN=Krt5 PE=1 SV=1	61827.3	1	36	65	146	LLEGEEcR	0.996	1.09	0.25	86.6
CTRL	Keratin, type II cytoskeletal 5 OS=Rattus norvegicus OX=10116 GN=Krt5 PE=1 SV=1	61827.3	1	36	65	146	LLREYQELmNTK	0.997	1.3	0.273	83.2
CTRL	Keratin, type II cytoskeletal 5 OS=Rattus norvegicus OX=10116 GN=Krt5 PE=1 SV=1	61827.3	1	36	65	146	LLREYQELMNTK	0.997	2.92	0.491	113
CTRL	Keratin, type II cytoskeletal 5 OS=Rattus norvegicus OX=10116 GN=Krt5 PE=1 SV=1	61827.3	1	36	65	146	LRSEIDNVK	0.965	1.47	0.174	70.9
CTRL	Keratin, type II cytoskeletal 5 OS=Rattus norvegicus OX=10116 GN=Krt5 PE=1 SV=1	61827.3	1	36	65	146	LRSEIDNVK	0.997	1.63	0.145	87.3
CTRL	Keratin, type II cytoskeletal 5 OS=Rattus norvegicus OX=10116 GN=Krt5 PE=1 SV=1	61827.3	1	36	65	146	LRSEIDNVKK	0.98	1.53	0	73.7
CTRL	Keratin, type II cytoskeletal 5 OS=Rattus norvegicus OX=10116 GN=Krt5 PE=1 SV=1	61827.3	1	36	65	146	LRSEIDNVKK	0.982	1.96	0.241	78.6
CTRL	Keratin, type II cytoskeletal 5 OS=Rattus norvegicus OX=10116 GN=Krt5 PE=1 SV=1	61827.3	1	36	65	146	LRSEIDNVKK	0.997	2.5	0.209	85.1
CTRL	Keratin, type II cytoskeletal 5 OS=Rattus norvegicus OX=10116 GN=Krt5 PE=1 SV=1	61827.3	1	36	65	146	LRSEIDNVKK	0.997	2.96	0.348	84.2
CTRL	Keratin, type II cytoskeletal 5 OS=Rattus norvegicus OX=10116 GN=Krt5 PE=1 SV=1	61827.3	1	36	65	146	LRSEIDnVKK	0.997	2.58	0.358	88.8
CTRL	Keratin, type II cytoskeletal 5 OS=Rattus norvegicus OX=10116 GN=Krt5 PE=1 SV=1	61827.3	1	36	65	146	LRSEIDNVKK	0.997	2.29	0.19	110
CTRL	Keratin, type II cytoskeletal 5 OS=Rattus norvegicus OX=10116 GN=Krt5 PE=1 SV=1	61827.3	1	36	65	146	mFFDAELSQmQTHVSDTSVVLSmDNNR	0.997	3.38	0.598
CTRL	Keratin, type II cytoskeletal 5 OS=Rattus norvegicus OX=10116 GN=Krt5 PE=1 SV=1	61827.3	1	36	65	146	mFFDAELSQmQTHVSDTSVVLSmDNNR	0.997	3.08	0.384	73.4
CTRL	Keratin, type II cytoskeletal 5 OS=Rattus norvegicus OX=10116 GN=Krt5 PE=1 SV=1	61827.3	1	36	65	146	NKYEDEINK	0.997	1.95	0.301	113
CTRL	Keratin, type II cytoskeletal 5 OS=Rattus norvegicus OX=10116 GN=Krt5 PE=1 SV=1	61827.3	1	36	65	146	NKYEDEInKR	0.972	1.94	0.402	76.5
CTRL	Keratin, type II cytoskeletal 5 OS=Rattus norvegicus OX=10116 GN=Krt5 PE=1 SV=1	61827.3	1	36	65	146	NKYEDEInKR	0.989	2.16	0.277	76.6
CTRL	Keratin, type II cytoskeletal 5 OS=Rattus norvegicus OX=10116 GN=Krt5 PE=1 SV=1	61827.3	1	36	65	146	NKYEDEINKR	0.997	1.87	0.361	59.1
CTRL	Keratin, type II cytoskeletal 5 OS=Rattus norvegicus OX=10116 GN=Krt5 PE=1 SV=1	61827.3	1	36	65	146	nKYEDEINKR	0.997	2.9	0.505	145
CTRL	Keratin, type II cytoskeletal 5 OS=Rattus norvegicus OX=10116 GN=Krt5 PE=1 SV=1	61827.3	1	36	65	146	NKYEDEINKR	0.997	2.57	0.526	143
CTRL	Keratin, type II cytoskeletal 5 OS=Rattus norvegicus OX=10116 GN=Krt5 PE=1 SV=1	61827.3	1	36	65	146	NKYEDEINKR	0.997	2.71	0.466	133
CTRL	Keratin, type II cytoskeletal 5 OS=Rattus norvegicus OX=10116 GN=Krt5 PE=1 SV=1	61827.3	1	36	65	146	NKYEDEINKR	0.997	2.95	0.524	129
CTRL	Keratin, type II cytoskeletal 5 OS=Rattus norvegicus OX=10116 GN=Krt5 PE=1 SV=1	61827.3	1	36	65	146	NKYEDEINKR	0.997	2.71	0.493	145
CTRL	Keratin, type II cytoskeletal 5 OS=Rattus norvegicus OX=10116 GN=Krt5 PE=1 SV=1	61827.3	1	36	65	146	nKYEDEINKR	0.997	2.57	0.479	134
CTRL	Keratin, type II cytoskeletal 5 OS=Rattus norvegicus OX=10116 GN=Krt5 PE=1 SV=1	61827.3	1	36	65	146	NKYEDEINKR	0.997	2.76	0.433	124
CTRL	Keratin, type II cytoskeletal 5 OS=Rattus norvegicus OX=10116 GN=Krt5 PE=1 SV=1	61827.3	1	36	65	146	nKYEDEINKR	0.997	2.13	0.327	84.7
CTRL	Keratin, type II cytoskeletal 5 OS=Rattus norvegicus OX=10116 GN=Krt5 PE=1 SV=1	61827.3	1	36	65	146	NKYEDEINKR	0.997	2.39	0.391	89.4
CTRL	Keratin, type II cytoskeletal 5 OS=Rattus norvegicus OX=10116 GN=Krt5 PE=1 SV=1	61827.3	1	36	65	146	NKYEDEINKR	0.997	1.44	0.0937	89.5
CTRL	Keratin, type II cytoskeletal 5 OS=Rattus norvegicus OX=10116 GN=Krt5 PE=1 SV=1	61827.3	1	36	65	146	NKYEDEINKR	0.997	2.4	0.336	96.2
CTRL	Keratin, type II cytoskeletal 5 OS=Rattus norvegicus OX=10116 GN=Krt5 PE=1 SV=1	61827.3	1	36	65	146	NKYEDEINKR	0.997	1.99	0.307	96.6
CTRL	Keratin, type II cytoskeletal 5 OS=Rattus norvegicus OX=10116 GN=Krt5 PE=1 SV=1	61827.3	1	36	65	146	NKYEDEInKR	0.997	2.91	0.275	97.7
CTRL	Keratin, type II cytoskeletal 5 OS=Rattus norvegicus OX=10116 GN=Krt5 PE=1 SV=1	61827.3	1	36	65	146	NKYEDEINKR	0.997	2.6	0.48	102
CTRL	Keratin, type II cytoskeletal 5 OS=Rattus norvegicus OX=10116 GN=Krt5 PE=1 SV=1	61827.3	1	36	65	146	NKYEDEINKR	0.997	2.28	0.41	113
CTRL	Keratin, type II cytoskeletal 5 OS=Rattus norvegicus OX=10116 GN=Krt5 PE=1 SV=1	61827.3	1	36	65	146	NTKHEISEMNR	0.997	3.01	0.5	141
CTRL	Keratin, type II cytoskeletal 5 OS=Rattus norvegicus OX=10116 GN=Krt5 PE=1 SV=1	61827.3	1	36	65	146	RTTAENEFVmLKK	0.997	2.03	0.308	115
CTRL	Keratin, type II cytoskeletal 5 OS=Rattus norvegicus OX=10116 GN=Krt5 PE=1 SV=1	61827.3	1	36	65	146	SEIDNVKK	0.959	0.91	0.0847	97.1
CTRL	Keratin, type II cytoskeletal 5 OS=Rattus norvegicus OX=10116 GN=Krt5 PE=1 SV=1	61827.3	1	36	65	146	SLDLDSIIAEVK	0.997	2.1	0.412	134
CTRL	Keratin, type II cytoskeletal 5 OS=Rattus norvegicus OX=10116 GN=Krt5 PE=1 SV=1	61827.3	1	36	65	146	SLDLDSIIAEVK	0.997	2.29	0.486	156
CTRL	Keratin, type II cytoskeletal 5 OS=Rattus norvegicus OX=10116 GN=Krt5 PE=1 SV=1	61827.3	1	36	65	146	SLDLDSIIAEVK	0.997	2.42	0.383	139
CTRL	Keratin, type II cytoskeletal 5 OS=Rattus norvegicus OX=10116 GN=Krt5 PE=1 SV=1	61827.3	1	36	65	146	SLDLDSIIAEVK	0.997	2.54	0.344	133
CTRL	Keratin, type II cytoskeletal 5 OS=Rattus norvegicus OX=10116 GN=Krt5 PE=1 SV=1	61827.3	1	36	65	146	SLDLDSIIAEVK	0.997	2.51	0.442	176
CTRL	Keratin, type II cytoskeletal 5 OS=Rattus norvegicus OX=10116 GN=Krt5 PE=1 SV=1	61827.3	1	36	65	146	SLDLDSIIAEVK	0.997	2.57	0.407	127
CTRL	Keratin, type II cytoskeletal 5 OS=Rattus norvegicus OX=10116 GN=Krt5 PE=1 SV=1	61827.3	1	36	65	146	SLDLDSIIAEVK	0.997	2.59	0.354	156
CTRL	Keratin, type II cytoskeletal 5 OS=Rattus norvegicus OX=10116 GN=Krt5 PE=1 SV=1	61827.3	1	36	65	146	SLDLDSIIAEVK	0.997	2.59	0.343	174
CTRL	Keratin, type II cytoskeletal 5 OS=Rattus norvegicus OX=10116 GN=Krt5 PE=1 SV=1	61827.3	1	36	65	146	SLDLDSIIAEVK	0.997	1.58	0.31	90
CTRL	Keratin, type II cytoskeletal 5 OS=Rattus norvegicus OX=10116 GN=Krt5 PE=1 SV=1	61827.3	1	36	65	146	SLDLDSIIAEVK	0.997	2.21	0.45	110
CTRL	Keratin, type II cytoskeletal 5 OS=Rattus norvegicus OX=10116 GN=Krt5 PE=1 SV=1	61827.3	1	36	65	146	SLDLDSIIAEVK	0.997	2.74	0.402	139
CTRL	Keratin, type II cytoskeletal 5 OS=Rattus norvegicus OX=10116 GN=Krt5 PE=1 SV=1	61827.3	1	36	65	146	SLDLDSIIAEVK	0.997	2.69	0.46	152
CTRL	Keratin, type II cytoskeletal 5 OS=Rattus norvegicus OX=10116 GN=Krt5 PE=1 SV=1	61827.3	1	36	65	146	SLDLDSIIAEVK	0.997	2.89	0.451	167
CTRL	Keratin, type II cytoskeletal 5 OS=Rattus norvegicus OX=10116 GN=Krt5 PE=1 SV=1	61827.3	1	36	65	146	SLDLDSIIAEVK	0.997	3.07	0.48	174
CTRL	Keratin, type II cytoskeletal 5 OS=Rattus norvegicus OX=10116 GN=Krt5 PE=1 SV=1	61827.3	1	36	65	146	SLDLDSIIAEVK	0.997	3.02	0.436	174
CTRL	Keratin, type II cytoskeletal 5 OS=Rattus norvegicus OX=10116 GN=Krt5 PE=1 SV=1	61827.3	1	36	65	146	SLDLDSIIAEVK	0.997	2.72	0.444	179
CTRL	Keratin, type II cytoskeletal 5 OS=Rattus norvegicus OX=10116 GN=Krt5 PE=1 SV=1	61827.3	1	36	65	146	SLDLDSIIAEVK	0.997	2.97	0.409	196
CTRL	Keratin, type II cytoskeletal 5 OS=Rattus norvegicus OX=10116 GN=Krt5 PE=1 SV=1	61827.3	1	36	65	146	SLDLDSIIAEVK	0.997	3	0.458	214
CTRL	Keratin, type II cytoskeletal 5 OS=Rattus norvegicus OX=10116 GN=Krt5 PE=1 SV=1	61827.3	1	36	65	146	SRTEAESWYQTK	0.997	2.36	0.541	80.9
CTRL	Keratin, type II cytoskeletal 5 OS=Rattus norvegicus OX=10116 GN=Krt5 PE=1 SV=1	61827.3	1	36	65	146	SRTEAESWYQTK	0.997	2.29	0.153	134
CTRL	Keratin, type II cytoskeletal 5 OS=Rattus norvegicus OX=10116 GN=Krt5 PE=1 SV=1	61827.3	1	36	65	146	SRTEAESWYQTK	0.997	2.58	0.456	91.9
CTRL	Keratin, type II cytoskeletal 5 OS=Rattus norvegicus OX=10116 GN=Krt5 PE=1 SV=1	61827.3	1	36	65	146	SRTEAESWYQTKYEELQQTAGR	0.987	2.76	0.253
CTRL	Keratin, type II cytoskeletal 5 OS=Rattus norvegicus OX=10116 GN=Krt5 PE=1 SV=1	61827.3	1	36	65	146	SRTEAESWYQTKYEELQQTAGR	0.997	3.01	0.465	199
CTRL	Keratin, type II cytoskeletal 5 OS=Rattus norvegicus OX=10116 GN=Krt5 PE=1 SV=1	61827.3	1	36	65	146	SRTEAESWYQTKYEELQQTAGR	0.997	3.6	0.55	157
CTRL	Keratin, type II cytoskeletal 5 OS=Rattus norvegicus OX=10116 GN=Krt5 PE=1 SV=1	61827.3	1	36	65	146	SRTEAESWYQTKYEELQQTAGR	0.997	3.54	0.402	81
CTRL	Keratin, type II cytoskeletal 5 OS=Rattus norvegicus OX=10116 GN=Krt5 PE=1 SV=1	61827.3	1	36	65	146	SRTEAESWYQTKYEELQQTAGR	0.997	3.51	0.505	92.6
CTRL	Keratin, type II cytoskeletal 5 OS=Rattus norvegicus OX=10116 GN=Krt5 PE=1 SV=1	61827.3	1	36	65	146	SRTEAESWYQTKYEELQQTAGR	0.997	4.23	0.443	120
CTRL	Keratin, type II cytoskeletal 5 OS=Rattus norvegicus OX=10116 GN=Krt5 PE=1 SV=1	61827.3	1	36	65	146	TEAESWYQTK	0.997	1.79	0.445	141
CTRL	Keratin, type II cytoskeletal 5 OS=Rattus norvegicus OX=10116 GN=Krt5 PE=1 SV=1	61827.3	1	36	65	146	TEAESWYQTK	0.997	2.02	0.456	92.3
CTRL	Keratin, type II cytoskeletal 5 OS=Rattus norvegicus OX=10116 GN=Krt5 PE=1 SV=1	61827.3	1	36	65	146	TEAESWYQTKYEELQQTAGR	0.997	3.65	0.568	140
CTRL	Keratin, type II cytoskeletal 5 OS=Rattus norvegicus OX=10116 GN=Krt5 PE=1 SV=1	61827.3	1	36	65	146	TEAESWYQTKYEELQQTAGR	0.997	1.84	0.471	92.6
CTRL	Keratin, type II cytoskeletal 5 OS=Rattus norvegicus OX=10116 GN=Krt5 PE=1 SV=1	61827.3	1	36	65	146	TEAESWYqTKYEELQQTAGR	0.997	3.12	0.439	107
CTRL	Keratin, type II cytoskeletal 5 OS=Rattus norvegicus OX=10116 GN=Krt5 PE=1 SV=1	61827.3	1	36	65	146	TEAESWYQTKYEELQQTAGR	0.997	4.42	0.586	167
CTRL	Keratin, type II cytoskeletal 5 OS=Rattus norvegicus OX=10116 GN=Krt5 PE=1 SV=1	61827.3	1	36	65	146	TLNNKFASFIDK	0.997	2.37	0.504	129
CTRL	Keratin, type II cytoskeletal 5 OS=Rattus norvegicus OX=10116 GN=Krt5 PE=1 SV=1	61827.3	1	36	65	146	TLNNKFASFIDK	0.997	2.28	0.336	92.4
CTRL	Keratin, type II cytoskeletal 5 OS=Rattus norvegicus OX=10116 GN=Krt5 PE=1 SV=1	61827.3	1	36	65	146	TLNNKFASFIDK	0.997	2.51	0.448	119
CTRL	Keratin, type II cytoskeletal 5 OS=Rattus norvegicus OX=10116 GN=Krt5 PE=1 SV=1	61827.3	1	36	65	146	TLnNKFASFIDKVR	0.99	2.6	0.435	65
CTRL	Keratin, type II cytoskeletal 5 OS=Rattus norvegicus OX=10116 GN=Krt5 PE=1 SV=1	61827.3	1	36	65	146	TLNNKFASFIDKVR	0.997	2.51	0.213	141
CTRL	Keratin, type II cytoskeletal 5 OS=Rattus norvegicus OX=10116 GN=Krt5 PE=1 SV=1	61827.3	1	36	65	146	TLNNKFASFIDKVR	0.997	1.92	0.556	72.3
CTRL	Keratin, type II cytoskeletal 5 OS=Rattus norvegicus OX=10116 GN=Krt5 PE=1 SV=1	61827.3	1	36	65	146	TLNNKFASFIDKVR	0.997	2.67	0.474	132
CTRL	Keratin, type II cytoskeletal 5 OS=Rattus norvegicus OX=10116 GN=Krt5 PE=1 SV=1	61827.3	1	36	65	146	TLNNKFASFIDKVR	0.997	2.94	0.482	128
CTRL	Keratin, type II cytoskeletal 5 OS=Rattus norvegicus OX=10116 GN=Krt5 PE=1 SV=1	61827.3	1	36	65	146	TLNNKFASFIDKVR	0.997	2.89	0.594	186
CTRL	Keratin, type II cytoskeletal 5 OS=Rattus norvegicus OX=10116 GN=Krt5 PE=1 SV=1	61827.3	1	36	65	146	TLNNKFASFIDKVR	0.997	2.99	0.596	122
CTRL	Keratin, type II cytoskeletal 5 OS=Rattus norvegicus OX=10116 GN=Krt5 PE=1 SV=1	61827.3	1	36	65	146	TLnNKFASFIDKVR	0.997	2.94	0.513	87.2
CTRL	Keratin, type II cytoskeletal 5 OS=Rattus norvegicus OX=10116 GN=Krt5 PE=1 SV=1	61827.3	1	36	65	146	TLNNKFASFIDKVR	0.997	3.45	0.622	169
CTRL	Keratin, type II cytoskeletal 5 OS=Rattus norvegicus OX=10116 GN=Krt5 PE=1 SV=1	61827.3	1	36	65	146	TLNNKFASFIDKVR	0.997	1.8	0.433	92.8
CTRL	Keratin, type II cytoskeletal 5 OS=Rattus norvegicus OX=10116 GN=Krt5 PE=1 SV=1	61827.3	1	36	65	146	TLnNKFASFIDKVR	0.997	2.33	0.489	94.2
CTRL	Keratin, type II cytoskeletal 5 OS=Rattus norvegicus OX=10116 GN=Krt5 PE=1 SV=1	61827.3	1	36	65	146	TLNnKFASFIDKVR	0.997	2.27	0.455	106
CTRL	Keratin, type II cytoskeletal 5 OS=Rattus norvegicus OX=10116 GN=Krt5 PE=1 SV=1	61827.3	1	36	65	146	TLNNKFASFIDKVR	0.997	2.43	0.41	110
CTRL	Keratin, type II cytoskeletal 5 OS=Rattus norvegicus OX=10116 GN=Krt5 PE=1 SV=1	61827.3	1	36	65	146	TLNNKFASFIDKVR	0.997	2.38	0.292	116
CTRL	Keratin, type II cytoskeletal 5 OS=Rattus norvegicus OX=10116 GN=Krt5 PE=1 SV=1	61827.3	1	36	65	146	TTAENEFVmLK	0.994	1.23	0.357	190
CTRL	Keratin, type II cytoskeletal 5 OS=Rattus norvegicus OX=10116 GN=Krt5 PE=1 SV=1	61827.3	1	36	65	146	TTAENEFVMLK	0.997	1.81	0.276	96.8
CTRL	Keratin, type II cytoskeletal 5 OS=Rattus norvegicus OX=10116 GN=Krt5 PE=1 SV=1	61827.3	1	36	65	146	TTAENEFVmLKK	0.997	2.56	0.414	77.9
CTRL	Keratin, type II cytoskeletal 5 OS=Rattus norvegicus OX=10116 GN=Krt5 PE=1 SV=1	61827.3	1	36	65	146	TTAENEFVmLKK	0.997	2.28	0.375	133
CTRL	Keratin, type II cytoskeletal 5 OS=Rattus norvegicus OX=10116 GN=Krt5 PE=1 SV=1	61827.3	1	36	65	146	TTAENEFVmLKK	0.997	2.29	0.437	134
CTRL	Keratin, type II cytoskeletal 5 OS=Rattus norvegicus OX=10116 GN=Krt5 PE=1 SV=1	61827.3	1	36	65	146	TTAENEFVmLKK	0.997	3.56	0.557	150
CTRL	Keratin, type II cytoskeletal 5 OS=Rattus norvegicus OX=10116 GN=Krt5 PE=1 SV=1	61827.3	1	36	65	146	TTAENEFVMLKK	0.997	2.43	0.111	90.3
CTRL	Keratin, type II cytoskeletal 5 OS=Rattus norvegicus OX=10116 GN=Krt5 PE=1 SV=1	61827.3	1	36	65	146	TTAENEFVMLKK	0.997	2.88	0.533	96.3
CTRL	Keratin, type II cytoskeletal 5 OS=Rattus norvegicus OX=10116 GN=Krt5 PE=1 SV=1	61827.3	1	36	65	146	TTAENEFVmLKK	0.997	3.26	0.533	118
CTRL	Keratin, type II cytoskeletal 5 OS=Rattus norvegicus OX=10116 GN=Krt5 PE=1 SV=1	61827.3	1	36	65	146	VDALMDEINFMK	0.997	1.85	0.5	136
CTRL	Keratin, type II cytoskeletal 5 OS=Rattus norvegicus OX=10116 GN=Krt5 PE=1 SV=1	61827.3	1	36	65	146	VDALmDEINFMK	0.997	2.28	0.448	129
CTRL	Keratin, type II cytoskeletal 5 OS=Rattus norvegicus OX=10116 GN=Krt5 PE=1 SV=1	61827.3	1	36	65	146	VDALmDEINFMK	0.997	2.37	0.558	183
CTRL	Keratin, type II cytoskeletal 5 OS=Rattus norvegicus OX=10116 GN=Krt5 PE=1 SV=1	61827.3	1	36	65	146	VDALmDEINFmK	0.997	2.38	0.586	197
CTRL	Keratin, type II cytoskeletal 5 OS=Rattus norvegicus OX=10116 GN=Krt5 PE=1 SV=1	61827.3	1	36	65	146	VDALmDEINFMK	0.997	2.5	0.602	183
CTRL	Keratin, type II cytoskeletal 5 OS=Rattus norvegicus OX=10116 GN=Krt5 PE=1 SV=1	61827.3	1	36	65	146	VDALmDEINFmK	0.997	2.69	0.585	138
CTRL	Keratin, type II cytoskeletal 5 OS=Rattus norvegicus OX=10116 GN=Krt5 PE=1 SV=1	61827.3	1	36	65	146	VLDTKWTLLQEQGTK	0.997	2.2	0.525	79.6
CTRL	Keratin, type II cytoskeletal 5 OS=Rattus norvegicus OX=10116 GN=Krt5 PE=1 SV=1	61827.3	1	36	65	146	VLDTKWTLLQEQGTK	0.997	3.42	0.527	162
CTRL	Keratin, type II cytoskeletal 5 OS=Rattus norvegicus OX=10116 GN=Krt5 PE=1 SV=1	61827.3	1	36	65	146	WTLLQEQGTK	0.961	1.85	0.378
CTRL	Keratin, type II cytoskeletal 5 OS=Rattus norvegicus OX=10116 GN=Krt5 PE=1 SV=1	61827.3	1	36	65	146	WTLLQEQGTK	0.997	2.06	0.424	71.6
CTRL	Keratin, type II cytoskeletal 5 OS=Rattus norvegicus OX=10116 GN=Krt5 PE=1 SV=1	61827.3	1	36	65	146	WTLLQEQGTK	0.997	2.03	0.427	123
CTRL	Keratin, type II cytoskeletal 5 OS=Rattus norvegicus OX=10116 GN=Krt5 PE=1 SV=1	61827.3	1	36	65	146	YEDEINK	0.959	1.25	0.131	81.2
CTRL	Keratin, type II cytoskeletal 5 OS=Rattus norvegicus OX=10116 GN=Krt5 PE=1 SV=1	61827.3	1	36	65	146	YEDEINKR	0.969			47.3
CTRL	Keratin, type II cytoskeletal 5 OS=Rattus norvegicus OX=10116 GN=Krt5 PE=1 SV=1	61827.3	1	36	65	146	YEDEINKR	0.993	0.839	0	76.2
CTRL	Keratin, type II cytoskeletal 5 OS=Rattus norvegicus OX=10116 GN=Krt5 PE=1 SV=1	61827.3	1	36	65	146	YEDEINKR	0.997	1.41	0.435	87.5
CTRL	Keratin, type II cytoskeletal 5 OS=Rattus norvegicus OX=10116 GN=Krt5 PE=1 SV=1	61827.3	1	36	65	146	YEELQQTAGR	0.997	2.18	0.244
CTRL	Keratin, type II cytoskeletal 5 OS=Rattus norvegicus OX=10116 GN=Krt5 PE=1 SV=1	61827.3	1	36	65	146	YEELQQTAGR	0.997	1.77	0.319	125
CTRL	Keratin, type II cytoskeletal 5 OS=Rattus norvegicus OX=10116 GN=Krt5 PE=1 SV=1	61827.3	1	36	65	146	YEELQQTAGR	0.997	2.25	0.409	121
CTRL	Keratin, type II cytoskeletal 5 OS=Rattus norvegicus OX=10116 GN=Krt5 PE=1 SV=1	61827.3	1	36	65	146	YEELQqTAGR	0.997	1.93	0.362	104
CTRL	Keratin, type II cytoskeletal 5 OS=Rattus norvegicus OX=10116 GN=Krt5 PE=1 SV=1	61827.3	1	36	65	146	YEELQQTAGR	0.997	1.87	0.434	117
CTRL	Sodium/potassium-transporting ATPase subunit alpha-2 OS=Rattus norvegicus OX=10116 GN=Atp1a2 PE=1 SV=1	112221	1	4	4	4	ADIGIAmGISGSDVSK	0.997	2.2	0.544	73.3
CTRL	Sodium/potassium-transporting ATPase subunit alpha-2 OS=Rattus norvegicus OX=10116 GN=Atp1a2 PE=1 SV=1	112221	1	4	4	4	DTAGDASESALLK	0.997	1.48	0.253	104
CTRL	Sodium/potassium-transporting ATPase subunit alpha-2 OS=Rattus norvegicus OX=10116 GN=Atp1a2 PE=1 SV=1	112221	1	4	4	4	GVGIISEGNETVEDIAAR	0.986	1.17	0.322	75.9
CTRL	Sodium/potassium-transporting ATPase subunit alpha-2 OS=Rattus norvegicus OX=10116 GN=Atp1a2 PE=1 SV=1	112221	1	4	4	4	GVGIISEGNETVEDIAAR	0.997	2.6	0.567	89.7
CTRL	Sodium/potassium-transporting ATPase subunit alpha-2 OS=Rattus norvegicus OX=10116 GN=Atp1a2 PE=1 SV=1	112221	1	4	4	4	LIIVEGcQR	0.997	1.48	0.271	101
CTRL	Sodium/potassium-transporting ATPase subunit alpha-2 OS=Rattus norvegicus OX=10116 GN=Atp1a2 PE=1 SV=1	112221	1	4	4	4	LNIPVSQVNPR	0.997	1.33	0.0839	90.8
CTRL	Sodium/potassium-transporting ATPase subunit alpha-2 OS=Rattus norvegicus OX=10116 GN=Atp1a2 PE=1 SV=1	112221	1	4	4	4	NLEAVETLGSTSTIcSDK	0.997	2.18	0.524	63.8
CTRL	Sodium/potassium-transporting ATPase subunit alpha-2 OS=Rattus norvegicus OX=10116 GN=Atp1a2 PE=1 SV=1	112221	1	4	4	4	NLEAVETLGSTSTIcSDKTGTLTqNR	0.997	3	0.499	116
CTRL	Sodium/potassium-transporting ATPase subunit alpha-2 OS=Rattus norvegicus OX=10116 GN=Atp1a2 PE=1 SV=1	112221	1	4	4	4	NSQTDKLVNER	0.997	1.6	0.141	90
CTRL	Sodium/potassium-transporting ATPase subunit alpha-2 OS=Rattus norvegicus OX=10116 GN=Atp1a2 PE=1 SV=1	112221	1	4	4	4	QGAIVAVTGDGVNDSPALK	0.997	1.95	0.642	71.2
CTRL	Sodium/potassium-transporting ATPase subunit alpha-2 OS=Rattus norvegicus OX=10116 GN=Atp1a2 PE=1 SV=1	112221	1	4	4	4	QGAIVAVTGDGVNDSPALKK	0.997	2.61	0.464	104
CTRL	Sodium/potassium-transporting ATPase subunit alpha-2 OS=Rattus norvegicus OX=10116 GN=Atp1a2 PE=1 SV=1	112221	1	4	4	4	SAGIKVIMVTGDHPITAK	0.972	2.38	0.321	64.6
CTRL	Sodium/potassium-transporting ATPase subunit alpha-2 OS=Rattus norvegicus OX=10116 GN=Atp1a2 PE=1 SV=1	112221	1	4	4	4	SPTWTALSR	0.997	1.57	0.231	89
CTRL	Sodium/potassium-transporting ATPase subunit alpha-2 OS=Rattus norvegicus OX=10116 GN=Atp1a2 PE=1 SV=1	112221	1	4	4	4	VDNSSLTGESEPQTR	0.997	1.81	0.476	90.4
CTRL	Sodium/potassium-transporting ATPase subunit alpha-2 OS=Rattus norvegicus OX=10116 GN=Atp1a2 PE=1 SV=1	112221	1	4	4	4	VImVTGDHPITAK	0.996	2.56	0.457	74.6
CTRL	Sodium/potassium-transporting ATPase subunit alpha-2 OS=Rattus norvegicus OX=10116 GN=Atp1a2 PE=1 SV=1	112221	1	4	4	4	VIMVTGDHPITAK	0.997	1.78	0.394	80.9
CTRL	Sodium/potassium-transporting ATPase subunit alpha-2 OS=Rattus norvegicus OX=10116 GN=Atp1a2 PE=1 SV=1	112221	1	4	4	4	VImVTGDHPITAK	0.997	2.3	0.506	125
CTRL	Excitatory amino acid transporter 2 OS=Rattus norvegicus OX=10116 GN=Slc1a2 PE=1 SV=2	62108.3	1	5	5	5	mHDSHLSSEEPK	0.997	2.84	0.581	79.1
CTRL	Excitatory amino acid transporter 2 OS=Rattus norvegicus OX=10116 GN=Slc1a2 PE=1 SV=2	62108.3	1	5	5	5	mHEDIEmTK	0.993	1.52	0.59	187
CTRL	Excitatory amino acid transporter 2 OS=Rattus norvegicus OX=10116 GN=Slc1a2 PE=1 SV=2	62108.3	1	5	5	5	SELDTIDSQHR	0.997	2.01	0.404	108
CTRL	Excitatory amino acid transporter 2 OS=Rattus norvegicus OX=10116 GN=Slc1a2 PE=1 SV=2	62108.3	1	5	5	5	TQSVYDDTKnHR	0.996	1.98	0.327	80
CTRL	Excitatory amino acid transporter 2 OS=Rattus norvegicus OX=10116 GN=Slc1a2 PE=1 SV=2	62108.3	1	5	5	5	VTLAAnGK	0.997	1.8	0.33	72
CTRL	Mitogen-activated protein kinase 1 OS=Rattus norvegicus OX=10116 GN=Mapk1 PE=1 SV=3	41277.9	1	1	1	1	aAAAAAGPEmVR	0.997			100
CTRL	Isocitrate dehydrogenase [NAD] subunit, mitochondrial OS=Rattus norvegicus OX=10116 GN=Idh3a PE=1 SV=2	41177	0.998	1	1	1	TPYTDVNIVTIR	0.997			84.4
CTRL	Profilin OS=Rattus norvegicus OX=10116 GN=Pfn2 PE=3 SV=1	16027.2	0.977	1	1	1	SQGGEPTYNVAVGR	0.997	2.4	0.497	111
CTRL	Tubulin alpha-1B chain OS=Rattus norvegicus OX=10116 GN=Tuba1b PE=1 SV=1	50151.7	1	16	21	30	AFVHWYVGEGmEEGEFSEAR	0.987	2.21	0.379
CTRL	Tubulin alpha-1B chain OS=Rattus norvegicus OX=10116 GN=Tuba1b PE=1 SV=1	50151.7	1	16	21	30	AVcMLSNTTAIAEAWAR	0.997	2.1	0.323	85.3
CTRL	Tubulin alpha-1B chain OS=Rattus norvegicus OX=10116 GN=Tuba1b PE=1 SV=1	50151.7	1	16	21	30	AVcMLSNTTAIAEAWAR	0.997	1.73	0.344	86
CTRL	Tubulin alpha-1B chain OS=Rattus norvegicus OX=10116 GN=Tuba1b PE=1 SV=1	50151.7	1	16	21	30	AVcmLSNTTAIAEAWAR	0.997	2.41	0.449	113
CTRL	Tubulin alpha-1B chain OS=Rattus norvegicus OX=10116 GN=Tuba1b PE=1 SV=1	50151.7	1	16	21	30	AVcmLSNTTAIAEAWAR	0.997	2.85	0.662	177
CTRL	Tubulin alpha-1B chain OS=Rattus norvegicus OX=10116 GN=Tuba1b PE=1 SV=1	50151.7	1	16	21	30	AVFVDLEPTVIDEVR	0.997	2.3	0.513	127
CTRL	Tubulin alpha-1B chain OS=Rattus norvegicus OX=10116 GN=Tuba1b PE=1 SV=1	50151.7	1	16	21	30	AVFVDLEPTVIDEVR	0.997	3.26	0.622	174
CTRL	Tubulin alpha-1B chain OS=Rattus norvegicus OX=10116 GN=Tuba1b PE=1 SV=1	50151.7	1	16	21	30	DVNAAIATIK	0.997	2.14	0.459	97
CTRL	Tubulin alpha-1B chain OS=Rattus norvegicus OX=10116 GN=Tuba1b PE=1 SV=1	50151.7	1	16	21	30	DVNAAIATIKTK	0.997	2.35	0.587	109
CTRL	Tubulin alpha-1B chain OS=Rattus norvegicus OX=10116 GN=Tuba1b PE=1 SV=1	50151.7	1	16	21	30	GDVVPKDVNAAIATIK	0.975	1.42	0.148	77.4
CTRL	Tubulin alpha-1B chain OS=Rattus norvegicus OX=10116 GN=Tuba1b PE=1 SV=1	50151.7	1	16	21	30	IHFPLATYAPVISAEK	0.997	2.5	0.534	140
CTRL	Tubulin alpha-1B chain OS=Rattus norvegicus OX=10116 GN=Tuba1b PE=1 SV=1	50151.7	1	16	21	30	IHFPLATYAPVISAEK	0.997	2.86	0.629	127
CTRL	Tubulin alpha-1B chain OS=Rattus norvegicus OX=10116 GN=Tuba1b PE=1 SV=1	50151.7	1	16	21	30	IHFPLATYAPVISAEK	0.997	2.65	0.445	122
CTRL	Tubulin alpha-1B chain OS=Rattus norvegicus OX=10116 GN=Tuba1b PE=1 SV=1	50151.7	1	16	21	30	IHFPLATYAPVISAEK	0.997	1.28	0.335	87.2
CTRL	Tubulin alpha-1B chain OS=Rattus norvegicus OX=10116 GN=Tuba1b PE=1 SV=1	50151.7	1	16	21	30	IHFPLATYAPVISAEK	0.997	2.83	0.654
CTRL	Tubulin alpha-1B chain OS=Rattus norvegicus OX=10116 GN=Tuba1b PE=1 SV=1	50151.7	1	16	21	30	LDHKFDLmYAK	0.996	2.12	0.325	157
CTRL	Tubulin alpha-1B chain OS=Rattus norvegicus OX=10116 GN=Tuba1b PE=1 SV=1	50151.7	1	16	21	30	LDHKFDLMYAK	0.997	2.99	0.563	140
CTRL	Tubulin alpha-1B chain OS=Rattus norvegicus OX=10116 GN=Tuba1b PE=1 SV=1	50151.7	1	16	21	30	LDHKFDLmYAKR	0.997	2.06	0.38	97.7
CTRL	Tubulin alpha-1B chain OS=Rattus norvegicus OX=10116 GN=Tuba1b PE=1 SV=1	50151.7	1	16	21	30	LISQIVSSITASLR	0.997	1.28	0.373	82.8
CTRL	Tubulin alpha-1B chain OS=Rattus norvegicus OX=10116 GN=Tuba1b PE=1 SV=1	50151.7	1	16	21	30	LISQIVSSITASLR	0.997	2.41	0.706	147
CTRL	Tubulin alpha-1B chain OS=Rattus norvegicus OX=10116 GN=Tuba1b PE=1 SV=1	50151.7	1	16	21	30	LISQIVSSITASLR	0.997	1.42	0.587	106
CTRL	Tubulin alpha-1B chain OS=Rattus norvegicus OX=10116 GN=Tuba1b PE=1 SV=1	50151.7	1	16	21	30	NLDIERPTYTNLNR	0.997	2.02	0.343	96.5
CTRL	Tubulin alpha-1B chain OS=Rattus norvegicus OX=10116 GN=Tuba1b PE=1 SV=1	50151.7	1	16	21	30	QLFHPEQLITGK	0.965	2.17	0.579
CTRL	Tubulin alpha-1B chain OS=Rattus norvegicus OX=10116 GN=Tuba1b PE=1 SV=1	50151.7	1	16	21	30	QLFHPEQLITGKEDAANNYAR	0.997	3.2	0.415	82.6
CTRL	Tubulin alpha-1B chain OS=Rattus norvegicus OX=10116 GN=Tuba1b PE=1 SV=1	50151.7	1	16	21	30	QLFHPEQLITGKEDAANNYAR	0.997	3.76	0.438	86.3
CTRL	Tubulin alpha-1B chain OS=Rattus norvegicus OX=10116 GN=Tuba1b PE=1 SV=1	50151.7	1	16	21	30	QLFHPEQLITGKEDAANNYAR	0.997	3.39	0.458	124
CTRL	Tubulin alpha-1B chain OS=Rattus norvegicus OX=10116 GN=Tuba1b PE=1 SV=1	50151.7	1	16	21	30	SIQFVDWcPTGFK	0.997	1.6	0.489	130
CTRL	Tubulin alpha-1B chain OS=Rattus norvegicus OX=10116 GN=Tuba1b PE=1 SV=1	50151.7	1	16	21	30	SIqFVDWcPTGFK	0.997	2.19	0.43	97.5
CTRL	Tubulin alpha-1B chain OS=Rattus norvegicus OX=10116 GN=Tuba1b PE=1 SV=1	50151.7	1	16	21	30	VGINYQPPTVVPGGDLAK	0.997	2.67	0.578	113
CTRL	Tubulin alpha-1B chain OS=Rattus norvegicus OX=10116 GN=Tuba1b PE=1 SV=1	50151.7	1	16	21	30	YmAccLLYR	0.997	1.34	0.553	101
CTRL	ATP synthase F(0) complex subunit B1, mitochondrial OS=Rattus norvegicus OX=10116 GN=Atp5pb PE=1 SV=1	28869.5	1	1	1	1	HYLFDVQR	0.997	1.49	0.245	86.2
CTRL	Citrate synthase, mitochondrial OS=Rattus norvegicus OX=10116 GN=Cs PE=1 SV=1	51868.1	0.988	1	1	1	VVPGYGHAVLR	0.997	1.05	0.387	44.3
CTRL	Keratin, type II cytoskeletal 75 OS=Rattus norvegicus OX=10116 GN=Krt75 PE=1 SV=1	62168.9	1	2	2	2	AEAESWYQTK	0.997	1.68	0.152	120
CTRL	Keratin, type II cytoskeletal 75 OS=Rattus norvegicus OX=10116 GN=Krt75 PE=1 SV=1	62168.9	1	2	2	2	EQIKTLnNK	0.997	1.73	0.182	83
CTRL	Keratin, type II cytoskeletal 75 OS=Rattus norvegicus OX=10116 GN=Krt75 PE=1 SV=1	62168.9	1	2	2	2	EQIKTLNNK	0.997	1.19	0.0555	90.8
CTRL	Keratin, type II cytoskeletal 75 OS=Rattus norvegicus OX=10116 GN=Krt75 PE=1 SV=1	62168.9	1	2	2	2	FASFIDK	0.988	1.59	0.313	83.4
CTRL	Keratin, type II cytoskeletal 75 OS=Rattus norvegicus OX=10116 GN=Krt75 PE=1 SV=1	62168.9	1	2	2	2	FASFIDK	0.988	1.43	0.147	88.2
CTRL	Keratin, type II cytoskeletal 75 OS=Rattus norvegicus OX=10116 GN=Krt75 PE=1 SV=1	62168.9	1	2	2	2	FASFIDKVR	0.997	1.6	0.35	80.5
CTRL	Keratin, type II cytoskeletal 75 OS=Rattus norvegicus OX=10116 GN=Krt75 PE=1 SV=1	62168.9	1	2	2	2	FASFIDKVR	0.997	1.63	0.538	81.7
CTRL	Keratin, type II cytoskeletal 75 OS=Rattus norvegicus OX=10116 GN=Krt75 PE=1 SV=1	62168.9	1	2	2	2	FASFIDKVR	0.997	1.21	0.498	82.6
CTRL	Keratin, type II cytoskeletal 75 OS=Rattus norvegicus OX=10116 GN=Krt75 PE=1 SV=1	62168.9	1	2	2	2	FASFIDKVR	0.997	1.65	0.541	99.5
CTRL	Keratin, type II cytoskeletal 75 OS=Rattus norvegicus OX=10116 GN=Krt75 PE=1 SV=1	62168.9	1	2	2	2	FASFIDKVR	0.997	1.87	0.642	99.5
CTRL	Keratin, type II cytoskeletal 75 OS=Rattus norvegicus OX=10116 GN=Krt75 PE=1 SV=1	62168.9	1	2	2	2	FASFIDKVR	0.997	2.18	0.563	101
CTRL	Keratin, type II cytoskeletal 75 OS=Rattus norvegicus OX=10116 GN=Krt75 PE=1 SV=1	62168.9	1	2	2	2	FASFIDKVR	0.997	1.77	0.43	102
CTRL	Keratin, type II cytoskeletal 75 OS=Rattus norvegicus OX=10116 GN=Krt75 PE=1 SV=1	62168.9	1	2	2	2	FASFIDKVR	0.997	1.92	0.32	104
CTRL	Keratin, type II cytoskeletal 75 OS=Rattus norvegicus OX=10116 GN=Krt75 PE=1 SV=1	62168.9	1	2	2	2	FASFIDKVR	0.997	1.62	0.531	105
CTRL	Keratin, type II cytoskeletal 75 OS=Rattus norvegicus OX=10116 GN=Krt75 PE=1 SV=1	62168.9	1	2	2	2	FASFIDKVR	0.997	1.64	0.618	108
CTRL	Keratin, type II cytoskeletal 75 OS=Rattus norvegicus OX=10116 GN=Krt75 PE=1 SV=1	62168.9	1	2	2	2	FASFIDKVR	0.997	1.67	0.564	111
CTRL	Keratin, type II cytoskeletal 75 OS=Rattus norvegicus OX=10116 GN=Krt75 PE=1 SV=1	62168.9	1	2	2	2	GELALKDAR	0.997	1.65	0.243	95.3
CTRL	Keratin, type II cytoskeletal 75 OS=Rattus norvegicus OX=10116 GN=Krt75 PE=1 SV=1	62168.9	1	2	2	2	KLLEGEEcR	0.997	2.14	0.461	149
CTRL	Keratin, type II cytoskeletal 75 OS=Rattus norvegicus OX=10116 GN=Krt75 PE=1 SV=1	62168.9	1	2	2	2	LALDVEIATYRK	0.997	2.92	0.44	125
CTRL	Keratin, type II cytoskeletal 75 OS=Rattus norvegicus OX=10116 GN=Krt75 PE=1 SV=1	62168.9	1	2	2	2	LALDVEIATYRK	0.997	2.31	0.38	88.8
CTRL	Keratin, type II cytoskeletal 75 OS=Rattus norvegicus OX=10116 GN=Krt75 PE=1 SV=1	62168.9	1	2	2	2	LALDVEIATYRK	0.997	1.18	0.336	109
CTRL	Keratin, type II cytoskeletal 75 OS=Rattus norvegicus OX=10116 GN=Krt75 PE=1 SV=1	62168.9	1	2	2	2	LLEGEEcR	0.996	1.09	0.25	86.6
CTRL	Keratin, type II cytoskeletal 75 OS=Rattus norvegicus OX=10116 GN=Krt75 PE=1 SV=1	62168.9	1	2	2	2	SLDLDSIIAEVK	0.997	2.1	0.412	134
CTRL	Keratin, type II cytoskeletal 75 OS=Rattus norvegicus OX=10116 GN=Krt75 PE=1 SV=1	62168.9	1	2	2	2	SLDLDSIIAEVK	0.997	2.29	0.486	156
CTRL	Keratin, type II cytoskeletal 75 OS=Rattus norvegicus OX=10116 GN=Krt75 PE=1 SV=1	62168.9	1	2	2	2	SLDLDSIIAEVK	0.997	2.42	0.383	139
CTRL	Keratin, type II cytoskeletal 75 OS=Rattus norvegicus OX=10116 GN=Krt75 PE=1 SV=1	62168.9	1	2	2	2	SLDLDSIIAEVK	0.997	2.54	0.344	133
CTRL	Keratin, type II cytoskeletal 75 OS=Rattus norvegicus OX=10116 GN=Krt75 PE=1 SV=1	62168.9	1	2	2	2	SLDLDSIIAEVK	0.997	2.51	0.442	176
CTRL	Keratin, type II cytoskeletal 75 OS=Rattus norvegicus OX=10116 GN=Krt75 PE=1 SV=1	62168.9	1	2	2	2	SLDLDSIIAEVK	0.997	2.57	0.407	127
CTRL	Keratin, type II cytoskeletal 75 OS=Rattus norvegicus OX=10116 GN=Krt75 PE=1 SV=1	62168.9	1	2	2	2	SLDLDSIIAEVK	0.997	2.59	0.354	156
CTRL	Keratin, type II cytoskeletal 75 OS=Rattus norvegicus OX=10116 GN=Krt75 PE=1 SV=1	62168.9	1	2	2	2	SLDLDSIIAEVK	0.997	2.59	0.343	174
CTRL	Keratin, type II cytoskeletal 75 OS=Rattus norvegicus OX=10116 GN=Krt75 PE=1 SV=1	62168.9	1	2	2	2	SLDLDSIIAEVK	0.997	1.58	0.31	90
CTRL	Keratin, type II cytoskeletal 75 OS=Rattus norvegicus OX=10116 GN=Krt75 PE=1 SV=1	62168.9	1	2	2	2	SLDLDSIIAEVK	0.997	2.21	0.45	110
CTRL	Keratin, type II cytoskeletal 75 OS=Rattus norvegicus OX=10116 GN=Krt75 PE=1 SV=1	62168.9	1	2	2	2	SLDLDSIIAEVK	0.997	2.74	0.402	139
CTRL	Keratin, type II cytoskeletal 75 OS=Rattus norvegicus OX=10116 GN=Krt75 PE=1 SV=1	62168.9	1	2	2	2	SLDLDSIIAEVK	0.997	2.69	0.46	152
CTRL	Keratin, type II cytoskeletal 75 OS=Rattus norvegicus OX=10116 GN=Krt75 PE=1 SV=1	62168.9	1	2	2	2	SLDLDSIIAEVK	0.997	2.89	0.451	167
CTRL	Keratin, type II cytoskeletal 75 OS=Rattus norvegicus OX=10116 GN=Krt75 PE=1 SV=1	62168.9	1	2	2	2	SLDLDSIIAEVK	0.997	3.07	0.48	174
CTRL	Keratin, type II cytoskeletal 75 OS=Rattus norvegicus OX=10116 GN=Krt75 PE=1 SV=1	62168.9	1	2	2	2	SLDLDSIIAEVK	0.997	3.02	0.436	174
CTRL	Keratin, type II cytoskeletal 75 OS=Rattus norvegicus OX=10116 GN=Krt75 PE=1 SV=1	62168.9	1	2	2	2	SLDLDSIIAEVK	0.997	2.72	0.444	179
CTRL	Keratin, type II cytoskeletal 75 OS=Rattus norvegicus OX=10116 GN=Krt75 PE=1 SV=1	62168.9	1	2	2	2	SLDLDSIIAEVK	0.997	2.97	0.409	196
CTRL	Keratin, type II cytoskeletal 75 OS=Rattus norvegicus OX=10116 GN=Krt75 PE=1 SV=1	62168.9	1	2	2	2	SLDLDSIIAEVK	0.997	3	0.458	214
CTRL	Keratin, type II cytoskeletal 75 OS=Rattus norvegicus OX=10116 GN=Krt75 PE=1 SV=1	62168.9	1	2	2	2	SRAEAESWYQTK	0.997	1.99	0.424	99.1
CTRL	Keratin, type II cytoskeletal 75 OS=Rattus norvegicus OX=10116 GN=Krt75 PE=1 SV=1	62168.9	1	2	2	2	SRAEAESWYQTK	0.997	1.59	0.236	108
CTRL	Keratin, type II cytoskeletal 75 OS=Rattus norvegicus OX=10116 GN=Krt75 PE=1 SV=1	62168.9	1	2	2	2	SRAEAESWYQTKYEELQVTAGR	0.997	3.12	0.511	82.3
CTRL	Keratin, type II cytoskeletal 75 OS=Rattus norvegicus OX=10116 GN=Krt75 PE=1 SV=1	62168.9	1	2	2	2	TLNNKFASFIDK	0.997	2.37	0.504	129
CTRL	Keratin, type II cytoskeletal 75 OS=Rattus norvegicus OX=10116 GN=Krt75 PE=1 SV=1	62168.9	1	2	2	2	TLNNKFASFIDK	0.997	2.28	0.336	92.4
CTRL	Keratin, type II cytoskeletal 75 OS=Rattus norvegicus OX=10116 GN=Krt75 PE=1 SV=1	62168.9	1	2	2	2	TLNNKFASFIDK	0.997	2.51	0.448	119
CTRL	Keratin, type II cytoskeletal 75 OS=Rattus norvegicus OX=10116 GN=Krt75 PE=1 SV=1	62168.9	1	2	2	2	TLnNKFASFIDKVR	0.99	2.6	0.435	65
CTRL	Keratin, type II cytoskeletal 75 OS=Rattus norvegicus OX=10116 GN=Krt75 PE=1 SV=1	62168.9	1	2	2	2	TLNNKFASFIDKVR	0.997	2.51	0.213	141
CTRL	Keratin, type II cytoskeletal 75 OS=Rattus norvegicus OX=10116 GN=Krt75 PE=1 SV=1	62168.9	1	2	2	2	TLNNKFASFIDKVR	0.997	1.92	0.556	72.3
CTRL	Keratin, type II cytoskeletal 75 OS=Rattus norvegicus OX=10116 GN=Krt75 PE=1 SV=1	62168.9	1	2	2	2	TLNNKFASFIDKVR	0.997	2.67	0.474	132
CTRL	Keratin, type II cytoskeletal 75 OS=Rattus norvegicus OX=10116 GN=Krt75 PE=1 SV=1	62168.9	1	2	2	2	TLNNKFASFIDKVR	0.997	2.94	0.482	128
CTRL	Keratin, type II cytoskeletal 75 OS=Rattus norvegicus OX=10116 GN=Krt75 PE=1 SV=1	62168.9	1	2	2	2	TLNNKFASFIDKVR	0.997	2.89	0.594	186
CTRL	Keratin, type II cytoskeletal 75 OS=Rattus norvegicus OX=10116 GN=Krt75 PE=1 SV=1	62168.9	1	2	2	2	TLNNKFASFIDKVR	0.997	2.99	0.596	122
CTRL	Keratin, type II cytoskeletal 75 OS=Rattus norvegicus OX=10116 GN=Krt75 PE=1 SV=1	62168.9	1	2	2	2	TLnNKFASFIDKVR	0.997	2.94	0.513	87.2
CTRL	Keratin, type II cytoskeletal 75 OS=Rattus norvegicus OX=10116 GN=Krt75 PE=1 SV=1	62168.9	1	2	2	2	TLNNKFASFIDKVR	0.997	3.45	0.622	169
CTRL	Keratin, type II cytoskeletal 75 OS=Rattus norvegicus OX=10116 GN=Krt75 PE=1 SV=1	62168.9	1	2	2	2	TLNNKFASFIDKVR	0.997	1.8	0.433	92.8
CTRL	Keratin, type II cytoskeletal 75 OS=Rattus norvegicus OX=10116 GN=Krt75 PE=1 SV=1	62168.9	1	2	2	2	TLnNKFASFIDKVR	0.997	2.33	0.489	94.2
CTRL	Keratin, type II cytoskeletal 75 OS=Rattus norvegicus OX=10116 GN=Krt75 PE=1 SV=1	62168.9	1	2	2	2	TLNnKFASFIDKVR	0.997	2.27	0.455	106
CTRL	Keratin, type II cytoskeletal 75 OS=Rattus norvegicus OX=10116 GN=Krt75 PE=1 SV=1	62168.9	1	2	2	2	TLNNKFASFIDKVR	0.997	2.43	0.41	110
CTRL	Keratin, type II cytoskeletal 75 OS=Rattus norvegicus OX=10116 GN=Krt75 PE=1 SV=1	62168.9	1	2	2	2	TLNNKFASFIDKVR	0.997	2.38	0.292	116
CTRL	Keratin, type II cytoskeletal 75 OS=Rattus norvegicus OX=10116 GN=Krt75 PE=1 SV=1	62168.9	1	2	2	2	YEDEINK	0.959	1.25	0.131	81.2
CTRL	Keratin, type II cytoskeletal 75 OS=Rattus norvegicus OX=10116 GN=Krt75 PE=1 SV=1	62168.9	1	2	2	2	YEDEINKR	0.969			47.3
CTRL	Keratin, type II cytoskeletal 75 OS=Rattus norvegicus OX=10116 GN=Krt75 PE=1 SV=1	62168.9	1	2	2	2	YEDEINKR	0.993	0.839	0	76.2
CTRL	Keratin, type II cytoskeletal 75 OS=Rattus norvegicus OX=10116 GN=Krt75 PE=1 SV=1	62168.9	1	2	2	2	YEDEINKR	0.997	1.41	0.435	87.5
CTRL	Keratin, type II cytoskeletal 75 OS=Rattus norvegicus OX=10116 GN=Krt75 PE=1 SV=1	62168.9	1	2	2	2	YEELQVTAGR	0.997	2.01	0.371	117
CTRL	Phosphoglycerate mutase 1 OS=Rattus norvegicus OX=10116 GN=Pgam1 PE=1 SV=4	28832.8	1	2	2	2	VLIAAHGNSLR	0.968	1.28	0.278	82.5
CTRL	Phosphoglycerate mutase 1 OS=Rattus norvegicus OX=10116 GN=Pgam1 PE=1 SV=4	28832.8	1	2	2	2	YADLTEDQLPScESLKDTIAR	0.997	2.85	0.437	65.4
CTRL	Cytochrome c oxidase subunit 2 OS=Rattus norvegicus OX=10116 GN=COX2 PE=3 SV=1	25943.5	1	2	2	2	LLEVDNRVVLPmELPIR	0.997	2.28	0.306	95
CTRL	Cytochrome c oxidase subunit 2 OS=Rattus norvegicus OX=10116 GN=COX2 PE=3 SV=1	25943.5	1	2	2	2	mLISSEDVLHSWAIPSLGLK	0.99	2.42	0.317	76.3
CTRL	Adenylyl cyclase-associated protein 1 OS=Rattus norvegicus OX=10116 GN=Cap1 PE=1 SV=3	51588.9	0.993	1	1	1	NSLDcEIVSAK	0.99	1.04	0.0581	79.9
CTRL	Ras-related C3 botulinum toxin substrate 1 OS=Rattus norvegicus OX=10116 GN=Rac1 PE=1 SV=1	21450.6	0.999	1	1	1	TVFDEAIR	0.997	1.45	0.185	85.9
CTRL	Calcium/calmodulin-dependent protein kinase type II subunit alpha OS=Rattus norvegicus OX=10116 GN=Camk2a PE=1 SV=1	54115.7	1	5	6	7	DLKPENLLLASK	0.996	2.49	0.412	79.7
CTRL	Calcium/calmodulin-dependent protein kinase type II subunit alpha OS=Rattus norvegicus OX=10116 GN=Camk2a PE=1 SV=1	54115.7	1	5	6	7	DLKPENLLLASK	0.997	2.15	0.407	47.2
CTRL	Calcium/calmodulin-dependent protein kinase type II subunit alpha OS=Rattus norvegicus OX=10116 GN=Camk2a PE=1 SV=1	54115.7	1	5	6	7	FTEEYQLFEELGK	0.996	1.8	0.47	74
CTRL	Calcium/calmodulin-dependent protein kinase type II subunit alpha OS=Rattus norvegicus OX=10116 GN=Camk2a PE=1 SV=1	54115.7	1	5	6	7	FYFENLWSR	0.973	1.73	0.338	58.8
CTRL	Calcium/calmodulin-dependent protein kinase type II subunit alpha OS=Rattus norvegicus OX=10116 GN=Camk2a PE=1 SV=1	54115.7	1	5	6	7	FYFENLWSR	0.997	1.66	0.413	103
CTRL	Calcium/calmodulin-dependent protein kinase type II subunit alpha OS=Rattus norvegicus OX=10116 GN=Camk2a PE=1 SV=1	54115.7	1	5	6	7	ITAAEALK	0.996	1.3	0.371	85.3
CTRL	Calcium/calmodulin-dependent protein kinase type II subunit alpha OS=Rattus norvegicus OX=10116 GN=Camk2a PE=1 SV=1	54115.7	1	5	6	7	VTEQLIEAISNGDFESYTK	0.997	2.42	0.497	74.1
CTRL	Septin 5, isoform CRA_d OS=Rattus norvegicus OX=10116 GN=Sept5 PE=1 SV=1	43892.8	0.989	1	1	1	VNIVPLIAK	0.984	1.39	0	72.2
CTRL	Tubulin beta chain OS=Rattus norvegicus OX=10116 GN=Tubb4b PE=1 SV=2	61186.6	1	4	4	4	ALTVPELTQQMFDAK	0.993	1.58	0.446	67.4
CTRL	Tubulin beta chain OS=Rattus norvegicus OX=10116 GN=Tubb4b PE=1 SV=2	61186.6	1	4	4	4	AVLVDLEPGTmDSVR	0.996	1.04	0.0996	174
CTRL	Tubulin beta chain OS=Rattus norvegicus OX=10116 GN=Tubb4b PE=1 SV=2	61186.6	1	4	4	4	FPGQLNADLR	0.997	1.85	0.503	156
CTRL	Tubulin beta chain OS=Rattus norvegicus OX=10116 GN=Tubb4b PE=1 SV=2	61186.6	1	4	4	4	FPGQLNADLR	0.997	1.52	0.38	97.4
CTRL	Tubulin beta chain OS=Rattus norvegicus OX=10116 GN=Tubb4b PE=1 SV=2	61186.6	1	4	4	4	FPGQLNADLR	0.997	1.51	0.349	116
CTRL	Tubulin beta chain OS=Rattus norvegicus OX=10116 GN=Tubb4b PE=1 SV=2	61186.6	1	4	4	4	GHYTEGAELVDSVLDVVR	0.997	2.78	0.504	147
CTRL	Tubulin beta chain OS=Rattus norvegicus OX=10116 GN=Tubb4b PE=1 SV=2	61186.6	1	4	4	4	GHYTEGAELVDSVLDVVR	0.997	3.08	0.44	110
CTRL	Tubulin beta chain OS=Rattus norvegicus OX=10116 GN=Tubb4b PE=1 SV=2	61186.6	1	4	4	4	GHYTEGAELVDSVLDVVRK	0.997	3.77	0.428	132
CTRL	Tubulin beta chain OS=Rattus norvegicus OX=10116 GN=Tubb4b PE=1 SV=2	61186.6	1	4	4	4	GHYTEGAELVDSVLDVVRK	0.997	4.9	0.452	181
CTRL	Tubulin beta chain OS=Rattus norvegicus OX=10116 GN=Tubb4b PE=1 SV=2	61186.6	1	4	4	4	ImNTFSVVPSPK	0.997	1.59	0.158	134
CTRL	Tubulin beta chain OS=Rattus norvegicus OX=10116 GN=Tubb4b PE=1 SV=2	61186.6	1	4	4	4	INVYYNEATGGKYVPR	0.997	3.03	0.445	141
CTRL	Tubulin beta chain OS=Rattus norvegicus OX=10116 GN=Tubb4b PE=1 SV=2	61186.6	1	4	4	4	ISEQFTAmFR	0.997	2.1	0.47	146
CTRL	Tubulin beta chain OS=Rattus norvegicus OX=10116 GN=Tubb4b PE=1 SV=2	61186.6	1	4	4	4	ISEQFTAMFR	0.997	2.03	0.527	99.9
CTRL	Tubulin beta chain OS=Rattus norvegicus OX=10116 GN=Tubb4b PE=1 SV=2	61186.6	1	4	4	4	ISEQFTAmFR	0.997	1.46	0.464	118
CTRL	Tubulin beta chain OS=Rattus norvegicus OX=10116 GN=Tubb4b PE=1 SV=2	61186.6	1	4	4	4	KLAVNmVPFPR	0.997	2.21	0.336	79.8
CTRL	Tubulin beta chain OS=Rattus norvegicus OX=10116 GN=Tubb4b PE=1 SV=2	61186.6	1	4	4	4	KLAVNmVPFPR	0.997	1.65	0.386	85.3
CTRL	Tubulin beta chain OS=Rattus norvegicus OX=10116 GN=Tubb4b PE=1 SV=2	61186.6	1	4	4	4	KLAVNMVPFPR	0.997	1.92	0.441	91.5
CTRL	Tubulin beta chain OS=Rattus norvegicus OX=10116 GN=Tubb4b PE=1 SV=2	61186.6	1	4	4	4	LHFFmPGFAPLTSR	0.997	2.54	0.475	154
CTRL	Tubulin beta chain OS=Rattus norvegicus OX=10116 GN=Tubb4b PE=1 SV=2	61186.6	1	4	4	4	LHFFmPGFAPLTSR	0.997	1.48	0.497	144
CTRL	Tubulin beta chain OS=Rattus norvegicus OX=10116 GN=Tubb4b PE=1 SV=2	61186.6	1	4	4	4	LHFFmPGFAPLTSR	0.997	2.51	0.515	139
CTRL	Tubulin beta chain OS=Rattus norvegicus OX=10116 GN=Tubb4b PE=1 SV=2	61186.6	1	4	4	4	LTTPTYGDLNHLVSATmSGVTTcLR	0.997	3.78	0.377
CTRL	Tubulin beta chain OS=Rattus norvegicus OX=10116 GN=Tubb4b PE=1 SV=2	61186.6	1	4	4	4	LTTPTYGDLNHLVSATMSGVTTcLR	0.997			98
CTRL	Tubulin beta chain OS=Rattus norvegicus OX=10116 GN=Tubb4b PE=1 SV=2	61186.6	1	4	4	4	mREIVHLQAGqcGNQIGAK	0.997	3.37	0.352	179
CTRL	Tubulin beta chain OS=Rattus norvegicus OX=10116 GN=Tubb4b PE=1 SV=2	61186.6	1	4	4	4	mREIVHLQAGQcGNQIGAK	0.997	2.49	0.44	97.8
CTRL	Tubulin beta chain OS=Rattus norvegicus OX=10116 GN=Tubb4b PE=1 SV=2	61186.6	1	4	4	4	mSATFIGNSTAIQELFKR	0.977	2.28	0.392
CTRL	Tubulin beta chain OS=Rattus norvegicus OX=10116 GN=Tubb4b PE=1 SV=2	61186.6	1	4	4	4	MSATFIGnSTAIQELFKR	0.997	2.62	0.036	120
CTRL	Tubulin beta chain OS=Rattus norvegicus OX=10116 GN=Tubb4b PE=1 SV=2	61186.6	1	4	4	4	MSATFIGNSTAIQELFKR	0.997	3.77	0.474	82.8
CTRL	Tubulin beta chain OS=Rattus norvegicus OX=10116 GN=Tubb4b PE=1 SV=2	61186.6	1	4	4	4	mSmKEVDEQmLNVQNK	0.992	2.6	0.266	75
CTRL	Tubulin beta chain OS=Rattus norvegicus OX=10116 GN=Tubb4b PE=1 SV=2	61186.6	1	4	4	4	NmmAAcDPR	0.997	1.15	0.514	113
CTRL	Tubulin beta chain OS=Rattus norvegicus OX=10116 GN=Tubb4b PE=1 SV=2	61186.6	1	4	4	4	NSSYFVEWIPNNVK	0.997	2.49	0.624	51
CTRL	Tubulin beta chain OS=Rattus norvegicus OX=10116 GN=Tubb4b PE=1 SV=2	61186.6	1	4	4	4	SGPFGQIFRPDNFVFGQSGAGNNWAK	0.997	3.36	0.37	80.9
CTRL	Tubulin beta chain OS=Rattus norvegicus OX=10116 GN=Tubb4b PE=1 SV=2	61186.6	1	4	4	4	SGPFGQIFRPDNFVFGQSGAGNNWAK	0.997	2.87	0.287	89.2
CTRL	Tubulin beta chain OS=Rattus norvegicus OX=10116 GN=Tubb4b PE=1 SV=2	61186.6	1	4	4	4	SLGGGTGSGmGTLLISK	0.997
CTRL	Tubulin beta chain OS=Rattus norvegicus OX=10116 GN=Tubb4b PE=1 SV=2	61186.6	1	4	4	4	TAVcDIPPR	0.997	1.11	0.237	85.7
CTRL	Tubulin beta chain OS=Rattus norvegicus OX=10116 GN=Tubb4b PE=1 SV=2	61186.6	1	4	4	4	TAVcDIPPR	0.997	1.9	0.541	84.4
CTRL	Rat GCP360 OS=Rattus norvegicus OX=10116 GN=Golgb1 PE=2 SV=1	364297	0.969	1	1	1	ELSQTLENEKnALLTQISAK	0.963	2.9	0.396
CTRL	60 kDa heat shock protein, mitochondrial OS=Rattus norvegicus OX=10116 GN=Hspd1 PE=1 SV=1	60956.8	1	4	4	4	GYISPYFINTSK	0.969	1.62	0.501	46.1
CTRL	60 kDa heat shock protein, mitochondrial OS=Rattus norvegicus OX=10116 GN=Hspd1 PE=1 SV=1	60956.8	1	4	4	4	LSDGVAVLK	0.997	1.26	0.106	90.5
CTRL	60 kDa heat shock protein, mitochondrial OS=Rattus norvegicus OX=10116 GN=Hspd1 PE=1 SV=1	60956.8	1	4	4	4	VGGTSDVEVNEKKDR	0.959	2.24	0.226	76.3
CTRL	60 kDa heat shock protein, mitochondrial OS=Rattus norvegicus OX=10116 GN=Hspd1 PE=1 SV=1	60956.8	1	4	4	4	VTDALNATR	0.997	2.14	0.047	88.6
CTRL	Keratin, type II cytoskeletal 5 OS=Rattus norvegicus OX=10116 GN=Krt5 PE=1 SV=1	62792.7	1	4	8	52	DVDAAYmNK	0.997	1.62	0.623	121
CTRL	Keratin, type II cytoskeletal 5 OS=Rattus norvegicus OX=10116 GN=Krt5 PE=1 SV=1	62792.7	1	4	8	52	DVDAAYMNK	0.997	1.69	0.675	92.6
CTRL	Keratin, type II cytoskeletal 5 OS=Rattus norvegicus OX=10116 GN=Krt5 PE=1 SV=1	62792.7	1	4	8	52	DVDAAYmNKVELEAK	0.997	2.76	0.543	141
CTRL	Keratin, type II cytoskeletal 5 OS=Rattus norvegicus OX=10116 GN=Krt5 PE=1 SV=1	62792.7	1	4	8	52	DVDAAYMNKVELEAK	0.997	2.29	0.461	87.8
CTRL	Keratin, type II cytoskeletal 5 OS=Rattus norvegicus OX=10116 GN=Krt5 PE=1 SV=1	62792.7	1	4	8	52	DVDAAYmNKVELEAK	0.997	2.38	0.461	114
CTRL	Keratin, type II cytoskeletal 5 OS=Rattus norvegicus OX=10116 GN=Krt5 PE=1 SV=1	62792.7	1	4	8	52	DVDAAYmNKVELEAK	0.997	1.54	0.387	115
CTRL	Keratin, type II cytoskeletal 5 OS=Rattus norvegicus OX=10116 GN=Krt5 PE=1 SV=1	62792.7	1	4	8	52	DVDAAYMNKVELEAK	0.997	3.11	0.552	118
CTRL	Keratin, type II cytoskeletal 5 OS=Rattus norvegicus OX=10116 GN=Krt5 PE=1 SV=1	62792.7	1	4	8	52	FASFIDK	0.988	1.59	0.313	83.4
CTRL	Keratin, type II cytoskeletal 5 OS=Rattus norvegicus OX=10116 GN=Krt5 PE=1 SV=1	62792.7	1	4	8	52	FASFIDK	0.988	1.43	0.147	88.2
CTRL	Keratin, type II cytoskeletal 5 OS=Rattus norvegicus OX=10116 GN=Krt5 PE=1 SV=1	62792.7	1	4	8	52	FASFIDKVR	0.997	1.6	0.35	80.5
CTRL	Keratin, type II cytoskeletal 5 OS=Rattus norvegicus OX=10116 GN=Krt5 PE=1 SV=1	62792.7	1	4	8	52	FASFIDKVR	0.997	1.63	0.538	81.7
CTRL	Keratin, type II cytoskeletal 5 OS=Rattus norvegicus OX=10116 GN=Krt5 PE=1 SV=1	62792.7	1	4	8	52	FASFIDKVR	0.997	1.21	0.498	82.6
CTRL	Keratin, type II cytoskeletal 5 OS=Rattus norvegicus OX=10116 GN=Krt5 PE=1 SV=1	62792.7	1	4	8	52	FASFIDKVR	0.997	1.65	0.541	99.5
CTRL	Keratin, type II cytoskeletal 5 OS=Rattus norvegicus OX=10116 GN=Krt5 PE=1 SV=1	62792.7	1	4	8	52	FASFIDKVR	0.997	1.87	0.642	99.5
CTRL	Keratin, type II cytoskeletal 5 OS=Rattus norvegicus OX=10116 GN=Krt5 PE=1 SV=1	62792.7	1	4	8	52	FASFIDKVR	0.997	2.18	0.563	101
CTRL	Keratin, type II cytoskeletal 5 OS=Rattus norvegicus OX=10116 GN=Krt5 PE=1 SV=1	62792.7	1	4	8	52	FASFIDKVR	0.997	1.77	0.43	102
CTRL	Keratin, type II cytoskeletal 5 OS=Rattus norvegicus OX=10116 GN=Krt5 PE=1 SV=1	62792.7	1	4	8	52	FASFIDKVR	0.997	1.92	0.32	104
CTRL	Keratin, type II cytoskeletal 5 OS=Rattus norvegicus OX=10116 GN=Krt5 PE=1 SV=1	62792.7	1	4	8	52	FASFIDKVR	0.997	1.62	0.531	105
CTRL	Keratin, type II cytoskeletal 5 OS=Rattus norvegicus OX=10116 GN=Krt5 PE=1 SV=1	62792.7	1	4	8	52	FASFIDKVR	0.997	1.64	0.618	108
CTRL	Keratin, type II cytoskeletal 5 OS=Rattus norvegicus OX=10116 GN=Krt5 PE=1 SV=1	62792.7	1	4	8	52	FASFIDKVR	0.997	1.67	0.564	111
CTRL	Keratin, type II cytoskeletal 5 OS=Rattus norvegicus OX=10116 GN=Krt5 PE=1 SV=1	62792.7	1	4	8	52	FLEQQNQVLQTK	0.994	1.33	0.0914	81.9
CTRL	Keratin, type II cytoskeletal 5 OS=Rattus norvegicus OX=10116 GN=Krt5 PE=1 SV=1	62792.7	1	4	8	52	FLEQQNQVLQTK	0.997	1.99	0.301	128
CTRL	Keratin, type II cytoskeletal 5 OS=Rattus norvegicus OX=10116 GN=Krt5 PE=1 SV=1	62792.7	1	4	8	52	FLEQQNQVLQTK	0.997	2.1	0.305	139
CTRL	Keratin, type II cytoskeletal 5 OS=Rattus norvegicus OX=10116 GN=Krt5 PE=1 SV=1	62792.7	1	4	8	52	FLEQQNQVLQTK	0.997	2.31	0.355	140
CTRL	Keratin, type II cytoskeletal 5 OS=Rattus norvegicus OX=10116 GN=Krt5 PE=1 SV=1	62792.7	1	4	8	52	FLEQqNQVLQTK	0.997	2.51	0.394	157
CTRL	Keratin, type II cytoskeletal 5 OS=Rattus norvegicus OX=10116 GN=Krt5 PE=1 SV=1	62792.7	1	4	8	52	FLEQQNQVLQTK	0.997	2.49	0.423	155
CTRL	Keratin, type II cytoskeletal 5 OS=Rattus norvegicus OX=10116 GN=Krt5 PE=1 SV=1	62792.7	1	4	8	52	FLEQQNQVLQTK	0.997	2.45	0.455	157
CTRL	Keratin, type II cytoskeletal 5 OS=Rattus norvegicus OX=10116 GN=Krt5 PE=1 SV=1	62792.7	1	4	8	52	FLEQQNQVLQTK	0.997	2.48	0.411	128
CTRL	Keratin, type II cytoskeletal 5 OS=Rattus norvegicus OX=10116 GN=Krt5 PE=1 SV=1	62792.7	1	4	8	52	FLEQQNQVLQTK	0.997	2.58	0.444	154
CTRL	Keratin, type II cytoskeletal 5 OS=Rattus norvegicus OX=10116 GN=Krt5 PE=1 SV=1	62792.7	1	4	8	52	FLEQQNQVLQTK	0.997	2.51	0.459	192
CTRL	Keratin, type II cytoskeletal 5 OS=Rattus norvegicus OX=10116 GN=Krt5 PE=1 SV=1	62792.7	1	4	8	52	FLEQQNQVLQTK	0.997	2.64	0.485	170
CTRL	Keratin, type II cytoskeletal 5 OS=Rattus norvegicus OX=10116 GN=Krt5 PE=1 SV=1	62792.7	1	4	8	52	FLEQQNQVLQTK	0.997	3.06	0.508
CTRL	Keratin, type II cytoskeletal 5 OS=Rattus norvegicus OX=10116 GN=Krt5 PE=1 SV=1	62792.7	1	4	8	52	FLEQQNQVLQTK	0.997	2.12	0.317	88.3
CTRL	Keratin, type II cytoskeletal 5 OS=Rattus norvegicus OX=10116 GN=Krt5 PE=1 SV=1	62792.7	1	4	8	52	FLEQQNQVLQTK	0.997	1.98	0.4	93.8
CTRL	Keratin, type II cytoskeletal 5 OS=Rattus norvegicus OX=10116 GN=Krt5 PE=1 SV=1	62792.7	1	4	8	52	FLEQQNQVLQTK	0.997			94
CTRL	Keratin, type II cytoskeletal 5 OS=Rattus norvegicus OX=10116 GN=Krt5 PE=1 SV=1	62792.7	1	4	8	52	FLEQQNQVLQTK	0.997	1.86	0.306	106
CTRL	Keratin, type II cytoskeletal 5 OS=Rattus norvegicus OX=10116 GN=Krt5 PE=1 SV=1	62792.7	1	4	8	52	FLEQQNQVLQTK	0.997	2.65	0.442	120
CTRL	Keratin, type II cytoskeletal 5 OS=Rattus norvegicus OX=10116 GN=Krt5 PE=1 SV=1	62792.7	1	4	8	52	FLEQQNqVLQTK	0.997	2.87	0.437	155
CTRL	Keratin, type II cytoskeletal 5 OS=Rattus norvegicus OX=10116 GN=Krt5 PE=1 SV=1	62792.7	1	4	8	52	FLEQQNQVLQTK	0.997	2.79	0.399	157
CTRL	Keratin, type II cytoskeletal 5 OS=Rattus norvegicus OX=10116 GN=Krt5 PE=1 SV=1	62792.7	1	4	8	52	FLEQQnQVLQTK	0.997	3.01	0.427	189
CTRL	Keratin, type II cytoskeletal 5 OS=Rattus norvegicus OX=10116 GN=Krt5 PE=1 SV=1	62792.7	1	4	8	52	FLEQQNQVLQTKWELLqQVDTSTR	0.952	2.91	0.469
CTRL	Keratin, type II cytoskeletal 5 OS=Rattus norvegicus OX=10116 GN=Krt5 PE=1 SV=1	62792.7	1	4	8	52	FLEQQNQVLQTKWELLQQVDTSTR	0.98	2.79	0.281
CTRL	Keratin, type II cytoskeletal 5 OS=Rattus norvegicus OX=10116 GN=Krt5 PE=1 SV=1	62792.7	1	4	8	52	FLEQQNQVLQTKWELLQQVDTSTR	0.983	2.76	0.378
CTRL	Keratin, type II cytoskeletal 5 OS=Rattus norvegicus OX=10116 GN=Krt5 PE=1 SV=1	62792.7	1	4	8	52	FLEQQNQVLQTKWELLQQVDTSTR	0.986	2.83	0.44
CTRL	Keratin, type II cytoskeletal 5 OS=Rattus norvegicus OX=10116 GN=Krt5 PE=1 SV=1	62792.7	1	4	8	52	FLEQQNQVLQTKWELLQQVDTSTR	0.987	3.26	0.32
CTRL	Keratin, type II cytoskeletal 5 OS=Rattus norvegicus OX=10116 GN=Krt5 PE=1 SV=1	62792.7	1	4	8	52	FLEQQNQVLqTKWELLQQVDTSTR	0.994	3.08	0.346
CTRL	Keratin, type II cytoskeletal 5 OS=Rattus norvegicus OX=10116 GN=Krt5 PE=1 SV=1	62792.7	1	4	8	52	FLEQQNQVLQTKWELLQQVDTSTR	0.995	2.48	0.308	77.7
CTRL	Keratin, type II cytoskeletal 5 OS=Rattus norvegicus OX=10116 GN=Krt5 PE=1 SV=1	62792.7	1	4	8	52	FLEQQNQVLQTKWELLQqVDTSTR	0.997	3.21	0.482
CTRL	Keratin, type II cytoskeletal 5 OS=Rattus norvegicus OX=10116 GN=Krt5 PE=1 SV=1	62792.7	1	4	8	52	FLEQQNQVLQTKWELLQQVDTSTR	0.997	3.13	0.412
CTRL	Keratin, type II cytoskeletal 5 OS=Rattus norvegicus OX=10116 GN=Krt5 PE=1 SV=1	62792.7	1	4	8	52	FLEQQNQVLQTKWELLQQVDTSTR	0.997	3.34	0.527
CTRL	Keratin, type II cytoskeletal 5 OS=Rattus norvegicus OX=10116 GN=Krt5 PE=1 SV=1	62792.7	1	4	8	52	FLEQQNQVLQTKWELLQQVDTSTR	0.997	3.25	0.536	157
CTRL	Keratin, type II cytoskeletal 5 OS=Rattus norvegicus OX=10116 GN=Krt5 PE=1 SV=1	62792.7	1	4	8	52	FLEQQNQVLQTKWELLQQVDTSTR	0.997	3.53	0.546	143
CTRL	Keratin, type II cytoskeletal 5 OS=Rattus norvegicus OX=10116 GN=Krt5 PE=1 SV=1	62792.7	1	4	8	52	FLEQQNQVLQTKWELLQQVDTSTR	0.997	3.92	0.455	81.4
CTRL	Keratin, type II cytoskeletal 5 OS=Rattus norvegicus OX=10116 GN=Krt5 PE=1 SV=1	62792.7	1	4	8	52	FLEQQNQVLQTKWELLQQVDTSTR	0.997	3.98	0.486	87.9
CTRL	Keratin, type II cytoskeletal 5 OS=Rattus norvegicus OX=10116 GN=Krt5 PE=1 SV=1	62792.7	1	4	8	52	FLEQQNQVLQTKWELLQQVDTSTR	0.997	3.24	0.476	88.8
CTRL	Keratin, type II cytoskeletal 5 OS=Rattus norvegicus OX=10116 GN=Krt5 PE=1 SV=1	62792.7	1	4	8	52	FLEQQnQVLQTKWELLQQVDTSTR	0.997	3.42	0.564	91.2
CTRL	Keratin, type II cytoskeletal 5 OS=Rattus norvegicus OX=10116 GN=Krt5 PE=1 SV=1	62792.7	1	4	8	52	FLEQQNQVLQTKWELLQQVDTSTR	0.997	2.5	0.438	97.3
CTRL	Keratin, type II cytoskeletal 5 OS=Rattus norvegicus OX=10116 GN=Krt5 PE=1 SV=1	62792.7	1	4	8	52	FLEQQNQVLQTKWELLQQVDTSTR	0.997	2.83	0.374	103
CTRL	Keratin, type II cytoskeletal 5 OS=Rattus norvegicus OX=10116 GN=Krt5 PE=1 SV=1	62792.7	1	4	8	52	FLEQQNQVLQTKWELLQQVDTSTR	0.997	3.59	0.537	106
CTRL	Keratin, type II cytoskeletal 5 OS=Rattus norvegicus OX=10116 GN=Krt5 PE=1 SV=1	62792.7	1	4	8	52	FLEQQnQVLQTKWELLQQVDTSTR	0.997	3.12	0.694	121
CTRL	Keratin, type II cytoskeletal 5 OS=Rattus norvegicus OX=10116 GN=Krt5 PE=1 SV=1	62792.7	1	4	8	52	FLEQQNQVLQTKWELLQQVDTSTR	0.997	4.48	0.626	150
CTRL	Keratin, type II cytoskeletal 5 OS=Rattus norvegicus OX=10116 GN=Krt5 PE=1 SV=1	62792.7	1	4	8	52	FLEQQNQVLQTKWELLQQVDTSTR	0.997	4.08	0.54	167
CTRL	Keratin, type II cytoskeletal 5 OS=Rattus norvegicus OX=10116 GN=Krt5 PE=1 SV=1	62792.7	1	4	8	52	GELALKDAR	0.997	1.65	0.243	95.3
CTRL	Keratin, type II cytoskeletal 5 OS=Rattus norvegicus OX=10116 GN=Krt5 PE=1 SV=1	62792.7	1	4	8	52	HEISEmNR	0.996	1.12	0.221	88.1
CTRL	Keratin, type II cytoskeletal 5 OS=Rattus norvegicus OX=10116 GN=Krt5 PE=1 SV=1	62792.7	1	4	8	52	HEISEMNR	0.996	1.22	0.239	101
CTRL	Keratin, type II cytoskeletal 5 OS=Rattus norvegicus OX=10116 GN=Krt5 PE=1 SV=1	62792.7	1	4	8	52	KLLEGEEcR	0.997	2.14	0.461	149
CTRL	Keratin, type II cytoskeletal 5 OS=Rattus norvegicus OX=10116 GN=Krt5 PE=1 SV=1	62792.7	1	4	8	52	KYEDEINKR	0.997	1.59	0.0225	128
CTRL	Keratin, type II cytoskeletal 5 OS=Rattus norvegicus OX=10116 GN=Krt5 PE=1 SV=1	62792.7	1	4	8	52	KYEDEINKR	0.997	1.82	0.206	103
CTRL	Keratin, type II cytoskeletal 5 OS=Rattus norvegicus OX=10116 GN=Krt5 PE=1 SV=1	62792.7	1	4	8	52	LALDVEIATYRK	0.997	2.92	0.44	125
CTRL	Keratin, type II cytoskeletal 5 OS=Rattus norvegicus OX=10116 GN=Krt5 PE=1 SV=1	62792.7	1	4	8	52	LALDVEIATYRK	0.997	2.31	0.38	88.8
CTRL	Keratin, type II cytoskeletal 5 OS=Rattus norvegicus OX=10116 GN=Krt5 PE=1 SV=1	62792.7	1	4	8	52	LALDVEIATYRK	0.997	1.18	0.336	109
CTRL	Keratin, type II cytoskeletal 5 OS=Rattus norvegicus OX=10116 GN=Krt5 PE=1 SV=1	62792.7	1	4	8	52	LLEGEEcR	0.996	1.09	0.25	86.6
CTRL	Keratin, type II cytoskeletal 5 OS=Rattus norvegicus OX=10116 GN=Krt5 PE=1 SV=1	62792.7	1	4	8	52	LLREYQELmNTK	0.997	1.3	0.273	83.2
CTRL	Keratin, type II cytoskeletal 5 OS=Rattus norvegicus OX=10116 GN=Krt5 PE=1 SV=1	62792.7	1	4	8	52	LLREYQELMNTK	0.997	2.92	0.491	113
CTRL	Keratin, type II cytoskeletal 5 OS=Rattus norvegicus OX=10116 GN=Krt5 PE=1 SV=1	62792.7	1	4	8	52	LRSEIDNVK	0.965	1.47	0.174	70.9
CTRL	Keratin, type II cytoskeletal 5 OS=Rattus norvegicus OX=10116 GN=Krt5 PE=1 SV=1	62792.7	1	4	8	52	LRSEIDNVK	0.997	1.63	0.145	87.3
CTRL	Keratin, type II cytoskeletal 5 OS=Rattus norvegicus OX=10116 GN=Krt5 PE=1 SV=1	62792.7	1	4	8	52	LRSEIDNVKK	0.98	1.53	0	73.7
CTRL	Keratin, type II cytoskeletal 5 OS=Rattus norvegicus OX=10116 GN=Krt5 PE=1 SV=1	62792.7	1	4	8	52	LRSEIDNVKK	0.982	1.96	0.241	78.6
CTRL	Keratin, type II cytoskeletal 5 OS=Rattus norvegicus OX=10116 GN=Krt5 PE=1 SV=1	62792.7	1	4	8	52	LRSEIDNVKK	0.997	2.5	0.209	85.1
CTRL	Keratin, type II cytoskeletal 5 OS=Rattus norvegicus OX=10116 GN=Krt5 PE=1 SV=1	62792.7	1	4	8	52	LRSEIDNVKK	0.997	2.96	0.348	84.2
CTRL	Keratin, type II cytoskeletal 5 OS=Rattus norvegicus OX=10116 GN=Krt5 PE=1 SV=1	62792.7	1	4	8	52	LRSEIDnVKK	0.997	2.58	0.358	88.8
CTRL	Keratin, type II cytoskeletal 5 OS=Rattus norvegicus OX=10116 GN=Krt5 PE=1 SV=1	62792.7	1	4	8	52	LRSEIDNVKK	0.997	2.29	0.19	110
CTRL	Keratin, type II cytoskeletal 5 OS=Rattus norvegicus OX=10116 GN=Krt5 PE=1 SV=1	62792.7	1	4	8	52	mFFDAELSQmQTHVSDTSVVLSmDNNR	0.997	3.38	0.598
CTRL	Keratin, type II cytoskeletal 5 OS=Rattus norvegicus OX=10116 GN=Krt5 PE=1 SV=1	62792.7	1	4	8	52	mFFDAELSQmQTHVSDTSVVLSmDNNR	0.997	3.08	0.384	73.4
CTRL	Keratin, type II cytoskeletal 5 OS=Rattus norvegicus OX=10116 GN=Krt5 PE=1 SV=1	62792.7	1	4	8	52	NTKHEISEMNR	0.997	3.01	0.5	141
CTRL	Keratin, type II cytoskeletal 5 OS=Rattus norvegicus OX=10116 GN=Krt5 PE=1 SV=1	62792.7	1	4	8	52	RTTAENEFVmLKK	0.997	2.03	0.308	115
CTRL	Keratin, type II cytoskeletal 5 OS=Rattus norvegicus OX=10116 GN=Krt5 PE=1 SV=1	62792.7	1	4	8	52	SEIDNVKK	0.959	0.91	0.0847	97.1
CTRL	Keratin, type II cytoskeletal 5 OS=Rattus norvegicus OX=10116 GN=Krt5 PE=1 SV=1	62792.7	1	4	8	52	SLDLDSIIAEVK	0.997	2.1	0.412	134
CTRL	Keratin, type II cytoskeletal 5 OS=Rattus norvegicus OX=10116 GN=Krt5 PE=1 SV=1	62792.7	1	4	8	52	SLDLDSIIAEVK	0.997	2.29	0.486	156
CTRL	Keratin, type II cytoskeletal 5 OS=Rattus norvegicus OX=10116 GN=Krt5 PE=1 SV=1	62792.7	1	4	8	52	SLDLDSIIAEVK	0.997	2.42	0.383	139
CTRL	Keratin, type II cytoskeletal 5 OS=Rattus norvegicus OX=10116 GN=Krt5 PE=1 SV=1	62792.7	1	4	8	52	SLDLDSIIAEVK	0.997	2.54	0.344	133
CTRL	Keratin, type II cytoskeletal 5 OS=Rattus norvegicus OX=10116 GN=Krt5 PE=1 SV=1	62792.7	1	4	8	52	SLDLDSIIAEVK	0.997	2.51	0.442	176
CTRL	Keratin, type II cytoskeletal 5 OS=Rattus norvegicus OX=10116 GN=Krt5 PE=1 SV=1	62792.7	1	4	8	52	SLDLDSIIAEVK	0.997	2.57	0.407	127
CTRL	Keratin, type II cytoskeletal 5 OS=Rattus norvegicus OX=10116 GN=Krt5 PE=1 SV=1	62792.7	1	4	8	52	SLDLDSIIAEVK	0.997	2.59	0.354	156
CTRL	Keratin, type II cytoskeletal 5 OS=Rattus norvegicus OX=10116 GN=Krt5 PE=1 SV=1	62792.7	1	4	8	52	SLDLDSIIAEVK	0.997	2.59	0.343	174
CTRL	Keratin, type II cytoskeletal 5 OS=Rattus norvegicus OX=10116 GN=Krt5 PE=1 SV=1	62792.7	1	4	8	52	SLDLDSIIAEVK	0.997	1.58	0.31	90
CTRL	Keratin, type II cytoskeletal 5 OS=Rattus norvegicus OX=10116 GN=Krt5 PE=1 SV=1	62792.7	1	4	8	52	SLDLDSIIAEVK	0.997	2.21	0.45	110
CTRL	Keratin, type II cytoskeletal 5 OS=Rattus norvegicus OX=10116 GN=Krt5 PE=1 SV=1	62792.7	1	4	8	52	SLDLDSIIAEVK	0.997	2.74	0.402	139
CTRL	Keratin, type II cytoskeletal 5 OS=Rattus norvegicus OX=10116 GN=Krt5 PE=1 SV=1	62792.7	1	4	8	52	SLDLDSIIAEVK	0.997	2.69	0.46	152
CTRL	Keratin, type II cytoskeletal 5 OS=Rattus norvegicus OX=10116 GN=Krt5 PE=1 SV=1	62792.7	1	4	8	52	SLDLDSIIAEVK	0.997	2.89	0.451	167
CTRL	Keratin, type II cytoskeletal 5 OS=Rattus norvegicus OX=10116 GN=Krt5 PE=1 SV=1	62792.7	1	4	8	52	SLDLDSIIAEVK	0.997	3.07	0.48	174
CTRL	Keratin, type II cytoskeletal 5 OS=Rattus norvegicus OX=10116 GN=Krt5 PE=1 SV=1	62792.7	1	4	8	52	SLDLDSIIAEVK	0.997	3.02	0.436	174
CTRL	Keratin, type II cytoskeletal 5 OS=Rattus norvegicus OX=10116 GN=Krt5 PE=1 SV=1	62792.7	1	4	8	52	SLDLDSIIAEVK	0.997	2.72	0.444	179
CTRL	Keratin, type II cytoskeletal 5 OS=Rattus norvegicus OX=10116 GN=Krt5 PE=1 SV=1	62792.7	1	4	8	52	SLDLDSIIAEVK	0.997	2.97	0.409	196
CTRL	Keratin, type II cytoskeletal 5 OS=Rattus norvegicus OX=10116 GN=Krt5 PE=1 SV=1	62792.7	1	4	8	52	SLDLDSIIAEVK	0.997	3	0.458	214
CTRL	Keratin, type II cytoskeletal 5 OS=Rattus norvegicus OX=10116 GN=Krt5 PE=1 SV=1	62792.7	1	4	8	52	SRTEAESWYQTK	0.997	2.36	0.541	80.9
CTRL	Keratin, type II cytoskeletal 5 OS=Rattus norvegicus OX=10116 GN=Krt5 PE=1 SV=1	62792.7	1	4	8	52	SRTEAESWYQTK	0.997	2.29	0.153	134
CTRL	Keratin, type II cytoskeletal 5 OS=Rattus norvegicus OX=10116 GN=Krt5 PE=1 SV=1	62792.7	1	4	8	52	SRTEAESWYQTK	0.997	2.58	0.456	91.9
CTRL	Keratin, type II cytoskeletal 5 OS=Rattus norvegicus OX=10116 GN=Krt5 PE=1 SV=1	62792.7	1	4	8	52	SRTEAESWYQTKYEELQQTAGR	0.987	2.76	0.253
CTRL	Keratin, type II cytoskeletal 5 OS=Rattus norvegicus OX=10116 GN=Krt5 PE=1 SV=1	62792.7	1	4	8	52	SRTEAESWYQTKYEELQQTAGR	0.997	3.01	0.465	199
CTRL	Keratin, type II cytoskeletal 5 OS=Rattus norvegicus OX=10116 GN=Krt5 PE=1 SV=1	62792.7	1	4	8	52	SRTEAESWYQTKYEELQQTAGR	0.997	3.6	0.55	157
CTRL	Keratin, type II cytoskeletal 5 OS=Rattus norvegicus OX=10116 GN=Krt5 PE=1 SV=1	62792.7	1	4	8	52	SRTEAESWYQTKYEELQQTAGR	0.997	3.54	0.402	81
CTRL	Keratin, type II cytoskeletal 5 OS=Rattus norvegicus OX=10116 GN=Krt5 PE=1 SV=1	62792.7	1	4	8	52	SRTEAESWYQTKYEELQQTAGR	0.997	3.51	0.505	92.6
CTRL	Keratin, type II cytoskeletal 5 OS=Rattus norvegicus OX=10116 GN=Krt5 PE=1 SV=1	62792.7	1	4	8	52	SRTEAESWYQTKYEELQQTAGR	0.997	4.23	0.443	120
CTRL	Keratin, type II cytoskeletal 5 OS=Rattus norvegicus OX=10116 GN=Krt5 PE=1 SV=1	62792.7	1	4	8	52	TEAESWYQTK	0.997	1.79	0.445	141
CTRL	Keratin, type II cytoskeletal 5 OS=Rattus norvegicus OX=10116 GN=Krt5 PE=1 SV=1	62792.7	1	4	8	52	TEAESWYQTK	0.997	2.02	0.456	92.3
CTRL	Keratin, type II cytoskeletal 5 OS=Rattus norvegicus OX=10116 GN=Krt5 PE=1 SV=1	62792.7	1	4	8	52	TEAESWYQTKYEELQQTAGR	0.997	3.65	0.568	140
CTRL	Keratin, type II cytoskeletal 5 OS=Rattus norvegicus OX=10116 GN=Krt5 PE=1 SV=1	62792.7	1	4	8	52	TEAESWYQTKYEELQQTAGR	0.997	1.84	0.471	92.6
CTRL	Keratin, type II cytoskeletal 5 OS=Rattus norvegicus OX=10116 GN=Krt5 PE=1 SV=1	62792.7	1	4	8	52	TEAESWYqTKYEELQQTAGR	0.997	3.12	0.439	107
CTRL	Keratin, type II cytoskeletal 5 OS=Rattus norvegicus OX=10116 GN=Krt5 PE=1 SV=1	62792.7	1	4	8	52	TEAESWYQTKYEELQQTAGR	0.997	4.42	0.586	167
CTRL	Keratin, type II cytoskeletal 5 OS=Rattus norvegicus OX=10116 GN=Krt5 PE=1 SV=1	62792.7	1	4	8	52	TTAENEFVmLK	0.994	1.23	0.357	190
CTRL	Keratin, type II cytoskeletal 5 OS=Rattus norvegicus OX=10116 GN=Krt5 PE=1 SV=1	62792.7	1	4	8	52	TTAENEFVMLK	0.997	1.81	0.276	96.8
CTRL	Keratin, type II cytoskeletal 5 OS=Rattus norvegicus OX=10116 GN=Krt5 PE=1 SV=1	62792.7	1	4	8	52	TTAENEFVmLKK	0.997	2.56	0.414	77.9
CTRL	Keratin, type II cytoskeletal 5 OS=Rattus norvegicus OX=10116 GN=Krt5 PE=1 SV=1	62792.7	1	4	8	52	TTAENEFVmLKK	0.997	2.28	0.375	133
CTRL	Keratin, type II cytoskeletal 5 OS=Rattus norvegicus OX=10116 GN=Krt5 PE=1 SV=1	62792.7	1	4	8	52	TTAENEFVmLKK	0.997	2.29	0.437	134
CTRL	Keratin, type II cytoskeletal 5 OS=Rattus norvegicus OX=10116 GN=Krt5 PE=1 SV=1	62792.7	1	4	8	52	TTAENEFVmLKK	0.997	3.56	0.557	150
CTRL	Keratin, type II cytoskeletal 5 OS=Rattus norvegicus OX=10116 GN=Krt5 PE=1 SV=1	62792.7	1	4	8	52	TTAENEFVMLKK	0.997	2.43	0.111	90.3
CTRL	Keratin, type II cytoskeletal 5 OS=Rattus norvegicus OX=10116 GN=Krt5 PE=1 SV=1	62792.7	1	4	8	52	TTAENEFVMLKK	0.997	2.88	0.533	96.3
CTRL	Keratin, type II cytoskeletal 5 OS=Rattus norvegicus OX=10116 GN=Krt5 PE=1 SV=1	62792.7	1	4	8	52	TTAENEFVmLKK	0.997	3.26	0.533	118
CTRL	Keratin, type II cytoskeletal 5 OS=Rattus norvegicus OX=10116 GN=Krt5 PE=1 SV=1	62792.7	1	4	8	52	VDALMDEINFMK	0.997	1.85	0.5	136
CTRL	Keratin, type II cytoskeletal 5 OS=Rattus norvegicus OX=10116 GN=Krt5 PE=1 SV=1	62792.7	1	4	8	52	VDALmDEINFMK	0.997	2.28	0.448	129
CTRL	Keratin, type II cytoskeletal 5 OS=Rattus norvegicus OX=10116 GN=Krt5 PE=1 SV=1	62792.7	1	4	8	52	VDALmDEINFMK	0.997	2.37	0.558	183
CTRL	Keratin, type II cytoskeletal 5 OS=Rattus norvegicus OX=10116 GN=Krt5 PE=1 SV=1	62792.7	1	4	8	52	VDALmDEINFmK	0.997	2.38	0.586	197
CTRL	Keratin, type II cytoskeletal 5 OS=Rattus norvegicus OX=10116 GN=Krt5 PE=1 SV=1	62792.7	1	4	8	52	VDALmDEINFMK	0.997	2.5	0.602	183
CTRL	Keratin, type II cytoskeletal 5 OS=Rattus norvegicus OX=10116 GN=Krt5 PE=1 SV=1	62792.7	1	4	8	52	VDALmDEINFmK	0.997	2.69	0.585	138
CTRL	Keratin, type II cytoskeletal 5 OS=Rattus norvegicus OX=10116 GN=Krt5 PE=1 SV=1	62792.7	1	4	8	52	VRFLEQQNQVLQTK	0.997	2.32	0.162	115
CTRL	Keratin, type II cytoskeletal 5 OS=Rattus norvegicus OX=10116 GN=Krt5 PE=1 SV=1	62792.7	1	4	8	52	WELLQQVDTSTR	0.997	1.7	0.4	134
CTRL	Keratin, type II cytoskeletal 5 OS=Rattus norvegicus OX=10116 GN=Krt5 PE=1 SV=1	62792.7	1	4	8	52	WELLQQVDTSTR	0.997	1.85	0.304	127
CTRL	Keratin, type II cytoskeletal 5 OS=Rattus norvegicus OX=10116 GN=Krt5 PE=1 SV=1	62792.7	1	4	8	52	WELLQQVDTSTR	0.997	2.06	0.543	156
CTRL	Keratin, type II cytoskeletal 5 OS=Rattus norvegicus OX=10116 GN=Krt5 PE=1 SV=1	62792.7	1	4	8	52	WELLQQVDTSTR	0.997	2.06	0.542	158
CTRL	Keratin, type II cytoskeletal 5 OS=Rattus norvegicus OX=10116 GN=Krt5 PE=1 SV=1	62792.7	1	4	8	52	WELLQQVDTSTR	0.997	2.08	0.529	129
CTRL	Keratin, type II cytoskeletal 5 OS=Rattus norvegicus OX=10116 GN=Krt5 PE=1 SV=1	62792.7	1	4	8	52	WELLQQVDTSTR	0.997	1.69	0.335	88.6
CTRL	Keratin, type II cytoskeletal 5 OS=Rattus norvegicus OX=10116 GN=Krt5 PE=1 SV=1	62792.7	1	4	8	52	WELLQQVDTSTR	0.997	1.67	0.401	89.7
CTRL	Keratin, type II cytoskeletal 5 OS=Rattus norvegicus OX=10116 GN=Krt5 PE=1 SV=1	62792.7	1	4	8	52	WELLQQVDTSTR	0.997	1.9	0.476	107
CTRL	Keratin, type II cytoskeletal 5 OS=Rattus norvegicus OX=10116 GN=Krt5 PE=1 SV=1	62792.7	1	4	8	52	WELLQQVDTSTR	0.997	1.99	0.489	112
CTRL	Keratin, type II cytoskeletal 5 OS=Rattus norvegicus OX=10116 GN=Krt5 PE=1 SV=1	62792.7	1	4	8	52	YEDEINK	0.959	1.25	0.131	81.2
CTRL	Keratin, type II cytoskeletal 5 OS=Rattus norvegicus OX=10116 GN=Krt5 PE=1 SV=1	62792.7	1	4	8	52	YEDEINKR	0.969			47.3
CTRL	Keratin, type II cytoskeletal 5 OS=Rattus norvegicus OX=10116 GN=Krt5 PE=1 SV=1	62792.7	1	4	8	52	YEDEINKR	0.993	0.839	0	76.2
CTRL	Keratin, type II cytoskeletal 5 OS=Rattus norvegicus OX=10116 GN=Krt5 PE=1 SV=1	62792.7	1	4	8	52	YEDEINKR	0.997	1.41	0.435	87.5
CTRL	Keratin, type II cytoskeletal 5 OS=Rattus norvegicus OX=10116 GN=Krt5 PE=1 SV=1	62792.7	1	4	8	52	YEELQQTAGR	0.997	2.18	0.244
CTRL	Keratin, type II cytoskeletal 5 OS=Rattus norvegicus OX=10116 GN=Krt5 PE=1 SV=1	62792.7	1	4	8	52	YEELQQTAGR	0.997	1.77	0.319	125
CTRL	Keratin, type II cytoskeletal 5 OS=Rattus norvegicus OX=10116 GN=Krt5 PE=1 SV=1	62792.7	1	4	8	52	YEELQQTAGR	0.997	2.25	0.409	121
CTRL	Keratin, type II cytoskeletal 5 OS=Rattus norvegicus OX=10116 GN=Krt5 PE=1 SV=1	62792.7	1	4	8	52	YEELQqTAGR	0.997	1.93	0.362	104
CTRL	Keratin, type II cytoskeletal 5 OS=Rattus norvegicus OX=10116 GN=Krt5 PE=1 SV=1	62792.7	1	4	8	52	YEELQQTAGR	0.997	1.87	0.434	117
CTRL	14-3-3 protein epsilon OS=Rattus norvegicus OX=10116 GN=Ywhae PE=1 SV=1	29175	1	4	4	4	AASDIAmTELPPTHPIR	0.997	2.88	0.544	111
CTRL	14-3-3 protein epsilon OS=Rattus norvegicus OX=10116 GN=Ywhae PE=1 SV=1	29175	1	4	4	4	EAAENSLVAYK	0.997	2.04	0.33	67.7
CTRL	14-3-3 protein epsilon OS=Rattus norvegicus OX=10116 GN=Ywhae PE=1 SV=1	29175	1	4	4	4	VAGmDVELTVEER	0.997	1.66	0.195	96.4
CTRL	14-3-3 protein epsilon OS=Rattus norvegicus OX=10116 GN=Ywhae PE=1 SV=1	29175	1	4	4	4	YLAEFATGNDRK	0.997	2.96	0.457	79.2
CTRL	NADH-ubiquinone oxidoreductase 75 kDa subunit, mitochondrial OS=Rattus norvegicus OX=10116 GN=Ndufs1 PE=1 SV=1	79413.5	1	2	2	2	FASEIAGVDDLGTTGR	0.997	2.44	0.302	74
CTRL	NADH-ubiquinone oxidoreductase 75 kDa subunit, mitochondrial OS=Rattus norvegicus OX=10116 GN=Ndufs1 PE=1 SV=1	79413.5	1	2	2	2	SATYVNTEGR	0.997	1.73	0.448	87.2
CTRL	Clathrin heavy chain 1 OS=Rattus norvegicus OX=10116 GN=Cltc PE=1 SV=3	191603	1	14	15	15	cNEPAVWSQLAK	0.994	1.82	0.366	75.5
CTRL	Clathrin heavy chain 1 OS=Rattus norvegicus OX=10116 GN=Cltc PE=1 SV=3	191603	1	14	15	15	GQFSTDELVAEVEKR	0.993	2.25	0.246	76.6
CTRL	Clathrin heavy chain 1 OS=Rattus norvegicus OX=10116 GN=Cltc PE=1 SV=3	191603	1	14	15	15	IVLDNSVFSEHR	0.959	1.42	0.219
CTRL	Clathrin heavy chain 1 OS=Rattus norvegicus OX=10116 GN=Cltc PE=1 SV=3	191603	1	14	15	15	IVLDNSVFSEHR	0.997	2.64	0.545	94.2
CTRL	Clathrin heavy chain 1 OS=Rattus norvegicus OX=10116 GN=Cltc PE=1 SV=3	191603	1	14	15	15	IYIDSNNNPER	0.997	1.84	0.391	93.9
CTRL	Clathrin heavy chain 1 OS=Rattus norvegicus OX=10116 GN=Cltc PE=1 SV=3	191603	1	14	15	15	LAELEEFINGPNNAHIQQVGDR	0.957	2.62	0.444
CTRL	Clathrin heavy chain 1 OS=Rattus norvegicus OX=10116 GN=Cltc PE=1 SV=3	191603	1	14	15	15	LASTLVHLGEYQAAVDGAR	0.997	3.38	0.509	183
CTRL	Clathrin heavy chain 1 OS=Rattus norvegicus OX=10116 GN=Cltc PE=1 SV=3	191603	1	14	15	15	LHIIEVGTPPTGNQPFPK	0.992	2.38	0.516
CTRL	Clathrin heavy chain 1 OS=Rattus norvegicus OX=10116 GN=Cltc PE=1 SV=3	191603	1	14	15	15	NNLAGAEELFAR	0.997	1.32	0.0859	91.7
CTRL	Clathrin heavy chain 1 OS=Rattus norvegicus OX=10116 GN=Cltc PE=1 SV=3	191603	1	14	15	15	RDPHLAcVAYER	0.997	2.16	0.351	146
CTRL	Clathrin heavy chain 1 OS=Rattus norvegicus OX=10116 GN=Cltc PE=1 SV=3	191603	1	14	15	15	VANVELYYK	0.997	1.62	0.434	94
CTRL	Clathrin heavy chain 1 OS=Rattus norvegicus OX=10116 GN=Cltc PE=1 SV=3	191603	1	14	15	15	VmEYINR	0.976	1.39	0.4	73.3
CTRL	Clathrin heavy chain 1 OS=Rattus norvegicus OX=10116 GN=Cltc PE=1 SV=3	191603	1	14	15	15	VSQPIEGHAASFAQFK	0.997	1.67	0.257	96.1
CTRL	Clathrin heavy chain 1 OS=Rattus norvegicus OX=10116 GN=Cltc PE=1 SV=3	191603	1	14	15	15	VVGAMQLYSVDR	0.997	1.7	0.367	84.4
CTRL	Clathrin heavy chain 1 OS=Rattus norvegicus OX=10116 GN=Cltc PE=1 SV=3	191603	1	14	15	15	WLLLTGISAQQNR	0.994	1.23	0.18	82
CTRL	Sodium/potassium-transporting ATPase subunit alpha-3 OS=Rattus norvegicus OX=10116 GN=Atp1a3 PE=1 SV=2	111694	1	22	24	26	ADIGVAmGIAGSDVSK	0.997	2.34	0.509	102
CTRL	Sodium/potassium-transporting ATPase subunit alpha-3 OS=Rattus norvegicus OX=10116 GN=Atp1a3 PE=1 SV=2	111694	1	22	24	26	cATILLQGK	0.997	2.27	0.349	121
CTRL	Sodium/potassium-transporting ATPase subunit alpha-3 OS=Rattus norvegicus OX=10116 GN=Atp1a3 PE=1 SV=2	111694	1	22	24	26	cIELSSGSVK	0.997	1.62	0.462	98.1
CTRL	Sodium/potassium-transporting ATPase subunit alpha-3 OS=Rattus norvegicus OX=10116 GN=Atp1a3 PE=1 SV=2	111694	1	22	24	26	GVGIISEGNETVEDIAAR	0.986	1.17	0.322	75.9
CTRL	Sodium/potassium-transporting ATPase subunit alpha-3 OS=Rattus norvegicus OX=10116 GN=Atp1a3 PE=1 SV=2	111694	1	22	24	26	GVGIISEGNETVEDIAAR	0.997	2.6	0.567	89.7
CTRL	Sodium/potassium-transporting ATPase subunit alpha-3 OS=Rattus norvegicus OX=10116 GN=Atp1a3 PE=1 SV=2	111694	1	22	24	26	IATLASGLEVGK	0.997	1.76	0.307	95
CTRL	Sodium/potassium-transporting ATPase subunit alpha-3 OS=Rattus norvegicus OX=10116 GN=Atp1a3 PE=1 SV=2	111694	1	22	24	26	KADIGVAmGIAGSDVSK	0.997	3.16	0.491	72.6
CTRL	Sodium/potassium-transporting ATPase subunit alpha-3 OS=Rattus norvegicus OX=10116 GN=Atp1a3 PE=1 SV=2	111694	1	22	24	26	KYNTDcVQGLTHSK	0.997	2.54	0.45	77.8
CTRL	Sodium/potassium-transporting ATPase subunit alpha-3 OS=Rattus norvegicus OX=10116 GN=Atp1a3 PE=1 SV=2	111694	1	22	24	26	LIIVEGcQR	0.997	1.48	0.271	101
CTRL	Sodium/potassium-transporting ATPase subunit alpha-3 OS=Rattus norvegicus OX=10116 GN=Atp1a3 PE=1 SV=2	111694	1	22	24	26	LNIPVSQVNPR	0.997	1.33	0.0839	90.8
CTRL	Sodium/potassium-transporting ATPase subunit alpha-3 OS=Rattus norvegicus OX=10116 GN=Atp1a3 PE=1 SV=2	111694	1	22	24	26	mSVEEVcR	0.981	1.04	0.182	76.7
CTRL	Sodium/potassium-transporting ATPase subunit alpha-3 OS=Rattus norvegicus OX=10116 GN=Atp1a3 PE=1 SV=2	111694	1	22	24	26	NITFFSTNcVEGTAR	0.995	1.77	0.529	64.5
CTRL	Sodium/potassium-transporting ATPase subunit alpha-3 OS=Rattus norvegicus OX=10116 GN=Atp1a3 PE=1 SV=2	111694	1	22	24	26	NITFFSTNcVEGTAR	0.997	1.34	0.447	89.5
CTRL	Sodium/potassium-transporting ATPase subunit alpha-3 OS=Rattus norvegicus OX=10116 GN=Atp1a3 PE=1 SV=2	111694	1	22	24	26	NLEAVETLGSTSTIcSDK	0.997	2.18	0.524	63.8
CTRL	Sodium/potassium-transporting ATPase subunit alpha-3 OS=Rattus norvegicus OX=10116 GN=Atp1a3 PE=1 SV=2	111694	1	22	24	26	NLEAVETLGSTSTIcSDKTGTLTqNR	0.997	3	0.499	116
CTRL	Sodium/potassium-transporting ATPase subunit alpha-3 OS=Rattus norvegicus OX=10116 GN=Atp1a3 PE=1 SV=2	111694	1	22	24	26	QGAIVAVTGDGVNDSPALK	0.997	1.95	0.642	71.2
CTRL	Sodium/potassium-transporting ATPase subunit alpha-3 OS=Rattus norvegicus OX=10116 GN=Atp1a3 PE=1 SV=2	111694	1	22	24	26	QGAIVAVTGDGVNDSPALKK	0.997	2.61	0.464	104
CTRL	Sodium/potassium-transporting ATPase subunit alpha-3 OS=Rattus norvegicus OX=10116 GN=Atp1a3 PE=1 SV=2	111694	1	22	24	26	SAGIKVIMVTGDHPITAK	0.972	2.38	0.321	64.6
CTRL	Sodium/potassium-transporting ATPase subunit alpha-3 OS=Rattus norvegicus OX=10116 GN=Atp1a3 PE=1 SV=2	111694	1	22	24	26	SPDcTHDNPLETR	0.997	2.55	0.481	87.4
CTRL	Sodium/potassium-transporting ATPase subunit alpha-3 OS=Rattus norvegicus OX=10116 GN=Atp1a3 PE=1 SV=2	111694	1	22	24	26	SSHTWVALSHIAGLcNR	0.997	2.07	0.409	86.3
CTRL	Sodium/potassium-transporting ATPase subunit alpha-3 OS=Rattus norvegicus OX=10116 GN=Atp1a3 PE=1 SV=2	111694	1	22	24	26	TVNDLEDSYGQQWTYEQR	0.969	1.77	0.659	63.6
CTRL	Sodium/potassium-transporting ATPase subunit alpha-3 OS=Rattus norvegicus OX=10116 GN=Atp1a3 PE=1 SV=2	111694	1	22	24	26	VDNSSLTGESEPQTR	0.997	1.81	0.476	90.4
CTRL	Sodium/potassium-transporting ATPase subunit alpha-3 OS=Rattus norvegicus OX=10116 GN=Atp1a3 PE=1 SV=2	111694	1	22	24	26	VImVTGDHPITAK	0.996	2.56	0.457	74.6
CTRL	Sodium/potassium-transporting ATPase subunit alpha-3 OS=Rattus norvegicus OX=10116 GN=Atp1a3 PE=1 SV=2	111694	1	22	24	26	VIMVTGDHPITAK	0.997	1.78	0.394	80.9
CTRL	Sodium/potassium-transporting ATPase subunit alpha-3 OS=Rattus norvegicus OX=10116 GN=Atp1a3 PE=1 SV=2	111694	1	22	24	26	VImVTGDHPITAK	0.997	2.3	0.506	125
CTRL	Sodium/potassium-transporting ATPase subunit alpha-3 OS=Rattus norvegicus OX=10116 GN=Atp1a3 PE=1 SV=2	111694	1	22	24	26	VLGFcHYYLPEEQFPK	0.997	2.94	0.389	60.8
CTRL	Aspartate aminotransferase, mitochondrial OS=Rattus norvegicus OX=10116 GN=Got2 PE=1 SV=2	47315.1	1	6	6	8	DAGmQLQGYR	0.997	0.957	0.122	90.1
CTRL	Aspartate aminotransferase, mitochondrial OS=Rattus norvegicus OX=10116 GN=Got2 PE=1 SV=2	47315.1	1	6	6	8	FVTVQTISGTGALR	0.997	1.89	0.618	54.6
CTRL	Aspartate aminotransferase, mitochondrial OS=Rattus norvegicus OX=10116 GN=Got2 PE=1 SV=2	47315.1	1	6	6	8	FVTVQTISGTGALR	0.997	2.47	0.599	102
CTRL	Aspartate aminotransferase, mitochondrial OS=Rattus norvegicus OX=10116 GN=Got2 PE=1 SV=2	47315.1	1	6	6	8	IAATILTSPDLR	0.997	1.23	0.203	99.8
CTRL	Aspartate aminotransferase, mitochondrial OS=Rattus norvegicus OX=10116 GN=Got2 PE=1 SV=2	47315.1	1	6	6	8	IAATILTSPDLR	0.997	2.15	0.518	116
CTRL	Aspartate aminotransferase, mitochondrial OS=Rattus norvegicus OX=10116 GN=Got2 PE=1 SV=2	47315.1	1	6	6	8	IAATILTSPDLRK	0.997	2.29	0.516	109
CTRL	Aspartate aminotransferase, mitochondrial OS=Rattus norvegicus OX=10116 GN=Got2 PE=1 SV=2	47315.1	1	6	6	8	VGAFTVVcK	0.997	1.81	0.386	106
CTRL	Aspartate aminotransferase, mitochondrial OS=Rattus norvegicus OX=10116 GN=Got2 PE=1 SV=2	47315.1	1	6	6	8	VGASFLQR	0.997	1.36	0.356	90.1
CTRL	ATPase, H+ transporting, V1 subunit E isoform 1, isoform CRA_a OS=Rattus norvegicus OX=10116 GN=Atp6v1e1 PE=1 SV=1	26144.3	1	3	3	3	GALFGANANRK	0.997	1.81	0.334	78.6
CTRL	ATPase, H+ transporting, V1 subunit E isoform 1, isoform CRA_a OS=Rattus norvegicus OX=10116 GN=Atp6v1e1 PE=1 SV=1	26144.3	1	3	3	3	KQDFPLVK	0.997	1.74	0.143	95.3
CTRL	ATPase, H+ transporting, V1 subunit E isoform 1, isoform CRA_a OS=Rattus norvegicus OX=10116 GN=Atp6v1e1 PE=1 SV=1	26144.3	1	3	3	3	LDLIAQQmmPEVR	0.997	1.41	0.168	89.4
CTRL	V-type proton ATPase subunit B, brain isoform OS=Rattus norvegicus OX=10116 GN=Atp6v1b2 PE=1 SV=1	56552.3	1	7	7	8	AVVQVFEGTSGIDAK	0.997	2.18	0.229	85.3
CTRL	V-type proton ATPase subunit B, brain isoform OS=Rattus norvegicus OX=10116 GN=Atp6v1b2 PE=1 SV=1	56552.3	1	7	7	8	IPIFSAAGLPHNEIAAQIcR	0.977	1.98	0.211	73.9
CTRL	V-type proton ATPase subunit B, brain isoform OS=Rattus norvegicus OX=10116 GN=Atp6v1b2 PE=1 SV=1	56552.3	1	7	7	8	KTScEFTGDILR	0.997	2.06	0.419	84
CTRL	V-type proton ATPase subunit B, brain isoform OS=Rattus norvegicus OX=10116 GN=Atp6v1b2 PE=1 SV=1	56552.3	1	7	7	8	NFITQGPYENR	0.997	1.79	0.138	93
CTRL	V-type proton ATPase subunit B, brain isoform OS=Rattus norvegicus OX=10116 GN=Atp6v1b2 PE=1 SV=1	56552.3	1	7	7	8	QIYPPINVLPSLSR	0.957	1.44	0.381	71.1
CTRL	V-type proton ATPase subunit B, brain isoform OS=Rattus norvegicus OX=10116 GN=Atp6v1b2 PE=1 SV=1	56552.3	1	7	7	8	SGQVLEVSGSK	0.997	1.53	0.392	98.5
CTRL	V-type proton ATPase subunit B, brain isoform OS=Rattus norvegicus OX=10116 GN=Atp6v1b2 PE=1 SV=1	56552.3	1	7	7	8	TPVSEDmLGR	0.997	1.41	0.25	152
CTRL	V-type proton ATPase subunit B, brain isoform OS=Rattus norvegicus OX=10116 GN=Atp6v1b2 PE=1 SV=1	56552.3	1	7	7	8	TPVSEDmLGR	0.997	1.53	0.226	118
CTRL	Alpha-adducin OS=Rattus norvegicus OX=10116 GN=Add1 PE=1 SV=3	74786.2	0.998	1	1	1	MLDNLGYR	0.984	1.15	0.345	77.8
CTRL	Non-specific cytotoxic cell receptor protein 1 homolog (zebrafish) OS=Rattus norvegicus OX=10116 GN=Nccrp1 PE=4 SV=1	33004.4	1	4	4	5	TRVTDSSVSVQLRE	0.997	2.37	0.319	102
CTRL	Non-specific cytotoxic cell receptor protein 1 homolog (zebrafish) OS=Rattus norvegicus OX=10116 GN=Nccrp1 PE=4 SV=1	33004.4	1	4	4	5	TVIAQHHVAPR	0.994	2.1	0.317	77.6
CTRL	Non-specific cytotoxic cell receptor protein 1 homolog (zebrafish) OS=Rattus norvegicus OX=10116 GN=Nccrp1 PE=4 SV=1	33004.4	1	4	4	5	TVIAQHHVAPR	0.997	2.38	0.397	104
CTRL	Non-specific cytotoxic cell receptor protein 1 homolog (zebrafish) OS=Rattus norvegicus OX=10116 GN=Nccrp1 PE=4 SV=1	33004.4	1	4	4	5	VTDSSVSVQLRE	0.997	1.32	0.222	151
CTRL	Non-specific cytotoxic cell receptor protein 1 homolog (zebrafish) OS=Rattus norvegicus OX=10116 GN=Nccrp1 PE=4 SV=1	33004.4	1	4	4	5	WVQVSHVFR	0.997	2.59	0.253	72.4
CTRL	Synaptosomal-associated protein 25 OS=Rattus norvegicus OX=10116 GN=Snap25 PE=1 SV=1	23315.4	1	2	3	3	TLVMLDEQGEQLER	0.984	1.65	0.376	60.1
CTRL	Synaptosomal-associated protein 25 OS=Rattus norvegicus OX=10116 GN=Snap25 PE=1 SV=1	23315.4	1	2	3	3	TLVmLDEQGEQLER	0.997	1.39	0.281	115
CTRL	Synaptosomal-associated protein 25 OS=Rattus norvegicus OX=10116 GN=Snap25 PE=1 SV=1	23315.4	1	2	3	3	VVDEREQmAISGGFIR	0.997	2.86	0.462	90.1
CTRL	Plasma membrane calcium-transporting ATPase 1 OS=Rattus norvegicus OX=10116 GN=Atp2b1 PE=1 SV=3	134697	1	3	4	4	ADVGFAmGIAGTDVAK	0.993	1.8	0.404	76.1
CTRL	Plasma membrane calcium-transporting ATPase 1 OS=Rattus norvegicus OX=10116 GN=Atp2b1 PE=1 SV=3	134697	1	3	4	4	IDESSLTGESDHVKK	0.962	2.04	0.222	71
CTRL	Plasma membrane calcium-transporting ATPase 1 OS=Rattus norvegicus OX=10116 GN=Atp2b1 PE=1 SV=3	134697	1	3	4	4	MVTGDNINTAR	0.996	1.58	0.262	79.5
CTRL	Plasma membrane calcium-transporting ATPase 1 OS=Rattus norvegicus OX=10116 GN=Atp2b1 PE=1 SV=3	134697	1	3	4	4	mVTGDNINTAR	0.997	1.5	0.348	114
CTRL	Amyloid-beta A4 protein OS=Rattus norvegicus OX=10116 GN=App PE=1 SV=2	86701.9	1	2	2	2	LVFFAEDVGSNK	0.997	2.05	0.44	81.6
CTRL	Amyloid-beta A4 protein OS=Rattus norvegicus OX=10116 GN=App PE=1 SV=2	86701.9	1	2	2	2	THTHIVIPYR	0.997			91.9
CTRL	Plasma membrane calcium-transporting ATPase 4 OS=Rattus norvegicus OX=10116 GN=Atp2b4 PE=1 SV=1	133097	0.998	1	1	1	ADVGFAmGIAGTDVAK	0.993	1.8	0.404	76.1
CTRL	Plasma membrane calcium-transporting ATPase 4 OS=Rattus norvegicus OX=10116 GN=Atp2b4 PE=1 SV=1	133097	0.998	1	1	1	IDESSLTGESDHVKK	0.962	2.04	0.222	71
CTRL	Plasma membrane calcium-transporting ATPase 4 OS=Rattus norvegicus OX=10116 GN=Atp2b4 PE=1 SV=1	133097	0.998	1	1	1	MVTGDNVNTAR	0.997			89.4
CTRL	S100 calcium binding protein A16 (Predicted), isoform CRA_a OS=Rattus norvegicus OX=10116 GN=S100a16 PE=1 SV=1	14223.9	1	1	1	1	AADKLIQNLDANHDGR	0.997	2.66	0.471	139
CTRL	Nestin OS=Rattus norvegicus OX=10116 GN=Nes PE=1 SV=3	164126	1	2	2	4	RTLLEAEnSR	0.997	1.6	0	84.3
CTRL	Nestin OS=Rattus norvegicus OX=10116 GN=Nes PE=1 SV=3	164126	1	2	2	4	TLLEAEnSR	0.991	1.25	0.0748	81.5
CTRL	Nestin OS=Rattus norvegicus OX=10116 GN=Nes PE=1 SV=3	164126	1	2	2	4	TLLEAEnSR	0.997	1.59	0.381	81.7
CTRL	Nestin OS=Rattus norvegicus OX=10116 GN=Nes PE=1 SV=3	164126	1	2	2	4	TLLEAEnSR	0.997	1.84	0.294	91.7
CTRL	Uncharacterized protein OS=Rattus norvegicus OX=10116 PE=4 SV=1	22165.3	1	2	2	2	ATAVMPDGQFK	0.996	1.47	0.127	80.1
CTRL	Uncharacterized protein OS=Rattus norvegicus OX=10116 PE=4 SV=1	22165.3	1	2	2	2	GLFIIDDKGILR	0.98	1.29	0.461	63.2
CTRL	14-3-3 protein eta OS=Rattus norvegicus OX=10116 GN=Ywhah PE=1 SV=2	28212.6	1	2	2	2	gDREQLLQR	0.997			94.2
CTRL	14-3-3 protein eta OS=Rattus norvegicus OX=10116 GN=Ywhah PE=1 SV=2	28212.6	1	2	2	2	VISSIEQK	0.996	1.91	0.403	68.2
CTRL	14-3-3 protein eta OS=Rattus norvegicus OX=10116 GN=Ywhah PE=1 SV=2	28212.6	1	2	2	2	YLAEVASGEKK	0.988	1.81	0.235	50.7
CTRL	Synapsin-1 OS=Rattus norvegicus OX=10116 GN=Syn1 PE=1 SV=3	73988.3	1	7	8	9	EMLSSTTYPVVVK	0.997	1.89	0.375	91.4
CTRL	Synapsin-1 OS=Rattus norvegicus OX=10116 GN=Syn1 PE=1 SV=3	73988.3	1	7	8	9	LPSPTAAPQQSASQATPmTQGQGR	0.966	2.25	0	53.6
CTRL	Synapsin-1 OS=Rattus norvegicus OX=10116 GN=Syn1 PE=1 SV=3	73988.3	1	7	8	9	QAGPPQATR	0.953	1.36	0.343	50.3
CTRL	Synapsin-1 OS=Rattus norvegicus OX=10116 GN=Syn1 PE=1 SV=3	73988.3	1	7	8	9	QASISGPAPPK	0.997	1.17	0.437	118
CTRL	Synapsin-1 OS=Rattus norvegicus OX=10116 GN=Syn1 PE=1 SV=3	73988.3	1	7	8	9	TNTGSAmLEQIAMSDR	0.997	2.15	0.583	33.1
CTRL	Synapsin-1 OS=Rattus norvegicus OX=10116 GN=Syn1 PE=1 SV=3	73988.3	1	7	8	9	TNTGSAmLEQIAMSDR	0.997	1.9	0.54	131
CTRL	Synapsin-1 OS=Rattus norvegicus OX=10116 GN=Syn1 PE=1 SV=3	73988.3	1	7	8	9	TNTGSAmLEqIAMSDRYK	0.995	2.87	0.4	63.5
CTRL	Synapsin-1 OS=Rattus norvegicus OX=10116 GN=Syn1 PE=1 SV=3	73988.3	1	7	8	9	VLLVIDEPHTDWAK	0.997	1.49	0.362	80.7
CTRL	Synapsin-1 OS=Rattus norvegicus OX=10116 GN=Syn1 PE=1 SV=3	73988.3	1	7	8	9	VLLVIDEPHTDWAK	0.997	2.26	0.394	103
CTRL	Calmodulin-3 OS=Rattus norvegicus OX=10116 GN=Calm3 PE=1 SV=1	16838	1	3	5	7	aDQLTEEQIAEFK	0.997			142
CTRL	Calmodulin-3 OS=Rattus norvegicus OX=10116 GN=Calm3 PE=1 SV=1	16838	1	3	5	7	aDQLTEEQIAEFK	0.997			87.7
CTRL	Calmodulin-3 OS=Rattus norvegicus OX=10116 GN=Calm3 PE=1 SV=1	16838	1	3	5	7	DTDSEEEIR	0.997	2.07	0.374	73.6
CTRL	Calmodulin-3 OS=Rattus norvegicus OX=10116 GN=Calm3 PE=1 SV=1	16838	1	3	5	7	VFDKDGnGYISAAELR	0.997	2.58	0.527	72.2
CTRL	Calmodulin-3 OS=Rattus norvegicus OX=10116 GN=Calm3 PE=1 SV=1	16838	1	3	5	7	VFDKDGNGYISAAELR	0.997	2.33	0	31.7
CTRL	Calmodulin-3 OS=Rattus norvegicus OX=10116 GN=Calm3 PE=1 SV=1	16838	1	3	5	7	VFDKDGNGYISAAELR	0.997	2.74	0.514	91.6
CTRL	Calmodulin-3 OS=Rattus norvegicus OX=10116 GN=Calm3 PE=1 SV=1	16838	1	3	5	7	VFDKDGnGYISAAELR	0.997	3.49	0.575	91.7
CTRL	Glial fibrillary acidic protein OS=Rattus norvegicus OX=10116 GN=Gfap PE=1 SV=2	49957.9	1	5	5	5	ESASYQEALAR	0.997	2.34	0.576	113
CTRL	Glial fibrillary acidic protein OS=Rattus norvegicus OX=10116 GN=Gfap PE=1 SV=2	49957.9	1	5	5	5	FADLTDVASR	0.997	2.04	0.498	119
CTRL	Glial fibrillary acidic protein OS=Rattus norvegicus OX=10116 GN=Gfap PE=1 SV=2	49957.9	1	5	5	5	KVESLEEEIQFLR	0.976	2.12	0.445	70.9
CTRL	Glial fibrillary acidic protein OS=Rattus norvegicus OX=10116 GN=Gfap PE=1 SV=2	49957.9	1	5	5	5	LALDIEIATYR	0.997	1.6	0.528	131
CTRL	Glial fibrillary acidic protein OS=Rattus norvegicus OX=10116 GN=Gfap PE=1 SV=2	49957.9	1	5	5	5	LDQLTTNSAR	0.997	1.68	-0.0388	80
CTRL	Glial fibrillary acidic protein OS=Rattus norvegicus OX=10116 GN=Gfap PE=1 SV=2	49957.9	1	5	5	5	SYASSETmVR	0.997	2.18	0.471	118
CTRL	Cytochrome c oxidase subunit 4 isoform 1, mitochondrial OS=Rattus norvegicus OX=10116 GN=Cox4i1 PE=1 SV=1	19515.1	0.999	1	1	1	VNPIQGFSAK	0.997	1.78	0	88.1
CTRL	Dihydropyrimidinase-related protein 1 OS=Rattus norvegicus OX=10116 GN=Crmp1 PE=1 SV=1	62196.7	1	1	1	1	mDENQFVAVTSTNAAK	0.989	1.73	0.357	47.4
CTRL	Dihydropyrimidinase-related protein 1 OS=Rattus norvegicus OX=10116 GN=Crmp1 PE=1 SV=1	62196.7	1	1	1	1	QIGENLIVPGGVK	0.997	2.27	0.605	67.4
CTRL	Dihydropyrimidinase-related protein 1 OS=Rattus norvegicus OX=10116 GN=Crmp1 PE=1 SV=1	62196.7	1	1	1	1	SAADIIALAR	0.997	1.59	0.359	108
CTRL	ATP synthase subunit O, mitochondrial OS=Rattus norvegicus OX=10116 GN=Atp5po PE=1 SV=1	23398.3	1	3	3	4	LVRPPVQVYGIEGR	0.98	1.97	0.494	78.4
CTRL	ATP synthase subunit O, mitochondrial OS=Rattus norvegicus OX=10116 GN=Atp5po PE=1 SV=1	23398.3	1	3	3	4	TDPSIMGGMIVR	0.997	1.47	0.219	92.1
CTRL	ATP synthase subunit O, mitochondrial OS=Rattus norvegicus OX=10116 GN=Atp5po PE=1 SV=1	23398.3	1	3	3	4	YATALYSAASK	0.997	1.83	0.628	83.3
CTRL	ATP synthase subunit O, mitochondrial OS=Rattus norvegicus OX=10116 GN=Atp5po PE=1 SV=1	23398.3	1	3	3	4	YATALYSAASK	0.997	2.13	0.377	96.5
CTRL	Aspartate aminotransferase, cytoplasmic OS=Rattus norvegicus OX=10116 GN=Got1 PE=1 SV=3	46429.5	1	4	4	5	INmcGLTTK	0.997	1.96	0.22	109
CTRL	Aspartate aminotransferase, cytoplasmic OS=Rattus norvegicus OX=10116 GN=Got1 PE=1 SV=3	46429.5	1	4	4	5	QVEYLVNEK	0.962	1.6	0.269	62
CTRL	Aspartate aminotransferase, cytoplasmic OS=Rattus norvegicus OX=10116 GN=Got1 PE=1 SV=3	46429.5	1	4	4	5	TDDSQPWVLPVVR	0.987	1.8	0.502	41.1
CTRL	Aspartate aminotransferase, cytoplasmic OS=Rattus norvegicus OX=10116 GN=Got1 PE=1 SV=3	46429.5	1	4	4	5	TDDSQPWVLPVVR	0.994	1.61	0.509	74
CTRL	Aspartate aminotransferase, cytoplasmic OS=Rattus norvegicus OX=10116 GN=Got1 PE=1 SV=3	46429.5	1	4	4	5	VGGVQSLGGTGALR	0.997	2.2	0.534	95
CTRL	Histone H4 OS=Rattus norvegicus OX=10116 GN=Hist1h4b PE=1 SV=2	11367.7	1	3	3	3	DNIQGITKPAIR	0.997	1.81	0.364	87.2
CTRL	Histone H4 OS=Rattus norvegicus OX=10116 GN=Hist1h4b PE=1 SV=2	11367.7	1	3	3	3	ISGLIYEETRGVLK	0.997	1.78	0.334	116
CTRL	Histone H4 OS=Rattus norvegicus OX=10116 GN=Hist1h4b PE=1 SV=2	11367.7	1	3	3	3	VFLENVIR	0.996	1.18	0.368	84.5
CTRL	Tubulin beta-3 chain OS=Rattus norvegicus OX=10116 GN=Tubb3 PE=1 SV=1	50418.7	1	3	3	3	AILVDLEPGTmDSVR	0.997	1.25	0.359	163
CTRL	Tubulin beta-3 chain OS=Rattus norvegicus OX=10116 GN=Tubb3 PE=1 SV=1	50418.7	1	3	3	3	AILVDLEPGTmDSVR	0.997	1.99	0.403	108
CTRL	Tubulin beta-3 chain OS=Rattus norvegicus OX=10116 GN=Tubb3 PE=1 SV=1	50418.7	1	3	3	3	ALTVPELTQQMFDAK	0.993	1.58	0.446	67.4
CTRL	Tubulin beta-3 chain OS=Rattus norvegicus OX=10116 GN=Tubb3 PE=1 SV=1	50418.7	1	3	3	3	FPGQLNADLR	0.997	1.85	0.503	156
CTRL	Tubulin beta-3 chain OS=Rattus norvegicus OX=10116 GN=Tubb3 PE=1 SV=1	50418.7	1	3	3	3	FPGQLNADLR	0.997	1.52	0.38	97.4
CTRL	Tubulin beta-3 chain OS=Rattus norvegicus OX=10116 GN=Tubb3 PE=1 SV=1	50418.7	1	3	3	3	FPGQLNADLR	0.997	1.51	0.349	116
CTRL	Tubulin beta-3 chain OS=Rattus norvegicus OX=10116 GN=Tubb3 PE=1 SV=1	50418.7	1	3	3	3	GHYTEGAELVDSVLDVVR	0.997	2.78	0.504	147
CTRL	Tubulin beta-3 chain OS=Rattus norvegicus OX=10116 GN=Tubb3 PE=1 SV=1	50418.7	1	3	3	3	GHYTEGAELVDSVLDVVR	0.997	3.08	0.44	110
CTRL	Tubulin beta-3 chain OS=Rattus norvegicus OX=10116 GN=Tubb3 PE=1 SV=1	50418.7	1	3	3	3	GHYTEGAELVDSVLDVVRK	0.997	3.77	0.428	132
CTRL	Tubulin beta-3 chain OS=Rattus norvegicus OX=10116 GN=Tubb3 PE=1 SV=1	50418.7	1	3	3	3	GHYTEGAELVDSVLDVVRK	0.997	4.9	0.452	181
CTRL	Tubulin beta-3 chain OS=Rattus norvegicus OX=10116 GN=Tubb3 PE=1 SV=1	50418.7	1	3	3	3	ImNTFSVVPSPK	0.997	1.59	0.158	134
CTRL	Tubulin beta-3 chain OS=Rattus norvegicus OX=10116 GN=Tubb3 PE=1 SV=1	50418.7	1	3	3	3	ISEQFTAmFR	0.997	2.1	0.47	146
CTRL	Tubulin beta-3 chain OS=Rattus norvegicus OX=10116 GN=Tubb3 PE=1 SV=1	50418.7	1	3	3	3	ISEQFTAMFR	0.997	2.03	0.527	99.9
CTRL	Tubulin beta-3 chain OS=Rattus norvegicus OX=10116 GN=Tubb3 PE=1 SV=1	50418.7	1	3	3	3	ISEQFTAmFR	0.997	1.46	0.464	118
CTRL	Tubulin beta-3 chain OS=Rattus norvegicus OX=10116 GN=Tubb3 PE=1 SV=1	50418.7	1	3	3	3	ISVYYNEASSHKYVPR	0.997	2.63	0.367	111
CTRL	Tubulin beta-3 chain OS=Rattus norvegicus OX=10116 GN=Tubb3 PE=1 SV=1	50418.7	1	3	3	3	KLAVNmVPFPR	0.997	2.21	0.336	79.8
CTRL	Tubulin beta-3 chain OS=Rattus norvegicus OX=10116 GN=Tubb3 PE=1 SV=1	50418.7	1	3	3	3	KLAVNmVPFPR	0.997	1.65	0.386	85.3
CTRL	Tubulin beta-3 chain OS=Rattus norvegicus OX=10116 GN=Tubb3 PE=1 SV=1	50418.7	1	3	3	3	KLAVNMVPFPR	0.997	1.92	0.441	91.5
CTRL	Tubulin beta-3 chain OS=Rattus norvegicus OX=10116 GN=Tubb3 PE=1 SV=1	50418.7	1	3	3	3	mREIVHIQAGqcGNQIGAK	0.997	3.37	0.352	179
CTRL	Tubulin beta-3 chain OS=Rattus norvegicus OX=10116 GN=Tubb3 PE=1 SV=1	50418.7	1	3	3	3	mREIVHIQAGQcGNQIGAK	0.997	2.49	0.44	97.8
CTRL	Tubulin beta-3 chain OS=Rattus norvegicus OX=10116 GN=Tubb3 PE=1 SV=1	50418.7	1	3	3	3	mSmKEVDEQmLAIQSK	0.996	2.35	0.477	78.7
CTRL	Tubulin beta-3 chain OS=Rattus norvegicus OX=10116 GN=Tubb3 PE=1 SV=1	50418.7	1	3	3	3	MSSTFIGNSTAIQELFKR	0.997			96.7
CTRL	Tubulin beta-3 chain OS=Rattus norvegicus OX=10116 GN=Tubb3 PE=1 SV=1	50418.7	1	3	3	3	NmmAAcDPR	0.997	1.15	0.514	113
CTRL	Tubulin beta-3 chain OS=Rattus norvegicus OX=10116 GN=Tubb3 PE=1 SV=1	50418.7	1	3	3	3	NSSYFVEWIPNNVK	0.997	2.49	0.624	51
CTRL	Tubulin beta-3 chain OS=Rattus norvegicus OX=10116 GN=Tubb3 PE=1 SV=1	50418.7	1	3	3	3	SLGGGTGSGmGTLLISK	0.997
CTRL	Tropomyosin 1, alpha, isoform CRA_p OS=Rattus norvegicus OX=10116 GN=Tpm1 PE=1 SV=1	28557.4	0.977	1	1	1	SLQEQADAAEER	0.997	2	0.33	98.8
CTRL	Tubulin alpha-4A chain OS=Rattus norvegicus OX=10116 GN=Tuba4a PE=1 SV=1	49924.6	1	2	2	3	AFVHWYVGEGmEEGEFSEAR	0.987	2.21	0.379
CTRL	Tubulin alpha-4A chain OS=Rattus norvegicus OX=10116 GN=Tuba4a PE=1 SV=1	49924.6	1	2	2	3	AVcMLSNTTAIAEAWAR	0.997	2.1	0.323	85.3
CTRL	Tubulin alpha-4A chain OS=Rattus norvegicus OX=10116 GN=Tuba4a PE=1 SV=1	49924.6	1	2	2	3	AVcMLSNTTAIAEAWAR	0.997	1.73	0.344	86
CTRL	Tubulin alpha-4A chain OS=Rattus norvegicus OX=10116 GN=Tuba4a PE=1 SV=1	49924.6	1	2	2	3	AVcmLSNTTAIAEAWAR	0.997	2.41	0.449	113
CTRL	Tubulin alpha-4A chain OS=Rattus norvegicus OX=10116 GN=Tuba4a PE=1 SV=1	49924.6	1	2	2	3	AVcmLSNTTAIAEAWAR	0.997	2.85	0.662	177
CTRL	Tubulin alpha-4A chain OS=Rattus norvegicus OX=10116 GN=Tuba4a PE=1 SV=1	49924.6	1	2	2	3	AVFVDLEPTVIDEIR	0.997	1.83	0.374	189
CTRL	Tubulin alpha-4A chain OS=Rattus norvegicus OX=10116 GN=Tuba4a PE=1 SV=1	49924.6	1	2	2	3	AVFVDLEPTVIDEIR	0.997	1.35	0.293	99.6
CTRL	Tubulin alpha-4A chain OS=Rattus norvegicus OX=10116 GN=Tuba4a PE=1 SV=1	49924.6	1	2	2	3	DVNAAIAAIK	0.992	1.68	0.539	76.7
CTRL	Tubulin alpha-4A chain OS=Rattus norvegicus OX=10116 GN=Tuba4a PE=1 SV=1	49924.6	1	2	2	3	IHFPLATYAPVISAEK	0.997	2.5	0.534	140
CTRL	Tubulin alpha-4A chain OS=Rattus norvegicus OX=10116 GN=Tuba4a PE=1 SV=1	49924.6	1	2	2	3	IHFPLATYAPVISAEK	0.997	2.86	0.629	127
CTRL	Tubulin alpha-4A chain OS=Rattus norvegicus OX=10116 GN=Tuba4a PE=1 SV=1	49924.6	1	2	2	3	IHFPLATYAPVISAEK	0.997	2.65	0.445	122
CTRL	Tubulin alpha-4A chain OS=Rattus norvegicus OX=10116 GN=Tuba4a PE=1 SV=1	49924.6	1	2	2	3	IHFPLATYAPVISAEK	0.997	1.28	0.335	87.2
CTRL	Tubulin alpha-4A chain OS=Rattus norvegicus OX=10116 GN=Tuba4a PE=1 SV=1	49924.6	1	2	2	3	IHFPLATYAPVISAEK	0.997	2.83	0.654
CTRL	Tubulin alpha-4A chain OS=Rattus norvegicus OX=10116 GN=Tuba4a PE=1 SV=1	49924.6	1	2	2	3	LDHKFDLmYAK	0.996	2.12	0.325	157
CTRL	Tubulin alpha-4A chain OS=Rattus norvegicus OX=10116 GN=Tuba4a PE=1 SV=1	49924.6	1	2	2	3	LDHKFDLMYAK	0.997	2.99	0.563	140
CTRL	Tubulin alpha-4A chain OS=Rattus norvegicus OX=10116 GN=Tuba4a PE=1 SV=1	49924.6	1	2	2	3	LDHKFDLmYAKR	0.997	2.06	0.38	97.7
CTRL	Tubulin alpha-4A chain OS=Rattus norvegicus OX=10116 GN=Tuba4a PE=1 SV=1	49924.6	1	2	2	3	LISQIVSSITASLR	0.997	1.28	0.373	82.8
CTRL	Tubulin alpha-4A chain OS=Rattus norvegicus OX=10116 GN=Tuba4a PE=1 SV=1	49924.6	1	2	2	3	LISQIVSSITASLR	0.997	2.41	0.706	147
CTRL	Tubulin alpha-4A chain OS=Rattus norvegicus OX=10116 GN=Tuba4a PE=1 SV=1	49924.6	1	2	2	3	LISQIVSSITASLR	0.997	1.42	0.587	106
CTRL	Tubulin alpha-4A chain OS=Rattus norvegicus OX=10116 GN=Tuba4a PE=1 SV=1	49924.6	1	2	2	3	NLDIERPTYTNLNR	0.997	2.02	0.343	96.5
CTRL	Tubulin alpha-4A chain OS=Rattus norvegicus OX=10116 GN=Tuba4a PE=1 SV=1	49924.6	1	2	2	3	QLFHPEQLITGK	0.965	2.17	0.579
CTRL	Tubulin alpha-4A chain OS=Rattus norvegicus OX=10116 GN=Tuba4a PE=1 SV=1	49924.6	1	2	2	3	QLFHPEQLITGKEDAANNYAR	0.997	3.2	0.415	82.6
CTRL	Tubulin alpha-4A chain OS=Rattus norvegicus OX=10116 GN=Tuba4a PE=1 SV=1	49924.6	1	2	2	3	QLFHPEQLITGKEDAANNYAR	0.997	3.76	0.438	86.3
CTRL	Tubulin alpha-4A chain OS=Rattus norvegicus OX=10116 GN=Tuba4a PE=1 SV=1	49924.6	1	2	2	3	QLFHPEQLITGKEDAANNYAR	0.997	3.39	0.458	124
CTRL	Tubulin alpha-4A chain OS=Rattus norvegicus OX=10116 GN=Tuba4a PE=1 SV=1	49924.6	1	2	2	3	SIQFVDWcPTGFK	0.997	1.6	0.489	130
CTRL	Tubulin alpha-4A chain OS=Rattus norvegicus OX=10116 GN=Tuba4a PE=1 SV=1	49924.6	1	2	2	3	SIqFVDWcPTGFK	0.997	2.19	0.43	97.5
CTRL	Tubulin alpha-4A chain OS=Rattus norvegicus OX=10116 GN=Tuba4a PE=1 SV=1	49924.6	1	2	2	3	VGINYQPPTVVPGGDLAK	0.997	2.67	0.578	113
CTRL	Tubulin alpha-4A chain OS=Rattus norvegicus OX=10116 GN=Tuba4a PE=1 SV=1	49924.6	1	2	2	3	YmAccLLYR	0.997	1.34	0.553	101
CTRL	Glyceraldehyde-3-phosphate dehydrogenase OS=Rattus norvegicus OX=10116 GN=Gapdh PE=1 SV=3	35828.1	1	9	10	11	DGRGAAQNIIPASTGAAK	0.997	2.85	0.278	90
CTRL	Glyceraldehyde-3-phosphate dehydrogenase OS=Rattus norvegicus OX=10116 GN=Gapdh PE=1 SV=3	35828.1	1	9	10	11	LISWYDNEYGYSNR	0.997	1.94	0.362	97.7
CTRL	Glyceraldehyde-3-phosphate dehydrogenase OS=Rattus norvegicus OX=10116 GN=Gapdh PE=1 SV=3	35828.1	1	9	10	11	LISWYDNEYGYSNR	0.997	2.04	0.552	111
CTRL	Glyceraldehyde-3-phosphate dehydrogenase OS=Rattus norvegicus OX=10116 GN=Gapdh PE=1 SV=3	35828.1	1	9	10	11	LTGmAFR	0.959	0.985	0.441	80.9
CTRL	Glyceraldehyde-3-phosphate dehydrogenase OS=Rattus norvegicus OX=10116 GN=Gapdh PE=1 SV=3	35828.1	1	9	10	11	LTGmAFRVPTPNVSVVDLTcR	0.997	3.22	0.536	78.3
CTRL	Glyceraldehyde-3-phosphate dehydrogenase OS=Rattus norvegicus OX=10116 GN=Gapdh PE=1 SV=3	35828.1	1	9	10	11	LVINGKPITIFQER	0.997	1.99	0.341	90.7
CTRL	Glyceraldehyde-3-phosphate dehydrogenase OS=Rattus norvegicus OX=10116 GN=Gapdh PE=1 SV=3	35828.1	1	9	10	11	VIHDNFGIVEGLmTTVHAITATQK	0.992	2.84	0.507	77.7
CTRL	Glyceraldehyde-3-phosphate dehydrogenase OS=Rattus norvegicus OX=10116 GN=Gapdh PE=1 SV=3	35828.1	1	9	10	11	VIISAPSADAPMFVMGVnHEKYDNSLK	0.997	1.9	0.0718	102
CTRL	Glyceraldehyde-3-phosphate dehydrogenase OS=Rattus norvegicus OX=10116 GN=Gapdh PE=1 SV=3	35828.1	1	9	10	11	VPTPNVSVVDLTcR	0.997	2.31	0.598	103
CTRL	Glyceraldehyde-3-phosphate dehydrogenase OS=Rattus norvegicus OX=10116 GN=Gapdh PE=1 SV=3	35828.1	1	9	10	11	VVDLmAYmASKE	0.997	2.06	0.669	194
CTRL	Glyceraldehyde-3-phosphate dehydrogenase OS=Rattus norvegicus OX=10116 GN=Gapdh PE=1 SV=3	35828.1	1	9	10	11	VVDLMAYMASKE	0.997	2.24	0.629	124
CTRL	Cytochrome c oxidase subunit OS=Rattus norvegicus OX=10116 GN=Cox6b1 PE=1 SV=1	10071.5	0.977	1	1	1	IAEGTFPGKI	0.997	0.933	0.152	88.5
CTRL	Keratin 16 OS=Rattus norvegicus OX=10116 GN=Krt16 PE=1 SV=1	50777.8	1	6	12	18	ASLENSLEETK	0.997	1.69	0.416	81.3
CTRL	Keratin 16 OS=Rattus norvegicus OX=10116 GN=Krt16 PE=1 SV=1	50777.8	1	6	12	18	ASLENSLEETK	0.997	1.79	0.385	137
CTRL	Keratin 16 OS=Rattus norvegicus OX=10116 GN=Krt16 PE=1 SV=1	50777.8	1	6	12	18	ASLEnSLEETKGR	0.981	2.33	0.303	69
CTRL	Keratin 16 OS=Rattus norvegicus OX=10116 GN=Krt16 PE=1 SV=1	50777.8	1	6	12	18	ASLENSLEETKGR	0.997	2.78	0.466	130
CTRL	Keratin 16 OS=Rattus norvegicus OX=10116 GN=Krt16 PE=1 SV=1	50777.8	1	6	12	18	ASLEnSLEETKGR	0.997	2.14	0.463	92.5
CTRL	Keratin 16 OS=Rattus norvegicus OX=10116 GN=Krt16 PE=1 SV=1	50777.8	1	6	12	18	ASLENSLEETKGR	0.997	1.73	0.452	94.7
CTRL	Keratin 16 OS=Rattus norvegicus OX=10116 GN=Krt16 PE=1 SV=1	50777.8	1	6	12	18	ASLENSLEETKGR	0.997	2.07	0.406	104
CTRL	Keratin 16 OS=Rattus norvegicus OX=10116 GN=Krt16 PE=1 SV=1	50777.8	1	6	12	18	ASLENSLEETKGR	0.997	2.72	0.387	116
CTRL	Keratin 16 OS=Rattus norvegicus OX=10116 GN=Krt16 PE=1 SV=1	50777.8	1	6	12	18	GQTGGDVNVEMDAAPGVDLSR	0.997	2.46	0	104
CTRL	Keratin 16 OS=Rattus norvegicus OX=10116 GN=Krt16 PE=1 SV=1	50777.8	1	6	12	18	GQTGGDVNVEmDAAPGVDLSR	0.997	1.56	0.305	88.9
CTRL	Keratin 16 OS=Rattus norvegicus OX=10116 GN=Krt16 PE=1 SV=1	50777.8	1	6	12	18	GQTGGDVNVEmDAAPGVDLSR	0.997	1.86	0	116
CTRL	Keratin 16 OS=Rattus norvegicus OX=10116 GN=Krt16 PE=1 SV=1	50777.8	1	6	12	18	ILNEMRDQYEQMAEK	0.997	2.04	0.282	123
CTRL	Keratin 16 OS=Rattus norvegicus OX=10116 GN=Krt16 PE=1 SV=1	50777.8	1	6	12	18	ILNEMRDQYEQMAEK	0.997	2.03	0.348	105
CTRL	Keratin 16 OS=Rattus norvegicus OX=10116 GN=Krt16 PE=1 SV=1	50777.8	1	6	12	18	KNHEEEMLALR	0.997	2.51	0.446	148
CTRL	Keratin 16 OS=Rattus norvegicus OX=10116 GN=Krt16 PE=1 SV=1	50777.8	1	6	12	18	KNHEEEmLALR	0.997	2.05	0.182	127
CTRL	Keratin 16 OS=Rattus norvegicus OX=10116 GN=Krt16 PE=1 SV=1	50777.8	1	6	12	18	LEQEIATYR	0.997	1.65	0.441	105
CTRL	Keratin 16 OS=Rattus norvegicus OX=10116 GN=Krt16 PE=1 SV=1	50777.8	1	6	12	18	NHEEEmLALR	0.997	1.69	0.234	87.8
CTRL	Keratin 16 OS=Rattus norvegicus OX=10116 GN=Krt16 PE=1 SV=1	50777.8	1	6	12	18	NHEEEMLALR	0.997	2.04	0.318	98.1
CTRL	Keratin 16 OS=Rattus norvegicus OX=10116 GN=Krt16 PE=1 SV=1	50777.8	1	6	12	18	NHEEEMLALR	0.997	1.98	0.468	100
CTRL	Keratin 16 OS=Rattus norvegicus OX=10116 GN=Krt16 PE=1 SV=1	50777.8	1	6	12	18	QFTSSSSMK	0.967	1.62	0.402	51.6
CTRL	Keratin 16 OS=Rattus norvegicus OX=10116 GN=Krt16 PE=1 SV=1	50777.8	1	6	12	18	QFTSSSSmK	0.997	1.36	0.476	110
CTRL	Keratin 16 OS=Rattus norvegicus OX=10116 GN=Krt16 PE=1 SV=1	50777.8	1	6	12	18	TRLEQEIATYR	0.997	2.01	0.362	160
CTRL	Keratin 16 OS=Rattus norvegicus OX=10116 GN=Krt16 PE=1 SV=1	50777.8	1	6	12	18	TRLEQEIATYR	0.997	2.73	0.533	77.9
CTRL	Keratin 16 OS=Rattus norvegicus OX=10116 GN=Krt16 PE=1 SV=1	50777.8	1	6	12	18	TRLEQEIATYR	0.997	2.46	0.44	104
CTRL	Keratin 16 OS=Rattus norvegicus OX=10116 GN=Krt16 PE=1 SV=1	50777.8	1	6	12	18	TRLEQEIATYRR	0.997	1.92	0.388	148
CTRL	Keratin 16 OS=Rattus norvegicus OX=10116 GN=Krt16 PE=1 SV=1	50777.8	1	6	12	18	TRLEQEIATYRR	0.997	2.52	0.405	83
CTRL	Keratin 16 OS=Rattus norvegicus OX=10116 GN=Krt16 PE=1 SV=1	50777.8	1	6	12	18	TRLEQEIATYRR	0.997	1.98	0.445	90.1
CTRL	Keratin 16 OS=Rattus norvegicus OX=10116 GN=Krt16 PE=1 SV=1	50777.8	1	6	12	18	VTmQNLNDR	0.99	1.34	0.126	75.6
CTRL	Keratin 16 OS=Rattus norvegicus OX=10116 GN=Krt16 PE=1 SV=1	50777.8	1	6	12	18	VTmQNLNDR	0.995	1.59	0.367	77.1
CTRL	Keratin 16 OS=Rattus norvegicus OX=10116 GN=Krt16 PE=1 SV=1	50777.8	1	6	12	18	VTMQNLNDR	0.997	1.49	0.327	82.7
CTRL	Keratin 16 OS=Rattus norvegicus OX=10116 GN=Krt16 PE=1 SV=1	50777.8	1	6	12	18	VTMQNLNDR	0.997	1.95	0.396	82.5
CTRL	Keratin 16 OS=Rattus norvegicus OX=10116 GN=Krt16 PE=1 SV=1	50777.8	1	6	12	18	VTmQNLNDR	0.997	2.05	0.376	82
CTRL	Keratin 16 OS=Rattus norvegicus OX=10116 GN=Krt16 PE=1 SV=1	50777.8	1	6	12	18	VTmQNLNDR	0.997	1.96	0.371	86.6
CTRL	Keratin 16 OS=Rattus norvegicus OX=10116 GN=Krt16 PE=1 SV=1	50777.8	1	6	12	18	VTmQNLNDR	0.997	1.36	0.329	86.9
CTRL	Keratin 16 OS=Rattus norvegicus OX=10116 GN=Krt16 PE=1 SV=1	50777.8	1	6	12	18	VTmQNLNDR	0.997	1.62	0.444	88.1
CTRL	Keratin 16 OS=Rattus norvegicus OX=10116 GN=Krt16 PE=1 SV=1	50777.8	1	6	12	18	VTmQNLNDR	0.997	1.72	0.477	88.3
CTRL	Keratin 16 OS=Rattus norvegicus OX=10116 GN=Krt16 PE=1 SV=1	50777.8	1	6	12	18	VTMQNLnDR	0.997	1.85	0.387	88.6
CTRL	Keratin 16 OS=Rattus norvegicus OX=10116 GN=Krt16 PE=1 SV=1	50777.8	1	6	12	18	VTmQNLNDR	0.997	1.46	0.311	89.2
CTRL	Keratin 16 OS=Rattus norvegicus OX=10116 GN=Krt16 PE=1 SV=1	50777.8	1	6	12	18	VTmQNLNDR	0.997	1.83	0.542	89.2
CTRL	Keratin 16 OS=Rattus norvegicus OX=10116 GN=Krt16 PE=1 SV=1	50777.8	1	6	12	18	VTmQNLNDR	0.997	2.1	0.435	89.4
CTRL	Keratin 16 OS=Rattus norvegicus OX=10116 GN=Krt16 PE=1 SV=1	50777.8	1	6	12	18	VTmQNLNDR	0.997	1.64	0.335	89.6
CTRL	Keratin 16 OS=Rattus norvegicus OX=10116 GN=Krt16 PE=1 SV=1	50777.8	1	6	12	18	VTmQNLNDR	0.997	1.53	0.317	89.9
CTRL	Keratin 16 OS=Rattus norvegicus OX=10116 GN=Krt16 PE=1 SV=1	50777.8	1	6	12	18	VTMQNLNDR	0.997	2.03	0.457	89.9
CTRL	Keratin 16 OS=Rattus norvegicus OX=10116 GN=Krt16 PE=1 SV=1	50777.8	1	6	12	18	VTmQNLNDR	0.997	1.67	0.278	90.2
CTRL	Keratin 16 OS=Rattus norvegicus OX=10116 GN=Krt16 PE=1 SV=1	50777.8	1	6	12	18	VTmQNLNDR	0.997	1.8	0.401	90.3
CTRL	Keratin 16 OS=Rattus norvegicus OX=10116 GN=Krt16 PE=1 SV=1	50777.8	1	6	12	18	VTmQNLNDR	0.997	1.45	0.397	90.4
CTRL	Keratin 16 OS=Rattus norvegicus OX=10116 GN=Krt16 PE=1 SV=1	50777.8	1	6	12	18	VTmQNLNDR	0.997	1.37	0.266	92.5
CTRL	Keratin 16 OS=Rattus norvegicus OX=10116 GN=Krt16 PE=1 SV=1	50777.8	1	6	12	18	VTmQNLNDR	0.997	2.25	0.503	92.7
CTRL	Keratin 16 OS=Rattus norvegicus OX=10116 GN=Krt16 PE=1 SV=1	50777.8	1	6	12	18	VTmQNLNDR	0.997	1.54	0.278	92.8
CTRL	Keratin 16 OS=Rattus norvegicus OX=10116 GN=Krt16 PE=1 SV=1	50777.8	1	6	12	18	VTmQNLNDR	0.997	1.63	0.448	93
CTRL	Keratin 16 OS=Rattus norvegicus OX=10116 GN=Krt16 PE=1 SV=1	50777.8	1	6	12	18	VTmQNLNDR	0.997	1.59	0.311	94.7
CTRL	Keratin 16 OS=Rattus norvegicus OX=10116 GN=Krt16 PE=1 SV=1	50777.8	1	6	12	18	VTmQNLNDR	0.997	2.12	0.482	95.7
CTRL	Keratin 16 OS=Rattus norvegicus OX=10116 GN=Krt16 PE=1 SV=1	50777.8	1	6	12	18	VTMqNLNDR	0.997	1.27	0.153	100
CTRL	Keratin 16 OS=Rattus norvegicus OX=10116 GN=Krt16 PE=1 SV=1	50777.8	1	6	12	18	VTMQNLNDR	0.997	1.61	0.456	100
CTRL	Keratin 16 OS=Rattus norvegicus OX=10116 GN=Krt16 PE=1 SV=1	50777.8	1	6	12	18	VTmQNLNDR	0.997	1.48	0.319	104
CTRL	Keratin 16 OS=Rattus norvegicus OX=10116 GN=Krt16 PE=1 SV=1	50777.8	1	6	12	18	VTMQNLNDR	0.997	2.16	0.352	105
CTRL	Keratin 16 OS=Rattus norvegicus OX=10116 GN=Krt16 PE=1 SV=1	50777.8	1	6	12	18	VTMQNLnDR	0.997	1.61	0.505	105
CTRL	Keratin 16 OS=Rattus norvegicus OX=10116 GN=Krt16 PE=1 SV=1	50777.8	1	6	12	18	VTmQNLNDR	0.997	1.68	0.298	105
CTRL	Keratin 16 OS=Rattus norvegicus OX=10116 GN=Krt16 PE=1 SV=1	50777.8	1	6	12	18	VTmQNLNDR	0.997	1.74	0.442	106
CTRL	Keratin 16 OS=Rattus norvegicus OX=10116 GN=Krt16 PE=1 SV=1	50777.8	1	6	12	18	VTmQNLNDR	0.997	1.76	0.388	111
CTRL	Cytochrome b-c1 complex subunit 2, mitochondrial OS=Rattus norvegicus OX=10116 GN=Uqcrc2 PE=1 SV=2	48397.5	1	4	4	4	AVAFQNPQTR	0.997	2	0.389	83.8
CTRL	Cytochrome b-c1 complex subunit 2, mitochondrial OS=Rattus norvegicus OX=10116 GN=Uqcrc2 PE=1 SV=2	48397.5	1	4	4	4	AVAQGNLSSADVQAAK	0.997	2.33	0.45	88
CTRL	Cytochrome b-c1 complex subunit 2, mitochondrial OS=Rattus norvegicus OX=10116 GN=Uqcrc2 PE=1 SV=2	48397.5	1	4	4	4	GNNTTSLLSQSVAK	0.997	1.85	0.553	84.2
CTRL	Cytochrome b-c1 complex subunit 2, mitochondrial OS=Rattus norvegicus OX=10116 GN=Uqcrc2 PE=1 SV=2	48397.5	1	4	4	4	YENYNYLGTSHLLR	0.982	2.34	0.406	61
CTRL	Synapsin II, isoform CRA_a OS=Rattus norvegicus OX=10116 GN=Syn2 PE=1 SV=3	63413.4	1	5	5	5	EmLTLPTFPVVVK	0.997	2.1	0.461	66.8
CTRL	Synapsin II, isoform CRA_a OS=Rattus norvegicus OX=10116 GN=Syn2 PE=1 SV=3	63413.4	1	5	5	5	QHAFGmAENEDFR	0.977	2.08	0.0995	74.2
CTRL	Synapsin II, isoform CRA_a OS=Rattus norvegicus OX=10116 GN=Syn2 PE=1 SV=3	63413.4	1	5	5	5	QTAASAGLVDAPAPSAASR	0.997	3.02	0.536	99.8
CTRL	Synapsin II, isoform CRA_a OS=Rattus norvegicus OX=10116 GN=Syn2 PE=1 SV=3	63413.4	1	5	5	5	SFRPDFVLIR	0.997	2.55	0.69	88.2
CTRL	Synapsin II, isoform CRA_a OS=Rattus norvegicus OX=10116 GN=Syn2 PE=1 SV=3	63413.4	1	5	5	5	TLGGEKFPLIEqTYYPNHR	0.951	2.62	0.397	35.9
CTRL	Synapsin II, isoform CRA_a OS=Rattus norvegicus OX=10116 GN=Syn2 PE=1 SV=3	63413.4	1	5	5	5	TNTGSAmLEQIAMSDR	0.997	2.15	0.583	33.1
CTRL	Synapsin II, isoform CRA_a OS=Rattus norvegicus OX=10116 GN=Syn2 PE=1 SV=3	63413.4	1	5	5	5	TNTGSAmLEQIAMSDR	0.997	1.9	0.54	131
CTRL	Synapsin II, isoform CRA_a OS=Rattus norvegicus OX=10116 GN=Syn2 PE=1 SV=3	63413.4	1	5	5	5	TNTGSAmLEqIAMSDRYK	0.995	2.87	0.4	63.5
CTRL	Pyruvate dehydrogenase E1 component subunit alpha OS=Rattus norvegicus OX=10116 GN=Pdha1 PE=1 SV=1	43251.6	1	2	2	2	AILAELTGR	0.997	1.52	0.387	92.3
CTRL	Pyruvate dehydrogenase E1 component subunit alpha OS=Rattus norvegicus OX=10116 GN=Pdha1 PE=1 SV=1	43251.6	1	2	2	2	YGmGTSVER	0.956	1.58	0.473	50.8
CTRL	14-3-3 protein zeta/delta OS=Rattus norvegicus OX=10116 GN=Ywhaz PE=1 SV=1	27771.9	1	6	7	7	FLIPNASQPESK	0.997	1.36	0.286	89.5
CTRL	14-3-3 protein zeta/delta OS=Rattus norvegicus OX=10116 GN=Ywhaz PE=1 SV=1	27771.9	1	6	7	7	LAEQAERYDDMAAcMK	0.987	2.51	0.425	67
CTRL	14-3-3 protein zeta/delta OS=Rattus norvegicus OX=10116 GN=Ywhaz PE=1 SV=1	27771.9	1	6	7	7	mDKNELVQK	0.989			150
CTRL	14-3-3 protein zeta/delta OS=Rattus norvegicus OX=10116 GN=Ywhaz PE=1 SV=1	27771.9	1	6	7	7	SVTEQGAELSNEER	0.997	2.13	0.296	110
CTRL	14-3-3 protein zeta/delta OS=Rattus norvegicus OX=10116 GN=Ywhaz PE=1 SV=1	27771.9	1	6	7	7	YLAEVAAGDDK	0.997	1.8	0.43	96.5
CTRL	14-3-3 protein zeta/delta OS=Rattus norvegicus OX=10116 GN=Ywhaz PE=1 SV=1	27771.9	1	6	7	7	YLAEVAAGDDKK	0.997	2.61	0.366	159
CTRL	14-3-3 protein zeta/delta OS=Rattus norvegicus OX=10116 GN=Ywhaz PE=1 SV=1	27771.9	1	6	7	7	YLAEVAAGDDKK	0.997	2.75	0.417	107
CTRL	L-lactate dehydrogenase A chain OS=Rattus norvegicus OX=10116 GN=Ldha PE=1 SV=1	36450.8	1	2	2	2	LVIITAGAR	0.997	0.854	0.171	104
CTRL	L-lactate dehydrogenase A chain OS=Rattus norvegicus OX=10116 GN=Ldha PE=1 SV=1	36450.8	1	2	2	2	VIGSGcNLDSAR	0.997	2.91	0.617	142
CTRL	L-lactate dehydrogenase A chain OS=Rattus norvegicus OX=10116 GN=Ldha PE=1 SV=1	36450.8	1	2	2	2	VTLTPDEEAR	0.997	1.35	0.317	97.1
CTRL	Succinate dehydrogenase (quinone) (Fragment) OS=Rattus norvegicus OX=10116 GN=SDHA PE=2 SV=1	61068.2	0.999	1	1	1	LGANSLLDLVVFGR	0.997	1.07	0.13	82.8
CTRL	14-3-3 protein gamma OS=Rattus norvegicus OX=10116 GN=Ywhag PE=1 SV=2	28303.1	1	4	4	4	LAEQAERYDDMAAAMK	0.997	2.38	0.348	112
CTRL	14-3-3 protein gamma OS=Rattus norvegicus OX=10116 GN=Ywhag PE=1 SV=2	28303.1	1	4	4	4	NVTELNEPLSNEER	0.997	2.43	0.438	138
CTRL	14-3-3 protein gamma OS=Rattus norvegicus OX=10116 GN=Ywhag PE=1 SV=2	28303.1	1	4	4	4	VISSIEQK	0.996	1.91	0.403	68.2
CTRL	14-3-3 protein gamma OS=Rattus norvegicus OX=10116 GN=Ywhag PE=1 SV=2	28303.1	1	4	4	4	YLAEVATGEK	0.997	2.14	0.52	110
CTRL	Myelin proteolipid protein OS=Rattus norvegicus OX=10116 GN=Plp1 PE=1 SV=2	30077.7	1	5	6	9	GLSATVTGGQK	0.995	0.922	0.0233	82.1
CTRL	Myelin proteolipid protein OS=Rattus norvegicus OX=10116 GN=Plp1 PE=1 SV=2	30077.7	1	5	6	9	LIETYFSK	0.989	1.28	0.294	80.3
CTRL	Myelin proteolipid protein OS=Rattus norvegicus OX=10116 GN=Plp1 PE=1 SV=2	30077.7	1	5	6	9	MYGVLPWNAFPGK	0.997	1.69	0.637	79.6
CTRL	Myelin proteolipid protein OS=Rattus norvegicus OX=10116 GN=Plp1 PE=1 SV=2	30077.7	1	5	6	9	MYGVLPWNAFPGK	0.997	2.27	0.578	57.3
CTRL	Myelin proteolipid protein OS=Rattus norvegicus OX=10116 GN=Plp1 PE=1 SV=2	30077.7	1	5	6	9	mYGVLPWNAFPGK	0.997	2.43	0.636	65.9
CTRL	Myelin proteolipid protein OS=Rattus norvegicus OX=10116 GN=Plp1 PE=1 SV=2	30077.7	1	5	6	9	mYGVLPWNAFPGK	0.997	2.83	0.696	122
CTRL	Myelin proteolipid protein OS=Rattus norvegicus OX=10116 GN=Plp1 PE=1 SV=2	30077.7	1	5	6	9	TSASIGSLcADAR	0.997	2.22	0.606	135
CTRL	Myelin proteolipid protein OS=Rattus norvegicus OX=10116 GN=Plp1 PE=1 SV=2	30077.7	1	5	6	9	TSASIGSLcADAR	0.997	2.45	0.558	119
CTRL	Myelin proteolipid protein OS=Rattus norvegicus OX=10116 GN=Plp1 PE=1 SV=2	30077.7	1	5	6	9	VcGSNLLSIcK	0.997	2.34	0.427	133
CTRL	Dihydropyrimidinase-related protein 2 OS=Rattus norvegicus OX=10116 GN=Dpysl2 PE=1 SV=1	62277.9	1	15	17	20	DIGAIAQVHAENGDIIAEEQQR	0.947	2.48	0.232	38.6
CTRL	Dihydropyrimidinase-related protein 2 OS=Rattus norvegicus OX=10116 GN=Dpysl2 PE=1 SV=1	62277.9	1	15	17	20	DIGAIAQVHAENGDIIAEEQQR	0.964	1.58	0.00337	77.5
CTRL	Dihydropyrimidinase-related protein 2 OS=Rattus norvegicus OX=10116 GN=Dpysl2 PE=1 SV=1	62277.9	1	15	17	20	FQLTDSQIYEVLSVIR	0.997	2.12	0.408	57.3
CTRL	Dihydropyrimidinase-related protein 2 OS=Rattus norvegicus OX=10116 GN=Dpysl2 PE=1 SV=1	62277.9	1	15	17	20	FQmPDQGmTSADDFFQGTK	0.961	1.68	0.282	31.3
CTRL	Dihydropyrimidinase-related protein 2 OS=Rattus norvegicus OX=10116 GN=Dpysl2 PE=1 SV=1	62277.9	1	15	17	20	FQmPDqGmTSADDFFQGTK	0.964	2.13	0.414	61.3
CTRL	Dihydropyrimidinase-related protein 2 OS=Rattus norvegicus OX=10116 GN=Dpysl2 PE=1 SV=1	62277.9	1	15	17	20	FQmPDQGmTSADDFFQGTK	0.993	1.86	0.504	67.7
CTRL	Dihydropyrimidinase-related protein 2 OS=Rattus norvegicus OX=10116 GN=Dpysl2 PE=1 SV=1	62277.9	1	15	17	20	GLYDGPVcEVSVTPK	0.997	2.14	0.474	50.3
CTRL	Dihydropyrimidinase-related protein 2 OS=Rattus norvegicus OX=10116 GN=Dpysl2 PE=1 SV=1	62277.9	1	15	17	20	IVLEDGTLHVTEGSGR	0.978	1.6	0	71
CTRL	Dihydropyrimidinase-related protein 2 OS=Rattus norvegicus OX=10116 GN=Dpysl2 PE=1 SV=1	62277.9	1	15	17	20	IVLEDGTLHVTEGSGR	0.997	3.06	0.53	119
CTRL	Dihydropyrimidinase-related protein 2 OS=Rattus norvegicus OX=10116 GN=Dpysl2 PE=1 SV=1	62277.9	1	15	17	20	KPFPDFVYK	0.997	1.94	0.357	72.4
CTRL	Dihydropyrimidinase-related protein 2 OS=Rattus norvegicus OX=10116 GN=Dpysl2 PE=1 SV=1	62277.9	1	15	17	20	mDENQFVAVTSTNAAK	0.989	1.73	0.357	47.4
CTRL	Dihydropyrimidinase-related protein 2 OS=Rattus norvegicus OX=10116 GN=Dpysl2 PE=1 SV=1	62277.9	1	15	17	20	MSVIWDKAVVTGK	0.959	1.71	0.166	75.6
CTRL	Dihydropyrimidinase-related protein 2 OS=Rattus norvegicus OX=10116 GN=Dpysl2 PE=1 SV=1	62277.9	1	15	17	20	MVIPGGIDVHTR	0.997	2.11	0.587	104
CTRL	Dihydropyrimidinase-related protein 2 OS=Rattus norvegicus OX=10116 GN=Dpysl2 PE=1 SV=1	62277.9	1	15	17	20	NLHqSGFSLSGAQIDDNIPR	0.997	2.81	0.402	82.7
CTRL	Dihydropyrimidinase-related protein 2 OS=Rattus norvegicus OX=10116 GN=Dpysl2 PE=1 SV=1	62277.9	1	15	17	20	NLHQSGFSLSGAQIDDNIPR	0.997	3.47	0.489	109
CTRL	Dihydropyrimidinase-related protein 2 OS=Rattus norvegicus OX=10116 GN=Dpysl2 PE=1 SV=1	62277.9	1	15	17	20	QIGENLIVPGGVK	0.997	2.27	0.605	67.4
CTRL	Dihydropyrimidinase-related protein 2 OS=Rattus norvegicus OX=10116 GN=Dpysl2 PE=1 SV=1	62277.9	1	15	17	20	SAAEVIAQAR	0.997	1.81	0.389	119
CTRL	Dihydropyrimidinase-related protein 2 OS=Rattus norvegicus OX=10116 GN=Dpysl2 PE=1 SV=1	62277.9	1	15	17	20	SITIANQTNcPLYVTK	0.997	2.04	0.524	59.7
CTRL	Dihydropyrimidinase-related protein 2 OS=Rattus norvegicus OX=10116 GN=Dpysl2 PE=1 SV=1	62277.9	1	15	17	20	THNSALEYNIFEGmEcR	0.997	2.43	0.367	93.4
CTRL	Dihydropyrimidinase-related protein 2 OS=Rattus norvegicus OX=10116 GN=Dpysl2 PE=1 SV=1	62277.9	1	15	17	20	VFNLYPR	0.959	1.11	0.61	80
CTRL	Peroxiredoxin-2 OS=Rattus norvegicus OX=10116 GN=Prdx2 PE=1 SV=1	21798.1	0.998	1	1	1	QITVNDLPVGR	0.997	1.1	0.131	92
CTRL	Rab GDP dissociation inhibitor alpha OS=Rattus norvegicus OX=10116 GN=Gdi1 PE=1 SV=1	50538.2	0.99	1	1	1	TFEGVDPQTTSmR	0.963	1.85	0.409
CTRL	Keratin, type I cytoskeletal 42 OS=Rattus norvegicus OX=10116 GN=Krt42 PE=3 SV=1	50214	1	6	7	11	DAEEWFFTK	0.997	1.56	0.493	127
CTRL	Keratin, type I cytoskeletal 42 OS=Rattus norvegicus OX=10116 GN=Krt42 PE=3 SV=1	50214	1	6	7	11	DAEEWFFTK	0.997	0.893	0	92.1
CTRL	Keratin, type I cytoskeletal 42 OS=Rattus norvegicus OX=10116 GN=Krt42 PE=3 SV=1	50214	1	6	7	11	DAEEWFFTKTEELNR	0.997	2.69	0.482	122
CTRL	Keratin, type I cytoskeletal 42 OS=Rattus norvegicus OX=10116 GN=Krt42 PE=3 SV=1	50214	1	6	7	11	DAEEWFFTKTEELNR	0.997	3.37	0.474	106
CTRL	Keratin, type I cytoskeletal 42 OS=Rattus norvegicus OX=10116 GN=Krt42 PE=3 SV=1	50214	1	6	7	11	GQVGGDVNVEmDAAPGVDLSR	0.956	2.65	0.453
CTRL	Keratin, type I cytoskeletal 42 OS=Rattus norvegicus OX=10116 GN=Krt42 PE=3 SV=1	50214	1	6	7	11	GQVGGDVNVEMDAAPGVDLSR	0.997	2.24	0.539	97.4
CTRL	Keratin, type I cytoskeletal 42 OS=Rattus norvegicus OX=10116 GN=Krt42 PE=3 SV=1	50214	1	6	7	11	GqVGGDVnVEMDAAPGVDLSR	0.997	2.54	0.0326	104
CTRL	Keratin, type I cytoskeletal 42 OS=Rattus norvegicus OX=10116 GN=Krt42 PE=3 SV=1	50214	1	6	7	11	GQVGGDVNVEmDAAPGVDLSR	0.997	3.19	0.657	118
CTRL	Keratin, type I cytoskeletal 42 OS=Rattus norvegicus OX=10116 GN=Krt42 PE=3 SV=1	50214	1	6	7	11	ILNEMRDQYEK	0.96	1.87	0.038	71.5
CTRL	Keratin, type I cytoskeletal 42 OS=Rattus norvegicus OX=10116 GN=Krt42 PE=3 SV=1	50214	1	6	7	11	ILNEMRDQYEK	0.988	1.8	0.0455	79.9
CTRL	Keratin, type I cytoskeletal 42 OS=Rattus norvegicus OX=10116 GN=Krt42 PE=3 SV=1	50214	1	6	7	11	ILNEMRDQYEK	0.997	1.72	0.484	114
CTRL	Keratin, type I cytoskeletal 42 OS=Rattus norvegicus OX=10116 GN=Krt42 PE=3 SV=1	50214	1	6	7	11	ILNEMRDQYEK	0.997	2.22	0.637	193
CTRL	Keratin, type I cytoskeletal 42 OS=Rattus norvegicus OX=10116 GN=Krt42 PE=3 SV=1	50214	1	6	7	11	ILNEMRDqYEKmAEK	0.986	1.24	0	129
CTRL	Keratin, type I cytoskeletal 42 OS=Rattus norvegicus OX=10116 GN=Krt42 PE=3 SV=1	50214	1	6	7	11	ILNEMRDQYEKmAEK	0.997	1.93	0.0145	87
CTRL	Keratin, type I cytoskeletal 42 OS=Rattus norvegicus OX=10116 GN=Krt42 PE=3 SV=1	50214	1	6	7	11	ILNEMRDQYEKmAEK	0.997			91.7
CTRL	Keratin, type I cytoskeletal 42 OS=Rattus norvegicus OX=10116 GN=Krt42 PE=3 SV=1	50214	1	6	7	11	KNHEEEMNALR	0.997	2.28	0.303	116
CTRL	Keratin, type I cytoskeletal 42 OS=Rattus norvegicus OX=10116 GN=Krt42 PE=3 SV=1	50214	1	6	7	11	LEQEIATYR	0.997	1.65	0.441	105
CTRL	Keratin, type I cytoskeletal 42 OS=Rattus norvegicus OX=10116 GN=Krt42 PE=3 SV=1	50214	1	6	7	11	mSVEADINGLR	0.997	1.19	0.485	125
CTRL	Keratin, type I cytoskeletal 42 OS=Rattus norvegicus OX=10116 GN=Krt42 PE=3 SV=1	50214	1	6	7	11	mSVEADInGLRR	0.997	1.57	0	83.7
CTRL	Keratin, type I cytoskeletal 42 OS=Rattus norvegicus OX=10116 GN=Krt42 PE=3 SV=1	50214	1	6	7	11	mSVEADINGLRR	0.997	1.03	0.367	90
CTRL	Keratin, type I cytoskeletal 42 OS=Rattus norvegicus OX=10116 GN=Krt42 PE=3 SV=1	50214	1	6	7	11	mSVEADInGLRR	0.997	3.02	0.558	114
CTRL	Keratin, type I cytoskeletal 42 OS=Rattus norvegicus OX=10116 GN=Krt42 PE=3 SV=1	50214	1	6	7	11	NHEEEmNALR	0.984	1.82	0.192	77.8
CTRL	Keratin, type I cytoskeletal 42 OS=Rattus norvegicus OX=10116 GN=Krt42 PE=3 SV=1	50214	1	6	7	11	NHEEEMNALR	0.986	1.67	0.395	78.3
CTRL	Keratin, type I cytoskeletal 42 OS=Rattus norvegicus OX=10116 GN=Krt42 PE=3 SV=1	50214	1	6	7	11	NHEEEmNALR	0.987	0.994	0.361	80.2
CTRL	Keratin, type I cytoskeletal 42 OS=Rattus norvegicus OX=10116 GN=Krt42 PE=3 SV=1	50214	1	6	7	11	NHEEEMNALR	0.994	1.65	0.128	76.8
CTRL	Keratin, type I cytoskeletal 42 OS=Rattus norvegicus OX=10116 GN=Krt42 PE=3 SV=1	50214	1	6	7	11	NHEEEmNALR	0.997	1.43	0.56	120
CTRL	Keratin, type I cytoskeletal 42 OS=Rattus norvegicus OX=10116 GN=Krt42 PE=3 SV=1	50214	1	6	7	11	NHEEEMNALRGQVGGDVNVEmDAAPGVDLSR	0.988	3.27	0.417
CTRL	Keratin, type I cytoskeletal 42 OS=Rattus norvegicus OX=10116 GN=Krt42 PE=3 SV=1	50214	1	6	7	11	NHEEEmNALRGQVGGDVNVEmDAAPGVDLSR	0.997	3.43	0.398	82.3
CTRL	Keratin, type I cytoskeletal 42 OS=Rattus norvegicus OX=10116 GN=Krt42 PE=3 SV=1	50214	1	6	7	11	NRKDAEEWFFTK	0.997	2.47	0.457	157
CTRL	Keratin, type I cytoskeletal 42 OS=Rattus norvegicus OX=10116 GN=Krt42 PE=3 SV=1	50214	1	6	7	11	NRKDAEEWFFTK	0.997	2.62	0.502	127
CTRL	Keratin, type I cytoskeletal 42 OS=Rattus norvegicus OX=10116 GN=Krt42 PE=3 SV=1	50214	1	6	7	11	RVLDELTLAR	0.997	1.86	0.049	101
CTRL	Keratin, type I cytoskeletal 42 OS=Rattus norvegicus OX=10116 GN=Krt42 PE=3 SV=1	50214	1	6	7	11	TIEDLRNK	0.997	1.47	0.139	91.5
CTRL	Keratin, type I cytoskeletal 42 OS=Rattus norvegicus OX=10116 GN=Krt42 PE=3 SV=1	50214	1	6	7	11	TKYETELNLR	0.997	1.24	0.23	125
CTRL	Keratin, type I cytoskeletal 42 OS=Rattus norvegicus OX=10116 GN=Krt42 PE=3 SV=1	50214	1	6	7	11	TKYETELNLR	0.997	1.57	0.422	95.5
CTRL	Keratin, type I cytoskeletal 42 OS=Rattus norvegicus OX=10116 GN=Krt42 PE=3 SV=1	50214	1	6	7	11	TRLEQEIATYR	0.997	2.01	0.362	160
CTRL	Keratin, type I cytoskeletal 42 OS=Rattus norvegicus OX=10116 GN=Krt42 PE=3 SV=1	50214	1	6	7	11	TRLEQEIATYR	0.997	2.73	0.533	77.9
CTRL	Keratin, type I cytoskeletal 42 OS=Rattus norvegicus OX=10116 GN=Krt42 PE=3 SV=1	50214	1	6	7	11	TRLEQEIATYR	0.997	2.46	0.44	104
CTRL	Keratin, type I cytoskeletal 42 OS=Rattus norvegicus OX=10116 GN=Krt42 PE=3 SV=1	50214	1	6	7	11	TRLEQEIATYRR	0.997	1.92	0.388	148
CTRL	Keratin, type I cytoskeletal 42 OS=Rattus norvegicus OX=10116 GN=Krt42 PE=3 SV=1	50214	1	6	7	11	TRLEQEIATYRR	0.997	2.52	0.405	83
CTRL	Keratin, type I cytoskeletal 42 OS=Rattus norvegicus OX=10116 GN=Krt42 PE=3 SV=1	50214	1	6	7	11	TRLEQEIATYRR	0.997	1.98	0.445	90.1
CTRL	Keratin, type I cytoskeletal 42 OS=Rattus norvegicus OX=10116 GN=Krt42 PE=3 SV=1	50214	1	6	7	11	VLDELTLAR	0.997	2.55	0.578	103
CTRL	Keratin, type I cytoskeletal 42 OS=Rattus norvegicus OX=10116 GN=Krt42 PE=3 SV=1	50214	1	6	7	11	VLDELTLAR	0.997	2.16	0.452	116
CTRL	Keratin 78 OS=Rattus norvegicus OX=10116 GN=Krt78 PE=3 SV=1	107817	1	2	2	3	FASFIDKVR	0.997	1.63	0.538	81.7
CTRL	Keratin 78 OS=Rattus norvegicus OX=10116 GN=Krt78 PE=3 SV=1	107817	1	2	2	3	FASFIDKVR	0.997	1.21	0.498	82.6
CTRL	Keratin 78 OS=Rattus norvegicus OX=10116 GN=Krt78 PE=3 SV=1	107817	1	2	2	3	FASFIDKVR	0.997	1.65	0.541	99.5
CTRL	Keratin 78 OS=Rattus norvegicus OX=10116 GN=Krt78 PE=3 SV=1	107817	1	2	2	3	FASFIDKVR	0.997	1.87	0.642	99.5
CTRL	Keratin 78 OS=Rattus norvegicus OX=10116 GN=Krt78 PE=3 SV=1	107817	1	2	2	3	FASFIDKVR	0.997	2.18	0.563	101
CTRL	Keratin 78 OS=Rattus norvegicus OX=10116 GN=Krt78 PE=3 SV=1	107817	1	2	2	3	FASFIDKVR	0.997	1.62	0.531	105
CTRL	Keratin 78 OS=Rattus norvegicus OX=10116 GN=Krt78 PE=3 SV=1	107817	1	2	2	3	FASFIDKVR	0.997	1.64	0.618	108
CTRL	Keratin 78 OS=Rattus norvegicus OX=10116 GN=Krt78 PE=3 SV=1	107817	1	2	2	3	FASFIDKVR	0.997	1.67	0.564	111
CTRL	Keratin 78 OS=Rattus norvegicus OX=10116 GN=Krt78 PE=3 SV=1	107817	1	2	2	3	TLNNQFASFIDK	0.997	2.2	0.418	100
CTRL	Keratin 78 OS=Rattus norvegicus OX=10116 GN=Krt78 PE=3 SV=1	107817	1	2	2	3	TLNNQFASFIDKVR	0.997	2.16	0.353	141
CTRL	Keratin 78 OS=Rattus norvegicus OX=10116 GN=Krt78 PE=3 SV=1	107817	1	2	2	3	TLNNQFASFIDKVR	0.997	3.03	0.538	99.1
CTRL	Apolipoprotein E OS=Rattus norvegicus OX=10116 GN=Apoe PE=1 SV=1	41199.6	1	2	2	2	ELEEQLGPVAEETR	0.997	2.54	0.326	33.6
CTRL	Apolipoprotein E OS=Rattus norvegicus OX=10116 GN=Apoe PE=1 SV=1	41199.6	1	2	2	2	LGPLVEQGR	0.997	1.78	0.66	81.2
CTRL	Histone H2B OS=Rattus norvegicus OX=10116 GN=LOC102549061 PE=3 SV=1	13922.7	1	2	2	2	AMGIMNSFVNDIFER	0.997	2.43	0.541	50.1
CTRL	Histone H2B OS=Rattus norvegicus OX=10116 GN=LOC102549061 PE=3 SV=1	13922.7	1	2	2	2	ESYSVYVYK	0.983	1.14	0.281	79.8
CTRL	Vesicle-fusing ATPase OS=Rattus norvegicus OX=10116 GN=Nsf PE=1 SV=1	82655.5	1	4	4	4	KLLIIGTTSR	0.997	1.33	0.442	103
CTRL	Vesicle-fusing ATPase OS=Rattus norvegicus OX=10116 GN=Nsf PE=1 SV=1	82655.5	1	4	4	4	NSDRTPLVSVLLEGPPHSGK	0.997	1.51	0.0177	96.2
CTRL	Vesicle-fusing ATPase OS=Rattus norvegicus OX=10116 GN=Nsf PE=1 SV=1	82655.5	1	4	4	4	SQLScVVVDDIER	0.997	1.36	0.27	129
CTRL	Vesicle-fusing ATPase OS=Rattus norvegicus OX=10116 GN=Nsf PE=1 SV=1	82655.5	1	4	4	4	VLDDGELLVQQTK	0.997	2.54	0.457	90.1
CTRL	Vomeronasal 2 receptor, 42 OS=Rattus norvegicus OX=10116 GN=Vom2r42 PE=3 SV=1	98110.4	0.977	1	1	1	nEqFSGnLDKRLTTK	0.997	2.17	0.257	85.5
CTRL	Guanine nucleotide-binding protein G(o) subunit alpha OS=Rattus norvegicus OX=10116 GN=Gnao1 PE=1 SV=2	40069.9	1	6	6	7	AMDTLGVEYGDKER	0.997	2.68	0.473	86.5
CTRL	Guanine nucleotide-binding protein G(o) subunit alpha OS=Rattus norvegicus OX=10116 GN=Gnao1 PE=1 SV=2	40069.9	1	6	6	7	IGAADYQPTEQDILR	0.997	1.55	0.176	108
CTRL	Guanine nucleotide-binding protein G(o) subunit alpha OS=Rattus norvegicus OX=10116 GN=Gnao1 PE=1 SV=2	40069.9	1	6	6	7	LLLLGAGESGK	0.997	1.36	0.413	101
CTRL	Guanine nucleotide-binding protein G(o) subunit alpha OS=Rattus norvegicus OX=10116 GN=Gnao1 PE=1 SV=2	40069.9	1	6	6	7	LWGDSGIQEcFNR	0.958	1.59	0.515	43.3
CTRL	Guanine nucleotide-binding protein G(o) subunit alpha OS=Rattus norvegicus OX=10116 GN=Gnao1 PE=1 SV=2	40069.9	1	6	6	7	LWGDSGIQEcFNR	0.997	2.16	0.457	95.7
CTRL	Guanine nucleotide-binding protein G(o) subunit alpha OS=Rattus norvegicus OX=10116 GN=Gnao1 PE=1 SV=2	40069.9	1	6	6	7	mEDTEPFSAELLSAmMR	0.997	1.66	0.123	88.1
CTRL	Guanine nucleotide-binding protein G(o) subunit alpha OS=Rattus norvegicus OX=10116 GN=Gnao1 PE=1 SV=2	40069.9	1	6	6	7	SREYQLNDSAK	0.997	2.45	0	82.2
CTRL	Neural cell adhesion molecule 1 OS=Rattus norvegicus OX=10116 GN=Ncam1 PE=1 SV=1	108549	0.996	1	1	1	AGEQDASIHLK	0.997	2.21	0.348	89.3
CTRL	Glutathione S-transferase Yb-3 OS=Rattus norvegicus OX=10116 GN=Gstm3 PE=1 SV=2	25682.7	0.998	1	1	1	LLLEYTDSSYEEKR	0.997	2.13	0.415	91.9
CTRL	Fascin OS=Rattus norvegicus OX=10116 GN=Fscn1 PE=1 SV=2	54491.2	0.999	2	2	2	LINRPIIVFR	0.982	1.4	0.274	76.9
CTRL	Fascin OS=Rattus norvegicus OX=10116 GN=Fscn1 PE=1 SV=2	54491.2	0.999	2	2	2	YSVQTSDHR	0.968	1.55	0.397	72.8
CTRL	Type I keratin KA11 OS=Rattus norvegicus OX=10116 GN=Ka11 PE=2 SV=1	52596.8	1	1	2	3	ASLENSLEETK	0.997	1.69	0.416	81.3
CTRL	Type I keratin KA11 OS=Rattus norvegicus OX=10116 GN=Ka11 PE=2 SV=1	52596.8	1	1	2	3	ASLENSLEETK	0.997	1.79	0.385	137
CTRL	Type I keratin KA11 OS=Rattus norvegicus OX=10116 GN=Ka11 PE=2 SV=1	52596.8	1	1	2	3	ASLEnSLEETKGR	0.981	2.33	0.303	69
CTRL	Type I keratin KA11 OS=Rattus norvegicus OX=10116 GN=Ka11 PE=2 SV=1	52596.8	1	1	2	3	ASLENSLEETKGR	0.997	2.78	0.466	130
CTRL	Type I keratin KA11 OS=Rattus norvegicus OX=10116 GN=Ka11 PE=2 SV=1	52596.8	1	1	2	3	ASLEnSLEETKGR	0.997	2.14	0.463	92.5
CTRL	Type I keratin KA11 OS=Rattus norvegicus OX=10116 GN=Ka11 PE=2 SV=1	52596.8	1	1	2	3	ASLENSLEETKGR	0.997	1.73	0.452	94.7
CTRL	Type I keratin KA11 OS=Rattus norvegicus OX=10116 GN=Ka11 PE=2 SV=1	52596.8	1	1	2	3	ASLENSLEETKGR	0.997	2.07	0.406	104
CTRL	Type I keratin KA11 OS=Rattus norvegicus OX=10116 GN=Ka11 PE=2 SV=1	52596.8	1	1	2	3	ASLENSLEETKGR	0.997	2.72	0.387	116
CTRL	Type I keratin KA11 OS=Rattus norvegicus OX=10116 GN=Ka11 PE=2 SV=1	52596.8	1	1	2	3	GQTGGDVNVEMDAAPGVDLSR	0.997	2.46	0	104
CTRL	Type I keratin KA11 OS=Rattus norvegicus OX=10116 GN=Ka11 PE=2 SV=1	52596.8	1	1	2	3	GQTGGDVNVEmDAAPGVDLSR	0.997	1.56	0.305	88.9
CTRL	Type I keratin KA11 OS=Rattus norvegicus OX=10116 GN=Ka11 PE=2 SV=1	52596.8	1	1	2	3	GQTGGDVNVEmDAAPGVDLSR	0.997	1.86	0	116
CTRL	Type I keratin KA11 OS=Rattus norvegicus OX=10116 GN=Ka11 PE=2 SV=1	52596.8	1	1	2	3	ILNEMRDQYEQMAEK	0.997	2.04	0.282	123
CTRL	Type I keratin KA11 OS=Rattus norvegicus OX=10116 GN=Ka11 PE=2 SV=1	52596.8	1	1	2	3	ILNEMRDQYEQMAEK	0.997	2.03	0.348	105
CTRL	Type I keratin KA11 OS=Rattus norvegicus OX=10116 GN=Ka11 PE=2 SV=1	52596.8	1	1	2	3	LEQEIATYR	0.997	1.65	0.441	105
CTRL	Type I keratin KA11 OS=Rattus norvegicus OX=10116 GN=Ka11 PE=2 SV=1	52596.8	1	1	2	3	NHqEEmLALR	0.997	1.69	0.234	87.8
CTRL	Type I keratin KA11 OS=Rattus norvegicus OX=10116 GN=Ka11 PE=2 SV=1	52596.8	1	1	2	3	NHqEEMLALR	0.997	2.04	0.318	98.1
CTRL	Type I keratin KA11 OS=Rattus norvegicus OX=10116 GN=Ka11 PE=2 SV=1	52596.8	1	1	2	3	NHqEEMLALR	0.997	1.98	0.468	100
CTRL	Type I keratin KA11 OS=Rattus norvegicus OX=10116 GN=Ka11 PE=2 SV=1	52596.8	1	1	2	3	TRLEQEIATYR	0.997	2.01	0.362	160
CTRL	Type I keratin KA11 OS=Rattus norvegicus OX=10116 GN=Ka11 PE=2 SV=1	52596.8	1	1	2	3	TRLEQEIATYR	0.997	2.73	0.533	77.9
CTRL	Type I keratin KA11 OS=Rattus norvegicus OX=10116 GN=Ka11 PE=2 SV=1	52596.8	1	1	2	3	TRLEQEIATYR	0.997	2.46	0.44	104
CTRL	Type I keratin KA11 OS=Rattus norvegicus OX=10116 GN=Ka11 PE=2 SV=1	52596.8	1	1	2	3	TRLEQEIATYRR	0.997	1.92	0.388	148
CTRL	Type I keratin KA11 OS=Rattus norvegicus OX=10116 GN=Ka11 PE=2 SV=1	52596.8	1	1	2	3	TRLEQEIATYRR	0.997	2.52	0.405	83
CTRL	Type I keratin KA11 OS=Rattus norvegicus OX=10116 GN=Ka11 PE=2 SV=1	52596.8	1	1	2	3	TRLEQEIATYRR	0.997	1.98	0.445	90.1
CTRL	Type I keratin KA11 OS=Rattus norvegicus OX=10116 GN=Ka11 PE=2 SV=1	52596.8	1	1	2	3	VTmQNLNDR	0.99	1.34	0.126	75.6
CTRL	Type I keratin KA11 OS=Rattus norvegicus OX=10116 GN=Ka11 PE=2 SV=1	52596.8	1	1	2	3	VTmQNLNDR	0.995	1.59	0.367	77.1
CTRL	Type I keratin KA11 OS=Rattus norvegicus OX=10116 GN=Ka11 PE=2 SV=1	52596.8	1	1	2	3	VTMQNLNDR	0.997	1.49	0.327	82.7
CTRL	Type I keratin KA11 OS=Rattus norvegicus OX=10116 GN=Ka11 PE=2 SV=1	52596.8	1	1	2	3	VTMQNLNDR	0.997	1.95	0.396	82.5
CTRL	Type I keratin KA11 OS=Rattus norvegicus OX=10116 GN=Ka11 PE=2 SV=1	52596.8	1	1	2	3	VTmQNLNDR	0.997	2.05	0.376	82
CTRL	Type I keratin KA11 OS=Rattus norvegicus OX=10116 GN=Ka11 PE=2 SV=1	52596.8	1	1	2	3	VTmQNLNDR	0.997	1.96	0.371	86.6
CTRL	Type I keratin KA11 OS=Rattus norvegicus OX=10116 GN=Ka11 PE=2 SV=1	52596.8	1	1	2	3	VTmQNLNDR	0.997	1.36	0.329	86.9
CTRL	Type I keratin KA11 OS=Rattus norvegicus OX=10116 GN=Ka11 PE=2 SV=1	52596.8	1	1	2	3	VTmQNLNDR	0.997	1.62	0.444	88.1
CTRL	Type I keratin KA11 OS=Rattus norvegicus OX=10116 GN=Ka11 PE=2 SV=1	52596.8	1	1	2	3	VTmQNLNDR	0.997	1.72	0.477	88.3
CTRL	Type I keratin KA11 OS=Rattus norvegicus OX=10116 GN=Ka11 PE=2 SV=1	52596.8	1	1	2	3	VTMQNLnDR	0.997	1.85	0.387	88.6
CTRL	Type I keratin KA11 OS=Rattus norvegicus OX=10116 GN=Ka11 PE=2 SV=1	52596.8	1	1	2	3	VTmQNLNDR	0.997	1.46	0.311	89.2
CTRL	Type I keratin KA11 OS=Rattus norvegicus OX=10116 GN=Ka11 PE=2 SV=1	52596.8	1	1	2	3	VTmQNLNDR	0.997	1.83	0.542	89.2
CTRL	Type I keratin KA11 OS=Rattus norvegicus OX=10116 GN=Ka11 PE=2 SV=1	52596.8	1	1	2	3	VTmQNLNDR	0.997	2.1	0.435	89.4
CTRL	Type I keratin KA11 OS=Rattus norvegicus OX=10116 GN=Ka11 PE=2 SV=1	52596.8	1	1	2	3	VTmQNLNDR	0.997	1.64	0.335	89.6
CTRL	Type I keratin KA11 OS=Rattus norvegicus OX=10116 GN=Ka11 PE=2 SV=1	52596.8	1	1	2	3	VTmQNLNDR	0.997	1.53	0.317	89.9
CTRL	Type I keratin KA11 OS=Rattus norvegicus OX=10116 GN=Ka11 PE=2 SV=1	52596.8	1	1	2	3	VTMQNLNDR	0.997	2.03	0.457	89.9
CTRL	Type I keratin KA11 OS=Rattus norvegicus OX=10116 GN=Ka11 PE=2 SV=1	52596.8	1	1	2	3	VTmQNLNDR	0.997	1.67	0.278	90.2
CTRL	Type I keratin KA11 OS=Rattus norvegicus OX=10116 GN=Ka11 PE=2 SV=1	52596.8	1	1	2	3	VTmQNLNDR	0.997	1.8	0.401	90.3
CTRL	Type I keratin KA11 OS=Rattus norvegicus OX=10116 GN=Ka11 PE=2 SV=1	52596.8	1	1	2	3	VTmQNLNDR	0.997	1.45	0.397	90.4
CTRL	Type I keratin KA11 OS=Rattus norvegicus OX=10116 GN=Ka11 PE=2 SV=1	52596.8	1	1	2	3	VTmQNLNDR	0.997	1.37	0.266	92.5
CTRL	Type I keratin KA11 OS=Rattus norvegicus OX=10116 GN=Ka11 PE=2 SV=1	52596.8	1	1	2	3	VTmQNLNDR	0.997	2.25	0.503	92.7
CTRL	Type I keratin KA11 OS=Rattus norvegicus OX=10116 GN=Ka11 PE=2 SV=1	52596.8	1	1	2	3	VTmQNLNDR	0.997	1.54	0.278	92.8
CTRL	Type I keratin KA11 OS=Rattus norvegicus OX=10116 GN=Ka11 PE=2 SV=1	52596.8	1	1	2	3	VTmQNLNDR	0.997	1.63	0.448	93
CTRL	Type I keratin KA11 OS=Rattus norvegicus OX=10116 GN=Ka11 PE=2 SV=1	52596.8	1	1	2	3	VTmQNLNDR	0.997	1.59	0.311	94.7
CTRL	Type I keratin KA11 OS=Rattus norvegicus OX=10116 GN=Ka11 PE=2 SV=1	52596.8	1	1	2	3	VTmQNLNDR	0.997	2.12	0.482	95.7
CTRL	Type I keratin KA11 OS=Rattus norvegicus OX=10116 GN=Ka11 PE=2 SV=1	52596.8	1	1	2	3	VTMqNLNDR	0.997	1.27	0.153	100
CTRL	Type I keratin KA11 OS=Rattus norvegicus OX=10116 GN=Ka11 PE=2 SV=1	52596.8	1	1	2	3	VTMQNLNDR	0.997	1.61	0.456	100
CTRL	Type I keratin KA11 OS=Rattus norvegicus OX=10116 GN=Ka11 PE=2 SV=1	52596.8	1	1	2	3	VTmQNLNDR	0.997	1.48	0.319	104
CTRL	Type I keratin KA11 OS=Rattus norvegicus OX=10116 GN=Ka11 PE=2 SV=1	52596.8	1	1	2	3	VTMQNLNDR	0.997	2.16	0.352	105
CTRL	Type I keratin KA11 OS=Rattus norvegicus OX=10116 GN=Ka11 PE=2 SV=1	52596.8	1	1	2	3	VTMQNLnDR	0.997	1.61	0.505	105
CTRL	Type I keratin KA11 OS=Rattus norvegicus OX=10116 GN=Ka11 PE=2 SV=1	52596.8	1	1	2	3	VTmQNLNDR	0.997	1.68	0.298	105
CTRL	Type I keratin KA11 OS=Rattus norvegicus OX=10116 GN=Ka11 PE=2 SV=1	52596.8	1	1	2	3	VTmQNLNDR	0.997	1.74	0.442	106
CTRL	Type I keratin KA11 OS=Rattus norvegicus OX=10116 GN=Ka11 PE=2 SV=1	52596.8	1	1	2	3	VTmQNLNDR	0.997	1.76	0.388	111
CTRL	Keratin, type I cytoskeletal 17 OS=Rattus norvegicus OX=10116 GN=Krt17 PE=1 SV=1	49575.4	1	20	31	42	ADLEMQIENLKEELAYLKK	0.985			83.7
CTRL	Keratin, type I cytoskeletal 17 OS=Rattus norvegicus OX=10116 GN=Krt17 PE=1 SV=1	49575.4	1	20	31	42	ALEEANTELEVK	0.997	2.08	0.357	104
CTRL	Keratin, type I cytoskeletal 17 OS=Rattus norvegicus OX=10116 GN=Krt17 PE=1 SV=1	49575.4	1	20	31	42	cEMEQQNQEYK	0.997	1.99	0.581	95.8
CTRL	Keratin, type I cytoskeletal 17 OS=Rattus norvegicus OX=10116 GN=Krt17 PE=1 SV=1	49575.4	1	20	31	42	DAEDWFFSKTEELNR	0.997	2.87	0.528	117
CTRL	Keratin, type I cytoskeletal 17 OS=Rattus norvegicus OX=10116 GN=Krt17 PE=1 SV=1	49575.4	1	20	31	42	EVATnSELVQSGK	0.997	1.73	0.477	83.7
CTRL	Keratin, type I cytoskeletal 17 OS=Rattus norvegicus OX=10116 GN=Krt17 PE=1 SV=1	49575.4	1	20	31	42	EVATNSELVQSGK	0.997	2.43	0.652	126
CTRL	Keratin, type I cytoskeletal 17 OS=Rattus norvegicus OX=10116 GN=Krt17 PE=1 SV=1	49575.4	1	20	31	42	EVATNSELVqSGKSEISELRR	0.969	1.78	0.152	79.4
CTRL	Keratin, type I cytoskeletal 17 OS=Rattus norvegicus OX=10116 GN=Krt17 PE=1 SV=1	49575.4	1	20	31	42	EVATNSELVqSGKSEISELRR	0.986	3.66	0.529
CTRL	Keratin, type I cytoskeletal 17 OS=Rattus norvegicus OX=10116 GN=Krt17 PE=1 SV=1	49575.4	1	20	31	42	EVATNSELVQSGKSEISELRR	0.997	2.79	0.448	85.2
CTRL	Keratin, type I cytoskeletal 17 OS=Rattus norvegicus OX=10116 GN=Krt17 PE=1 SV=1	49575.4	1	20	31	42	KNHEEEMNALR	0.997	2.28	0.303	116
CTRL	Keratin, type I cytoskeletal 17 OS=Rattus norvegicus OX=10116 GN=Krt17 PE=1 SV=1	49575.4	1	20	31	42	LASYLDK	0.977	1.5	0.436	74.2
CTRL	Keratin, type I cytoskeletal 17 OS=Rattus norvegicus OX=10116 GN=Krt17 PE=1 SV=1	49575.4	1	20	31	42	LASYLDKVR	0.997	1.09	0.333	82.7
CTRL	Keratin, type I cytoskeletal 17 OS=Rattus norvegicus OX=10116 GN=Krt17 PE=1 SV=1	49575.4	1	20	31	42	LASYLDKVR	0.997	1.33	0.477	80.3
CTRL	Keratin, type I cytoskeletal 17 OS=Rattus norvegicus OX=10116 GN=Krt17 PE=1 SV=1	49575.4	1	20	31	42	LASYLDKVR	0.997	2.07	0.601	136
CTRL	Keratin, type I cytoskeletal 17 OS=Rattus norvegicus OX=10116 GN=Krt17 PE=1 SV=1	49575.4	1	20	31	42	LASYLDKVR	0.997	1.78	0.559	85
CTRL	Keratin, type I cytoskeletal 17 OS=Rattus norvegicus OX=10116 GN=Krt17 PE=1 SV=1	49575.4	1	20	31	42	LASYLDKVR	0.997	1.71	0.504	96.9
CTRL	Keratin, type I cytoskeletal 17 OS=Rattus norvegicus OX=10116 GN=Krt17 PE=1 SV=1	49575.4	1	20	31	42	LASYLDKVR	0.997	1.79	0.593	101
CTRL	Keratin, type I cytoskeletal 17 OS=Rattus norvegicus OX=10116 GN=Krt17 PE=1 SV=1	49575.4	1	20	31	42	LASYLDKVR	0.997	1.37	0.527	116
CTRL	Keratin, type I cytoskeletal 17 OS=Rattus norvegicus OX=10116 GN=Krt17 PE=1 SV=1	49575.4	1	20	31	42	LEQEIATYR	0.997	1.65	0.441	105
CTRL	Keratin, type I cytoskeletal 17 OS=Rattus norvegicus OX=10116 GN=Krt17 PE=1 SV=1	49575.4	1	20	31	42	mSVEADINGLR	0.997	1.19	0.485	125
CTRL	Keratin, type I cytoskeletal 17 OS=Rattus norvegicus OX=10116 GN=Krt17 PE=1 SV=1	49575.4	1	20	31	42	mSVEADInGLRR	0.997	1.57	0	83.7
CTRL	Keratin, type I cytoskeletal 17 OS=Rattus norvegicus OX=10116 GN=Krt17 PE=1 SV=1	49575.4	1	20	31	42	mSVEADINGLRR	0.997	1.03	0.367	90
CTRL	Keratin, type I cytoskeletal 17 OS=Rattus norvegicus OX=10116 GN=Krt17 PE=1 SV=1	49575.4	1	20	31	42	mSVEADInGLRR	0.997	3.02	0.558	114
CTRL	Keratin, type I cytoskeletal 17 OS=Rattus norvegicus OX=10116 GN=Krt17 PE=1 SV=1	49575.4	1	20	31	42	NHEEEmNALR	0.984	1.82	0.192	77.8
CTRL	Keratin, type I cytoskeletal 17 OS=Rattus norvegicus OX=10116 GN=Krt17 PE=1 SV=1	49575.4	1	20	31	42	NHEEEMNALR	0.986	1.67	0.395	78.3
CTRL	Keratin, type I cytoskeletal 17 OS=Rattus norvegicus OX=10116 GN=Krt17 PE=1 SV=1	49575.4	1	20	31	42	NHEEEmNALR	0.987	0.994	0.361	80.2
CTRL	Keratin, type I cytoskeletal 17 OS=Rattus norvegicus OX=10116 GN=Krt17 PE=1 SV=1	49575.4	1	20	31	42	NHEEEMNALR	0.994	1.65	0.128	76.8
CTRL	Keratin, type I cytoskeletal 17 OS=Rattus norvegicus OX=10116 GN=Krt17 PE=1 SV=1	49575.4	1	20	31	42	NHEEEmNALR	0.997	1.43	0.56	120
CTRL	Keratin, type I cytoskeletal 17 OS=Rattus norvegicus OX=10116 GN=Krt17 PE=1 SV=1	49575.4	1	20	31	42	QFTSSSSIK	0.984	1.24	0.024	77.3
CTRL	Keratin, type I cytoskeletal 17 OS=Rattus norvegicus OX=10116 GN=Krt17 PE=1 SV=1	49575.4	1	20	31	42	QFTSSSSIKGSSGLGGGSSR	0.997	3.21	0.525	97.1
CTRL	Keratin, type I cytoskeletal 17 OS=Rattus norvegicus OX=10116 GN=Krt17 PE=1 SV=1	49575.4	1	20	31	42	RVLDELTLAR	0.997	1.86	0.049	101
CTRL	Keratin, type I cytoskeletal 17 OS=Rattus norvegicus OX=10116 GN=Krt17 PE=1 SV=1	49575.4	1	20	31	42	TEELnREVATNSELVQSGK	0.993	2.85	0.37
CTRL	Keratin, type I cytoskeletal 17 OS=Rattus norvegicus OX=10116 GN=Krt17 PE=1 SV=1	49575.4	1	20	31	42	TEELNREVATNSELVQSGK	0.997	4.35	0.563	145
CTRL	Keratin, type I cytoskeletal 17 OS=Rattus norvegicus OX=10116 GN=Krt17 PE=1 SV=1	49575.4	1	20	31	42	TEELNREVATNSELVQSGK	0.997	4.24	0.518	203
CTRL	Keratin, type I cytoskeletal 17 OS=Rattus norvegicus OX=10116 GN=Krt17 PE=1 SV=1	49575.4	1	20	31	42	TRLEQEIATYR	0.997	2.01	0.362	160
CTRL	Keratin, type I cytoskeletal 17 OS=Rattus norvegicus OX=10116 GN=Krt17 PE=1 SV=1	49575.4	1	20	31	42	TRLEQEIATYR	0.997	2.73	0.533	77.9
CTRL	Keratin, type I cytoskeletal 17 OS=Rattus norvegicus OX=10116 GN=Krt17 PE=1 SV=1	49575.4	1	20	31	42	TRLEQEIATYR	0.997	2.46	0.44	104
CTRL	Keratin, type I cytoskeletal 17 OS=Rattus norvegicus OX=10116 GN=Krt17 PE=1 SV=1	49575.4	1	20	31	42	TRLEQEIATYRR	0.997	1.92	0.388	148
CTRL	Keratin, type I cytoskeletal 17 OS=Rattus norvegicus OX=10116 GN=Krt17 PE=1 SV=1	49575.4	1	20	31	42	TRLEQEIATYRR	0.997	2.52	0.405	83
CTRL	Keratin, type I cytoskeletal 17 OS=Rattus norvegicus OX=10116 GN=Krt17 PE=1 SV=1	49575.4	1	20	31	42	TRLEQEIATYRR	0.997	1.98	0.445	90.1
CTRL	Keratin, type I cytoskeletal 17 OS=Rattus norvegicus OX=10116 GN=Krt17 PE=1 SV=1	49575.4	1	20	31	42	VLDELTLAR	0.997	2.55	0.578	103
CTRL	Keratin, type I cytoskeletal 17 OS=Rattus norvegicus OX=10116 GN=Krt17 PE=1 SV=1	49575.4	1	20	31	42	VLDELTLAR	0.997	2.16	0.452	116
CTRL	Alpha-enolase OS=Rattus norvegicus OX=10116 GN=Eno1 PE=1 SV=4	47129	1	7	7	7	AAVPSGASTGIYEALELR	0.997	1.84	0.363	43
CTRL	Alpha-enolase OS=Rattus norvegicus OX=10116 GN=Eno1 PE=1 SV=4	47129	1	7	7	7	HIADLAGNPEVILPVPAFNVINGGSHAGnK	0.997	4.09	0.501	85
CTRL	Alpha-enolase OS=Rattus norvegicus OX=10116 GN=Eno1 PE=1 SV=4	47129	1	7	7	7	IGAEVYHNLK	0.997			93.5
CTRL	Alpha-enolase OS=Rattus norvegicus OX=10116 GN=Eno1 PE=1 SV=4	47129	1	7	7	7	LAmQEFMILPVGASSFR	0.997	1.54	0.232	88.6
CTRL	Alpha-enolase OS=Rattus norvegicus OX=10116 GN=Eno1 PE=1 SV=4	47129	1	7	7	7	LNVVEQEK	0.959			86.6
CTRL	Alpha-enolase OS=Rattus norvegicus OX=10116 GN=Eno1 PE=1 SV=4	47129	1	7	7	7	TIAPALVSK	0.972	1.14	0.435	76
CTRL	Alpha-enolase OS=Rattus norvegicus OX=10116 GN=Eno1 PE=1 SV=4	47129	1	7	7	7	VNQIGSVTESLQAcK	0.997	2.02	0.387	90.9
CTRL	Alpha-enolase OS=Rattus norvegicus OX=10116 GN=Eno1 PE=1 SV=4	47129	1	7	7	7	YITPDQLADLYK	0.997	1.28	0.401	92.3
CTRL	Dedicator of cytokinesis 7 OS=Rattus norvegicus OX=10116 GN=Dock7 PE=1 SV=1	241296	0.972	1	1	1	IMEnNLESELK	0.997	1.98	0.294	75
CTRL	Keratin, type II cytoskeletal 1 OS=Rattus norvegicus OX=10116 GN=Krt1 PE=2 SV=1	64831.7	1	5	15	48	DYQELmNTK	0.997	1.44	0.588	81.9
CTRL	Keratin, type II cytoskeletal 1 OS=Rattus norvegicus OX=10116 GN=Krt1 PE=2 SV=1	64831.7	1	5	15	48	DYQELMNTK	0.997	1.38	0.467	90
CTRL	Keratin, type II cytoskeletal 1 OS=Rattus norvegicus OX=10116 GN=Krt1 PE=2 SV=1	64831.7	1	5	15	48	DYQELMNTK	0.997	1.17	0.425	99.1
CTRL	Keratin, type II cytoskeletal 1 OS=Rattus norvegicus OX=10116 GN=Krt1 PE=2 SV=1	64831.7	1	5	15	48	DYQELmNTK	0.997	1.34	0.552	104
CTRL	Keratin, type II cytoskeletal 1 OS=Rattus norvegicus OX=10116 GN=Krt1 PE=2 SV=1	64831.7	1	5	15	48	FASFIDK	0.988	1.59	0.313	83.4
CTRL	Keratin, type II cytoskeletal 1 OS=Rattus norvegicus OX=10116 GN=Krt1 PE=2 SV=1	64831.7	1	5	15	48	FASFIDK	0.988	1.43	0.147	88.2
CTRL	Keratin, type II cytoskeletal 1 OS=Rattus norvegicus OX=10116 GN=Krt1 PE=2 SV=1	64831.7	1	5	15	48	FASFIDKVR	0.997	1.6	0.35	80.5
CTRL	Keratin, type II cytoskeletal 1 OS=Rattus norvegicus OX=10116 GN=Krt1 PE=2 SV=1	64831.7	1	5	15	48	FASFIDKVR	0.997	1.63	0.538	81.7
CTRL	Keratin, type II cytoskeletal 1 OS=Rattus norvegicus OX=10116 GN=Krt1 PE=2 SV=1	64831.7	1	5	15	48	FASFIDKVR	0.997	1.21	0.498	82.6
CTRL	Keratin, type II cytoskeletal 1 OS=Rattus norvegicus OX=10116 GN=Krt1 PE=2 SV=1	64831.7	1	5	15	48	FASFIDKVR	0.997	1.65	0.541	99.5
CTRL	Keratin, type II cytoskeletal 1 OS=Rattus norvegicus OX=10116 GN=Krt1 PE=2 SV=1	64831.7	1	5	15	48	FASFIDKVR	0.997	1.87	0.642	99.5
CTRL	Keratin, type II cytoskeletal 1 OS=Rattus norvegicus OX=10116 GN=Krt1 PE=2 SV=1	64831.7	1	5	15	48	FASFIDKVR	0.997	2.18	0.563	101
CTRL	Keratin, type II cytoskeletal 1 OS=Rattus norvegicus OX=10116 GN=Krt1 PE=2 SV=1	64831.7	1	5	15	48	FASFIDKVR	0.997	1.77	0.43	102
CTRL	Keratin, type II cytoskeletal 1 OS=Rattus norvegicus OX=10116 GN=Krt1 PE=2 SV=1	64831.7	1	5	15	48	FASFIDKVR	0.997	1.92	0.32	104
CTRL	Keratin, type II cytoskeletal 1 OS=Rattus norvegicus OX=10116 GN=Krt1 PE=2 SV=1	64831.7	1	5	15	48	FASFIDKVR	0.997	1.62	0.531	105
CTRL	Keratin, type II cytoskeletal 1 OS=Rattus norvegicus OX=10116 GN=Krt1 PE=2 SV=1	64831.7	1	5	15	48	FASFIDKVR	0.997	1.64	0.618	108
CTRL	Keratin, type II cytoskeletal 1 OS=Rattus norvegicus OX=10116 GN=Krt1 PE=2 SV=1	64831.7	1	5	15	48	FASFIDKVR	0.997	1.67	0.564	111
CTRL	Keratin, type II cytoskeletal 1 OS=Rattus norvegicus OX=10116 GN=Krt1 PE=2 SV=1	64831.7	1	5	15	48	FLEQQNQVLQTK	0.994	1.33	0.0914	81.9
CTRL	Keratin, type II cytoskeletal 1 OS=Rattus norvegicus OX=10116 GN=Krt1 PE=2 SV=1	64831.7	1	5	15	48	FLEQQNQVLQTK	0.997	1.99	0.301	128
CTRL	Keratin, type II cytoskeletal 1 OS=Rattus norvegicus OX=10116 GN=Krt1 PE=2 SV=1	64831.7	1	5	15	48	FLEQQNQVLQTK	0.997	2.1	0.305	139
CTRL	Keratin, type II cytoskeletal 1 OS=Rattus norvegicus OX=10116 GN=Krt1 PE=2 SV=1	64831.7	1	5	15	48	FLEQQNQVLQTK	0.997	2.31	0.355	140
CTRL	Keratin, type II cytoskeletal 1 OS=Rattus norvegicus OX=10116 GN=Krt1 PE=2 SV=1	64831.7	1	5	15	48	FLEQqNQVLQTK	0.997	2.51	0.394	157
CTRL	Keratin, type II cytoskeletal 1 OS=Rattus norvegicus OX=10116 GN=Krt1 PE=2 SV=1	64831.7	1	5	15	48	FLEQQNQVLQTK	0.997	2.49	0.423	155
CTRL	Keratin, type II cytoskeletal 1 OS=Rattus norvegicus OX=10116 GN=Krt1 PE=2 SV=1	64831.7	1	5	15	48	FLEQQNQVLQTK	0.997	2.45	0.455	157
CTRL	Keratin, type II cytoskeletal 1 OS=Rattus norvegicus OX=10116 GN=Krt1 PE=2 SV=1	64831.7	1	5	15	48	FLEQQNQVLQTK	0.997	2.48	0.411	128
CTRL	Keratin, type II cytoskeletal 1 OS=Rattus norvegicus OX=10116 GN=Krt1 PE=2 SV=1	64831.7	1	5	15	48	FLEQQNQVLQTK	0.997	2.58	0.444	154
CTRL	Keratin, type II cytoskeletal 1 OS=Rattus norvegicus OX=10116 GN=Krt1 PE=2 SV=1	64831.7	1	5	15	48	FLEQQNQVLQTK	0.997	2.51	0.459	192
CTRL	Keratin, type II cytoskeletal 1 OS=Rattus norvegicus OX=10116 GN=Krt1 PE=2 SV=1	64831.7	1	5	15	48	FLEQQNQVLQTK	0.997	2.64	0.485	170
CTRL	Keratin, type II cytoskeletal 1 OS=Rattus norvegicus OX=10116 GN=Krt1 PE=2 SV=1	64831.7	1	5	15	48	FLEQQNQVLQTK	0.997	3.06	0.508
CTRL	Keratin, type II cytoskeletal 1 OS=Rattus norvegicus OX=10116 GN=Krt1 PE=2 SV=1	64831.7	1	5	15	48	FLEQQNQVLQTK	0.997	2.12	0.317	88.3
CTRL	Keratin, type II cytoskeletal 1 OS=Rattus norvegicus OX=10116 GN=Krt1 PE=2 SV=1	64831.7	1	5	15	48	FLEQQNQVLQTK	0.997	1.98	0.4	93.8
CTRL	Keratin, type II cytoskeletal 1 OS=Rattus norvegicus OX=10116 GN=Krt1 PE=2 SV=1	64831.7	1	5	15	48	FLEQQNQVLQTK	0.997			94
CTRL	Keratin, type II cytoskeletal 1 OS=Rattus norvegicus OX=10116 GN=Krt1 PE=2 SV=1	64831.7	1	5	15	48	FLEQQNQVLQTK	0.997	1.86	0.306	106
CTRL	Keratin, type II cytoskeletal 1 OS=Rattus norvegicus OX=10116 GN=Krt1 PE=2 SV=1	64831.7	1	5	15	48	FLEQQNQVLQTK	0.997	2.65	0.442	120
CTRL	Keratin, type II cytoskeletal 1 OS=Rattus norvegicus OX=10116 GN=Krt1 PE=2 SV=1	64831.7	1	5	15	48	FLEQQNqVLQTK	0.997	2.87	0.437	155
CTRL	Keratin, type II cytoskeletal 1 OS=Rattus norvegicus OX=10116 GN=Krt1 PE=2 SV=1	64831.7	1	5	15	48	FLEQQNQVLQTK	0.997	2.79	0.399	157
CTRL	Keratin, type II cytoskeletal 1 OS=Rattus norvegicus OX=10116 GN=Krt1 PE=2 SV=1	64831.7	1	5	15	48	FLEQQnQVLQTK	0.997	3.01	0.427	189
CTRL	Keratin, type II cytoskeletal 1 OS=Rattus norvegicus OX=10116 GN=Krt1 PE=2 SV=1	64831.7	1	5	15	48	FLEQQNQVLQTKWELLqQVDTSTR	0.952	2.91	0.469
CTRL	Keratin, type II cytoskeletal 1 OS=Rattus norvegicus OX=10116 GN=Krt1 PE=2 SV=1	64831.7	1	5	15	48	FLEQQNQVLQTKWELLQQVDTSTR	0.98	2.79	0.281
CTRL	Keratin, type II cytoskeletal 1 OS=Rattus norvegicus OX=10116 GN=Krt1 PE=2 SV=1	64831.7	1	5	15	48	FLEQQNQVLQTKWELLQQVDTSTR	0.983	2.76	0.378
CTRL	Keratin, type II cytoskeletal 1 OS=Rattus norvegicus OX=10116 GN=Krt1 PE=2 SV=1	64831.7	1	5	15	48	FLEQQNQVLQTKWELLQQVDTSTR	0.986	2.83	0.44
CTRL	Keratin, type II cytoskeletal 1 OS=Rattus norvegicus OX=10116 GN=Krt1 PE=2 SV=1	64831.7	1	5	15	48	FLEQQNQVLQTKWELLQQVDTSTR	0.987	3.26	0.32
CTRL	Keratin, type II cytoskeletal 1 OS=Rattus norvegicus OX=10116 GN=Krt1 PE=2 SV=1	64831.7	1	5	15	48	FLEQQNQVLqTKWELLQQVDTSTR	0.994	3.08	0.346
CTRL	Keratin, type II cytoskeletal 1 OS=Rattus norvegicus OX=10116 GN=Krt1 PE=2 SV=1	64831.7	1	5	15	48	FLEQQNQVLQTKWELLQQVDTSTR	0.995	2.48	0.308	77.7
CTRL	Keratin, type II cytoskeletal 1 OS=Rattus norvegicus OX=10116 GN=Krt1 PE=2 SV=1	64831.7	1	5	15	48	FLEQQNQVLQTKWELLQqVDTSTR	0.997	3.21	0.482
CTRL	Keratin, type II cytoskeletal 1 OS=Rattus norvegicus OX=10116 GN=Krt1 PE=2 SV=1	64831.7	1	5	15	48	FLEQQNQVLQTKWELLQQVDTSTR	0.997	3.13	0.412
CTRL	Keratin, type II cytoskeletal 1 OS=Rattus norvegicus OX=10116 GN=Krt1 PE=2 SV=1	64831.7	1	5	15	48	FLEQQNQVLQTKWELLQQVDTSTR	0.997	3.34	0.527
CTRL	Keratin, type II cytoskeletal 1 OS=Rattus norvegicus OX=10116 GN=Krt1 PE=2 SV=1	64831.7	1	5	15	48	FLEQQNQVLQTKWELLQQVDTSTR	0.997	3.25	0.536	157
CTRL	Keratin, type II cytoskeletal 1 OS=Rattus norvegicus OX=10116 GN=Krt1 PE=2 SV=1	64831.7	1	5	15	48	FLEQQNQVLQTKWELLQQVDTSTR	0.997	3.53	0.546	143
CTRL	Keratin, type II cytoskeletal 1 OS=Rattus norvegicus OX=10116 GN=Krt1 PE=2 SV=1	64831.7	1	5	15	48	FLEQQNQVLQTKWELLQQVDTSTR	0.997	3.92	0.455	81.4
CTRL	Keratin, type II cytoskeletal 1 OS=Rattus norvegicus OX=10116 GN=Krt1 PE=2 SV=1	64831.7	1	5	15	48	FLEQQNQVLQTKWELLQQVDTSTR	0.997	3.98	0.486	87.9
CTRL	Keratin, type II cytoskeletal 1 OS=Rattus norvegicus OX=10116 GN=Krt1 PE=2 SV=1	64831.7	1	5	15	48	FLEQQNQVLQTKWELLQQVDTSTR	0.997	3.24	0.476	88.8
CTRL	Keratin, type II cytoskeletal 1 OS=Rattus norvegicus OX=10116 GN=Krt1 PE=2 SV=1	64831.7	1	5	15	48	FLEQQnQVLQTKWELLQQVDTSTR	0.997	3.42	0.564	91.2
CTRL	Keratin, type II cytoskeletal 1 OS=Rattus norvegicus OX=10116 GN=Krt1 PE=2 SV=1	64831.7	1	5	15	48	FLEQQNQVLQTKWELLQQVDTSTR	0.997	2.5	0.438	97.3
CTRL	Keratin, type II cytoskeletal 1 OS=Rattus norvegicus OX=10116 GN=Krt1 PE=2 SV=1	64831.7	1	5	15	48	FLEQQNQVLQTKWELLQQVDTSTR	0.997	2.83	0.374	103
CTRL	Keratin, type II cytoskeletal 1 OS=Rattus norvegicus OX=10116 GN=Krt1 PE=2 SV=1	64831.7	1	5	15	48	FLEQQNQVLQTKWELLQQVDTSTR	0.997	3.59	0.537	106
CTRL	Keratin, type II cytoskeletal 1 OS=Rattus norvegicus OX=10116 GN=Krt1 PE=2 SV=1	64831.7	1	5	15	48	FLEQQnQVLQTKWELLQQVDTSTR	0.997	3.12	0.694	121
CTRL	Keratin, type II cytoskeletal 1 OS=Rattus norvegicus OX=10116 GN=Krt1 PE=2 SV=1	64831.7	1	5	15	48	FLEQQNQVLQTKWELLQQVDTSTR	0.997	4.48	0.626	150
CTRL	Keratin, type II cytoskeletal 1 OS=Rattus norvegicus OX=10116 GN=Krt1 PE=2 SV=1	64831.7	1	5	15	48	FLEQQNQVLQTKWELLQQVDTSTR	0.997	4.08	0.54	167
CTRL	Keratin, type II cytoskeletal 1 OS=Rattus norvegicus OX=10116 GN=Krt1 PE=2 SV=1	64831.7	1	5	15	48	KYEDEINKR	0.997	1.59	0.0225	128
CTRL	Keratin, type II cytoskeletal 1 OS=Rattus norvegicus OX=10116 GN=Krt1 PE=2 SV=1	64831.7	1	5	15	48	KYEDEINKR	0.997	1.82	0.206	103
CTRL	Keratin, type II cytoskeletal 1 OS=Rattus norvegicus OX=10116 GN=Krt1 PE=2 SV=1	64831.7	1	5	15	48	LLRDYQELmNTK	0.947	2.51	0.353
CTRL	Keratin, type II cytoskeletal 1 OS=Rattus norvegicus OX=10116 GN=Krt1 PE=2 SV=1	64831.7	1	5	15	48	LLRDYQELmNTK	0.965	1.54	0.381	205
CTRL	Keratin, type II cytoskeletal 1 OS=Rattus norvegicus OX=10116 GN=Krt1 PE=2 SV=1	64831.7	1	5	15	48	LLRDYQELmNTK	0.994	1.83	0.0748	81.5
CTRL	Keratin, type II cytoskeletal 1 OS=Rattus norvegicus OX=10116 GN=Krt1 PE=2 SV=1	64831.7	1	5	15	48	LLRDYQELMNTK	0.996	2.89	0.0392
CTRL	Keratin, type II cytoskeletal 1 OS=Rattus norvegicus OX=10116 GN=Krt1 PE=2 SV=1	64831.7	1	5	15	48	LLRDYQELmNTK	0.997	2.62	0.436	73.6
CTRL	Keratin, type II cytoskeletal 1 OS=Rattus norvegicus OX=10116 GN=Krt1 PE=2 SV=1	64831.7	1	5	15	48	LLRDYQELmNTK	0.997	1.32	0.209	148
CTRL	Keratin, type II cytoskeletal 1 OS=Rattus norvegicus OX=10116 GN=Krt1 PE=2 SV=1	64831.7	1	5	15	48	LLRDYqELMNTK	0.997	2.96	0.316
CTRL	Keratin, type II cytoskeletal 1 OS=Rattus norvegicus OX=10116 GN=Krt1 PE=2 SV=1	64831.7	1	5	15	48	LLRDYQELMNTK	0.997	2.13	0.52	156
CTRL	Keratin, type II cytoskeletal 1 OS=Rattus norvegicus OX=10116 GN=Krt1 PE=2 SV=1	64831.7	1	5	15	48	LLRDYQELmNTK	0.997	3.16	0.444	131
CTRL	Keratin, type II cytoskeletal 1 OS=Rattus norvegicus OX=10116 GN=Krt1 PE=2 SV=1	64831.7	1	5	15	48	LLRDYQELMNTK	0.997	3.22	0.367	88.3
CTRL	Keratin, type II cytoskeletal 1 OS=Rattus norvegicus OX=10116 GN=Krt1 PE=2 SV=1	64831.7	1	5	15	48	LLRDYQELmNTK	0.997	2.74	0.148	91.5
CTRL	Keratin, type II cytoskeletal 1 OS=Rattus norvegicus OX=10116 GN=Krt1 PE=2 SV=1	64831.7	1	5	15	48	LLRDYQELMNTK	0.997	1.79	0.485	92
CTRL	Keratin, type II cytoskeletal 1 OS=Rattus norvegicus OX=10116 GN=Krt1 PE=2 SV=1	64831.7	1	5	15	48	LLRDYqELmNTK	0.997	2.86	0.524	98.4
CTRL	Keratin, type II cytoskeletal 1 OS=Rattus norvegicus OX=10116 GN=Krt1 PE=2 SV=1	64831.7	1	5	15	48	LLRDYQELMNTK	0.997	3.74	0.436	106
CTRL	Keratin, type II cytoskeletal 1 OS=Rattus norvegicus OX=10116 GN=Krt1 PE=2 SV=1	64831.7	1	5	15	48	RTNAENEFVTIKK	0.997	3.62	0.53	163
CTRL	Keratin, type II cytoskeletal 1 OS=Rattus norvegicus OX=10116 GN=Krt1 PE=2 SV=1	64831.7	1	5	15	48	TNAENEFVTIK	0.997	2.6	0.575	132
CTRL	Keratin, type II cytoskeletal 1 OS=Rattus norvegicus OX=10116 GN=Krt1 PE=2 SV=1	64831.7	1	5	15	48	TNAEnEFVTIK	0.997	2.4	0.509	112
CTRL	Keratin, type II cytoskeletal 1 OS=Rattus norvegicus OX=10116 GN=Krt1 PE=2 SV=1	64831.7	1	5	15	48	TNAENEFVTIK	0.997	2.53	0.485	113
CTRL	Keratin, type II cytoskeletal 1 OS=Rattus norvegicus OX=10116 GN=Krt1 PE=2 SV=1	64831.7	1	5	15	48	TNAENEFVTIKK	0.948	1.82	0.358
CTRL	Keratin, type II cytoskeletal 1 OS=Rattus norvegicus OX=10116 GN=Krt1 PE=2 SV=1	64831.7	1	5	15	48	TNAENEFVTIKK	0.981	1.45	0.125
CTRL	Keratin, type II cytoskeletal 1 OS=Rattus norvegicus OX=10116 GN=Krt1 PE=2 SV=1	64831.7	1	5	15	48	TNAENEFVTIKK	0.996	1.54	0.246	80.4
CTRL	Keratin, type II cytoskeletal 1 OS=Rattus norvegicus OX=10116 GN=Krt1 PE=2 SV=1	64831.7	1	5	15	48	TNAENEFVTIKK	0.997	2.27	0.406
CTRL	Keratin, type II cytoskeletal 1 OS=Rattus norvegicus OX=10116 GN=Krt1 PE=2 SV=1	64831.7	1	5	15	48	TNAENEFVTIKK	0.997	2.15	0.0539	83.6
CTRL	Keratin, type II cytoskeletal 1 OS=Rattus norvegicus OX=10116 GN=Krt1 PE=2 SV=1	64831.7	1	5	15	48	TNAENEFVTIKK	0.997	2.02	0.528	142
CTRL	Keratin, type II cytoskeletal 1 OS=Rattus norvegicus OX=10116 GN=Krt1 PE=2 SV=1	64831.7	1	5	15	48	TNAENEFVTIKK	0.997	1.45	0.4	77
CTRL	Keratin, type II cytoskeletal 1 OS=Rattus norvegicus OX=10116 GN=Krt1 PE=2 SV=1	64831.7	1	5	15	48	TNAEnEFVTIKK	0.997	2.25	0.586	125
CTRL	Keratin, type II cytoskeletal 1 OS=Rattus norvegicus OX=10116 GN=Krt1 PE=2 SV=1	64831.7	1	5	15	48	TNAENEFVTIKK	0.997	2.14	0.493	138
CTRL	Keratin, type II cytoskeletal 1 OS=Rattus norvegicus OX=10116 GN=Krt1 PE=2 SV=1	64831.7	1	5	15	48	TNAENEFVTIKK	0.997	2.38	0.532	119
CTRL	Keratin, type II cytoskeletal 1 OS=Rattus norvegicus OX=10116 GN=Krt1 PE=2 SV=1	64831.7	1	5	15	48	TnAENEFVTIKK	0.997	3.5	0.372	131
CTRL	Keratin, type II cytoskeletal 1 OS=Rattus norvegicus OX=10116 GN=Krt1 PE=2 SV=1	64831.7	1	5	15	48	TNAENEFVTIKK	0.997	2.92	0.436	92.6
CTRL	Keratin, type II cytoskeletal 1 OS=Rattus norvegicus OX=10116 GN=Krt1 PE=2 SV=1	64831.7	1	5	15	48	TNAENEFVTIKK	0.997	3.8	0.428	101
CTRL	Keratin, type II cytoskeletal 1 OS=Rattus norvegicus OX=10116 GN=Krt1 PE=2 SV=1	64831.7	1	5	15	48	TNAENEFVTIKK	0.997	2.48	0.366	102
CTRL	Keratin, type II cytoskeletal 1 OS=Rattus norvegicus OX=10116 GN=Krt1 PE=2 SV=1	64831.7	1	5	15	48	TNAENEFVTIKK	0.997	1.84	0.304	105
CTRL	Keratin, type II cytoskeletal 1 OS=Rattus norvegicus OX=10116 GN=Krt1 PE=2 SV=1	64831.7	1	5	15	48	TNAENEFVTIKK	0.997	1.62	0.491	106
CTRL	Keratin, type II cytoskeletal 1 OS=Rattus norvegicus OX=10116 GN=Krt1 PE=2 SV=1	64831.7	1	5	15	48	TNAENEFVTIKK	0.997	3	0.44	106
CTRL	Keratin, type II cytoskeletal 1 OS=Rattus norvegicus OX=10116 GN=Krt1 PE=2 SV=1	64831.7	1	5	15	48	TnAENEFVTIKK	0.997	1.88	0.346	110
CTRL	Keratin, type II cytoskeletal 1 OS=Rattus norvegicus OX=10116 GN=Krt1 PE=2 SV=1	64831.7	1	5	15	48	TNAENEFVTIKK	0.997	2.94	0.333	111
CTRL	Keratin, type II cytoskeletal 1 OS=Rattus norvegicus OX=10116 GN=Krt1 PE=2 SV=1	64831.7	1	5	15	48	TNAEnEFVTIKK	0.997	2.88	0.323	112
CTRL	Keratin, type II cytoskeletal 1 OS=Rattus norvegicus OX=10116 GN=Krt1 PE=2 SV=1	64831.7	1	5	15	48	TNAENEFVTIKK	0.997	2.23	0.527	112
CTRL	Keratin, type II cytoskeletal 1 OS=Rattus norvegicus OX=10116 GN=Krt1 PE=2 SV=1	64831.7	1	5	15	48	TNAENEFVTIKK	0.997	2.89	0.444	114
CTRL	Keratin, type II cytoskeletal 1 OS=Rattus norvegicus OX=10116 GN=Krt1 PE=2 SV=1	64831.7	1	5	15	48	TNAENEFVTIKK	0.997	2.95	0.38	115
CTRL	Keratin, type II cytoskeletal 1 OS=Rattus norvegicus OX=10116 GN=Krt1 PE=2 SV=1	64831.7	1	5	15	48	TNAENEFVTIKK	0.997	3.22	0.406	116
CTRL	Keratin, type II cytoskeletal 1 OS=Rattus norvegicus OX=10116 GN=Krt1 PE=2 SV=1	64831.7	1	5	15	48	TNAENEFVTIKK	0.997	2.45	0.516	119
CTRL	Keratin, type II cytoskeletal 1 OS=Rattus norvegicus OX=10116 GN=Krt1 PE=2 SV=1	64831.7	1	5	15	48	TnAENEFVTIKK	0.997	2.89	0.501	162
CTRL	Keratin, type II cytoskeletal 1 OS=Rattus norvegicus OX=10116 GN=Krt1 PE=2 SV=1	64831.7	1	5	15	48	VRFLEQQNQVLQTK	0.997	2.32	0.162	115
CTRL	Keratin, type II cytoskeletal 1 OS=Rattus norvegicus OX=10116 GN=Krt1 PE=2 SV=1	64831.7	1	5	15	48	WELLQQVDTSTR	0.997	1.7	0.4	134
CTRL	Keratin, type II cytoskeletal 1 OS=Rattus norvegicus OX=10116 GN=Krt1 PE=2 SV=1	64831.7	1	5	15	48	WELLQQVDTSTR	0.997	1.85	0.304	127
CTRL	Keratin, type II cytoskeletal 1 OS=Rattus norvegicus OX=10116 GN=Krt1 PE=2 SV=1	64831.7	1	5	15	48	WELLQQVDTSTR	0.997	2.06	0.543	156
CTRL	Keratin, type II cytoskeletal 1 OS=Rattus norvegicus OX=10116 GN=Krt1 PE=2 SV=1	64831.7	1	5	15	48	WELLQQVDTSTR	0.997	2.06	0.542	158
CTRL	Keratin, type II cytoskeletal 1 OS=Rattus norvegicus OX=10116 GN=Krt1 PE=2 SV=1	64831.7	1	5	15	48	WELLQQVDTSTR	0.997	2.08	0.529	129
CTRL	Keratin, type II cytoskeletal 1 OS=Rattus norvegicus OX=10116 GN=Krt1 PE=2 SV=1	64831.7	1	5	15	48	WELLQQVDTSTR	0.997	1.69	0.335	88.6
CTRL	Keratin, type II cytoskeletal 1 OS=Rattus norvegicus OX=10116 GN=Krt1 PE=2 SV=1	64831.7	1	5	15	48	WELLQQVDTSTR	0.997	1.67	0.401	89.7
CTRL	Keratin, type II cytoskeletal 1 OS=Rattus norvegicus OX=10116 GN=Krt1 PE=2 SV=1	64831.7	1	5	15	48	WELLQQVDTSTR	0.997	1.9	0.476	107
CTRL	Keratin, type II cytoskeletal 1 OS=Rattus norvegicus OX=10116 GN=Krt1 PE=2 SV=1	64831.7	1	5	15	48	WELLQQVDTSTR	0.997	1.99	0.489	112
CTRL	Keratin, type II cytoskeletal 1 OS=Rattus norvegicus OX=10116 GN=Krt1 PE=2 SV=1	64831.7	1	5	15	48	YEDEINK	0.959	1.25	0.131	81.2
CTRL	Keratin, type II cytoskeletal 1 OS=Rattus norvegicus OX=10116 GN=Krt1 PE=2 SV=1	64831.7	1	5	15	48	YEDEINKR	0.969			47.3
CTRL	Keratin, type II cytoskeletal 1 OS=Rattus norvegicus OX=10116 GN=Krt1 PE=2 SV=1	64831.7	1	5	15	48	YEDEINKR	0.993	0.839	0	76.2
CTRL	Keratin, type II cytoskeletal 1 OS=Rattus norvegicus OX=10116 GN=Krt1 PE=2 SV=1	64831.7	1	5	15	48	YEDEINKR	0.997	1.41	0.435	87.5
CTRL	Heat shock protein HSP 90-beta OS=Rattus norvegicus OX=10116 GN=Hsp90ab1 PE=1 SV=4	83284.3	1	3	3	3	ADLINNLGTIAK	0.997	1.94	0.448	110
CTRL	Heat shock protein HSP 90-beta OS=Rattus norvegicus OX=10116 GN=Hsp90ab1 PE=1 SV=4	83284.3	1	3	3	3	EQVANSAFVER	0.993	1.43	0.12	78.5
CTRL	Heat shock protein HSP 90-beta OS=Rattus norvegicus OX=10116 GN=Hsp90ab1 PE=1 SV=4	83284.3	1	3	3	3	GVVDSEDLPLNISR	0.997	2.04	0.451	104
CTRL	Ubiquitin carboxyl-terminal hydrolase isozyme L1 OS=Rattus norvegicus OX=10116 GN=Uchl1 PE=1 SV=2	24838.2	1	2	2	2	mPFPVnHGASSEDSLLQDAAK	0.997	3.08	0.453	75.3
CTRL	Ubiquitin carboxyl-terminal hydrolase isozyme L1 OS=Rattus norvegicus OX=10116 GN=Uchl1 PE=1 SV=2	24838.2	1	2	2	2	NEAIQAAHDSVAQEGQcR	0.997	2.53	0.271	134
CTRL	Keratin, type II cytoskeletal 6A OS=Rattus norvegicus OX=10116 GN=Krt6a PE=1 SV=1	59250.6	1	9	19	25	AEAESWYQTK	0.997	1.68	0.152	120
CTRL	Keratin, type II cytoskeletal 6A OS=Rattus norvegicus OX=10116 GN=Krt6a PE=1 SV=1	59250.6	1	9	19	25	DVDAAYmNK	0.997	1.62	0.623	121
CTRL	Keratin, type II cytoskeletal 6A OS=Rattus norvegicus OX=10116 GN=Krt6a PE=1 SV=1	59250.6	1	9	19	25	DVDAAYMNK	0.997	1.69	0.675	92.6
CTRL	Keratin, type II cytoskeletal 6A OS=Rattus norvegicus OX=10116 GN=Krt6a PE=1 SV=1	59250.6	1	9	19	25	dVDAAYMNKVELQAK	0.966
CTRL	Keratin, type II cytoskeletal 6A OS=Rattus norvegicus OX=10116 GN=Krt6a PE=1 SV=1	59250.6	1	9	19	25	DVDAAYmNKVELqAK	0.997	2.76	0.543	141
CTRL	Keratin, type II cytoskeletal 6A OS=Rattus norvegicus OX=10116 GN=Krt6a PE=1 SV=1	59250.6	1	9	19	25	DVDAAYMNKVELQAK	0.997	1.71	0.296	120
CTRL	Keratin, type II cytoskeletal 6A OS=Rattus norvegicus OX=10116 GN=Krt6a PE=1 SV=1	59250.6	1	9	19	25	DVDAAYMNKVELQAK	0.997	2.23	0.476	86.2
CTRL	Keratin, type II cytoskeletal 6A OS=Rattus norvegicus OX=10116 GN=Krt6a PE=1 SV=1	59250.6	1	9	19	25	DVDAAYMNKVELqAK	0.997	2.29	0.461	87.8
CTRL	Keratin, type II cytoskeletal 6A OS=Rattus norvegicus OX=10116 GN=Krt6a PE=1 SV=1	59250.6	1	9	19	25	DVDAAYmnKVELQAK	0.997	2.43	0.361	96.4
CTRL	Keratin, type II cytoskeletal 6A OS=Rattus norvegicus OX=10116 GN=Krt6a PE=1 SV=1	59250.6	1	9	19	25	DVDAAYmNKVELqAK	0.997	2.38	0.461	114
CTRL	Keratin, type II cytoskeletal 6A OS=Rattus norvegicus OX=10116 GN=Krt6a PE=1 SV=1	59250.6	1	9	19	25	DVDAAYmNKVELqAK	0.997	1.54	0.387	115
CTRL	Keratin, type II cytoskeletal 6A OS=Rattus norvegicus OX=10116 GN=Krt6a PE=1 SV=1	59250.6	1	9	19	25	DVDAAYMNKVELqAK	0.997	3.11	0.552	118
CTRL	Keratin, type II cytoskeletal 6A OS=Rattus norvegicus OX=10116 GN=Krt6a PE=1 SV=1	59250.6	1	9	19	25	EQIKTLnNK	0.997	1.73	0.182	83
CTRL	Keratin, type II cytoskeletal 6A OS=Rattus norvegicus OX=10116 GN=Krt6a PE=1 SV=1	59250.6	1	9	19	25	EQIKTLNNK	0.997	1.19	0.0555	90.8
CTRL	Keratin, type II cytoskeletal 6A OS=Rattus norvegicus OX=10116 GN=Krt6a PE=1 SV=1	59250.6	1	9	19	25	FASFIDK	0.988	1.59	0.313	83.4
CTRL	Keratin, type II cytoskeletal 6A OS=Rattus norvegicus OX=10116 GN=Krt6a PE=1 SV=1	59250.6	1	9	19	25	FASFIDK	0.988	1.43	0.147	88.2
CTRL	Keratin, type II cytoskeletal 6A OS=Rattus norvegicus OX=10116 GN=Krt6a PE=1 SV=1	59250.6	1	9	19	25	FASFIDKVR	0.997	1.6	0.35	80.5
CTRL	Keratin, type II cytoskeletal 6A OS=Rattus norvegicus OX=10116 GN=Krt6a PE=1 SV=1	59250.6	1	9	19	25	FASFIDKVR	0.997	1.63	0.538	81.7
CTRL	Keratin, type II cytoskeletal 6A OS=Rattus norvegicus OX=10116 GN=Krt6a PE=1 SV=1	59250.6	1	9	19	25	FASFIDKVR	0.997	1.21	0.498	82.6
CTRL	Keratin, type II cytoskeletal 6A OS=Rattus norvegicus OX=10116 GN=Krt6a PE=1 SV=1	59250.6	1	9	19	25	FASFIDKVR	0.997	1.65	0.541	99.5
CTRL	Keratin, type II cytoskeletal 6A OS=Rattus norvegicus OX=10116 GN=Krt6a PE=1 SV=1	59250.6	1	9	19	25	FASFIDKVR	0.997	1.87	0.642	99.5
CTRL	Keratin, type II cytoskeletal 6A OS=Rattus norvegicus OX=10116 GN=Krt6a PE=1 SV=1	59250.6	1	9	19	25	FASFIDKVR	0.997	2.18	0.563	101
CTRL	Keratin, type II cytoskeletal 6A OS=Rattus norvegicus OX=10116 GN=Krt6a PE=1 SV=1	59250.6	1	9	19	25	FASFIDKVR	0.997	1.77	0.43	102
CTRL	Keratin, type II cytoskeletal 6A OS=Rattus norvegicus OX=10116 GN=Krt6a PE=1 SV=1	59250.6	1	9	19	25	FASFIDKVR	0.997	1.92	0.32	104
CTRL	Keratin, type II cytoskeletal 6A OS=Rattus norvegicus OX=10116 GN=Krt6a PE=1 SV=1	59250.6	1	9	19	25	FASFIDKVR	0.997	1.62	0.531	105
CTRL	Keratin, type II cytoskeletal 6A OS=Rattus norvegicus OX=10116 GN=Krt6a PE=1 SV=1	59250.6	1	9	19	25	FASFIDKVR	0.997	1.64	0.618	108
CTRL	Keratin, type II cytoskeletal 6A OS=Rattus norvegicus OX=10116 GN=Krt6a PE=1 SV=1	59250.6	1	9	19	25	FASFIDKVR	0.997	1.67	0.564	111
CTRL	Keratin, type II cytoskeletal 6A OS=Rattus norvegicus OX=10116 GN=Krt6a PE=1 SV=1	59250.6	1	9	19	25	GRLDSELR	0.997	1.81	0.292	86.2
CTRL	Keratin, type II cytoskeletal 6A OS=Rattus norvegicus OX=10116 GN=Krt6a PE=1 SV=1	59250.6	1	9	19	25	KDVDAAYMNKVELQAK	0.997	2.97	0.339	113
CTRL	Keratin, type II cytoskeletal 6A OS=Rattus norvegicus OX=10116 GN=Krt6a PE=1 SV=1	59250.6	1	9	19	25	LRSEIDHVKK	0.997	1.75	0.12	111
CTRL	Keratin, type II cytoskeletal 6A OS=Rattus norvegicus OX=10116 GN=Krt6a PE=1 SV=1	59250.6	1	9	19	25	SLDLDSIIAEVK	0.997	2.1	0.412	134
CTRL	Keratin, type II cytoskeletal 6A OS=Rattus norvegicus OX=10116 GN=Krt6a PE=1 SV=1	59250.6	1	9	19	25	SLDLDSIIAEVK	0.997	2.29	0.486	156
CTRL	Keratin, type II cytoskeletal 6A OS=Rattus norvegicus OX=10116 GN=Krt6a PE=1 SV=1	59250.6	1	9	19	25	SLDLDSIIAEVK	0.997	2.42	0.383	139
CTRL	Keratin, type II cytoskeletal 6A OS=Rattus norvegicus OX=10116 GN=Krt6a PE=1 SV=1	59250.6	1	9	19	25	SLDLDSIIAEVK	0.997	2.54	0.344	133
CTRL	Keratin, type II cytoskeletal 6A OS=Rattus norvegicus OX=10116 GN=Krt6a PE=1 SV=1	59250.6	1	9	19	25	SLDLDSIIAEVK	0.997	2.51	0.442	176
CTRL	Keratin, type II cytoskeletal 6A OS=Rattus norvegicus OX=10116 GN=Krt6a PE=1 SV=1	59250.6	1	9	19	25	SLDLDSIIAEVK	0.997	2.57	0.407	127
CTRL	Keratin, type II cytoskeletal 6A OS=Rattus norvegicus OX=10116 GN=Krt6a PE=1 SV=1	59250.6	1	9	19	25	SLDLDSIIAEVK	0.997	2.59	0.354	156
CTRL	Keratin, type II cytoskeletal 6A OS=Rattus norvegicus OX=10116 GN=Krt6a PE=1 SV=1	59250.6	1	9	19	25	SLDLDSIIAEVK	0.997	2.59	0.343	174
CTRL	Keratin, type II cytoskeletal 6A OS=Rattus norvegicus OX=10116 GN=Krt6a PE=1 SV=1	59250.6	1	9	19	25	SLDLDSIIAEVK	0.997	1.58	0.31	90
CTRL	Keratin, type II cytoskeletal 6A OS=Rattus norvegicus OX=10116 GN=Krt6a PE=1 SV=1	59250.6	1	9	19	25	SLDLDSIIAEVK	0.997	2.21	0.45	110
CTRL	Keratin, type II cytoskeletal 6A OS=Rattus norvegicus OX=10116 GN=Krt6a PE=1 SV=1	59250.6	1	9	19	25	SLDLDSIIAEVK	0.997	2.74	0.402	139
CTRL	Keratin, type II cytoskeletal 6A OS=Rattus norvegicus OX=10116 GN=Krt6a PE=1 SV=1	59250.6	1	9	19	25	SLDLDSIIAEVK	0.997	2.69	0.46	152
CTRL	Keratin, type II cytoskeletal 6A OS=Rattus norvegicus OX=10116 GN=Krt6a PE=1 SV=1	59250.6	1	9	19	25	SLDLDSIIAEVK	0.997	2.89	0.451	167
CTRL	Keratin, type II cytoskeletal 6A OS=Rattus norvegicus OX=10116 GN=Krt6a PE=1 SV=1	59250.6	1	9	19	25	SLDLDSIIAEVK	0.997	3.07	0.48	174
CTRL	Keratin, type II cytoskeletal 6A OS=Rattus norvegicus OX=10116 GN=Krt6a PE=1 SV=1	59250.6	1	9	19	25	SLDLDSIIAEVK	0.997	3.02	0.436	174
CTRL	Keratin, type II cytoskeletal 6A OS=Rattus norvegicus OX=10116 GN=Krt6a PE=1 SV=1	59250.6	1	9	19	25	SLDLDSIIAEVK	0.997	2.72	0.444	179
CTRL	Keratin, type II cytoskeletal 6A OS=Rattus norvegicus OX=10116 GN=Krt6a PE=1 SV=1	59250.6	1	9	19	25	SLDLDSIIAEVK	0.997	2.97	0.409	196
CTRL	Keratin, type II cytoskeletal 6A OS=Rattus norvegicus OX=10116 GN=Krt6a PE=1 SV=1	59250.6	1	9	19	25	SLDLDSIIAEVK	0.997	3	0.458	214
CTRL	Keratin, type II cytoskeletal 6A OS=Rattus norvegicus OX=10116 GN=Krt6a PE=1 SV=1	59250.6	1	9	19	25	SRAEAESWYQTK	0.997	1.99	0.424	99.1
CTRL	Keratin, type II cytoskeletal 6A OS=Rattus norvegicus OX=10116 GN=Krt6a PE=1 SV=1	59250.6	1	9	19	25	SRAEAESWYQTK	0.997	1.59	0.236	108
CTRL	Keratin, type II cytoskeletal 6A OS=Rattus norvegicus OX=10116 GN=Krt6a PE=1 SV=1	59250.6	1	9	19	25	SRAEAESWYqTKYEELQITAGR	0.95	1.85	0.299	77.4
CTRL	Keratin, type II cytoskeletal 6A OS=Rattus norvegicus OX=10116 GN=Krt6a PE=1 SV=1	59250.6	1	9	19	25	SRAEAESWYQTKYEELQITAGR	0.997	3.06	0.435	74.5
CTRL	Keratin, type II cytoskeletal 6A OS=Rattus norvegicus OX=10116 GN=Krt6a PE=1 SV=1	59250.6	1	9	19	25	SRAEAESWYQTKYEELQITAGR	0.997	2.61	0.288	103
CTRL	Keratin, type II cytoskeletal 6A OS=Rattus norvegicus OX=10116 GN=Krt6a PE=1 SV=1	59250.6	1	9	19	25	TAAENEFVTLK	0.997	2.01	0.406	142
CTRL	Keratin, type II cytoskeletal 6A OS=Rattus norvegicus OX=10116 GN=Krt6a PE=1 SV=1	59250.6	1	9	19	25	TAAENEFVTLKK	0.997	2.93	0.401	140
CTRL	Keratin, type II cytoskeletal 6A OS=Rattus norvegicus OX=10116 GN=Krt6a PE=1 SV=1	59250.6	1	9	19	25	TAAENEFVTLKK	0.997	2.74	0.188	152
CTRL	Keratin, type II cytoskeletal 6A OS=Rattus norvegicus OX=10116 GN=Krt6a PE=1 SV=1	59250.6	1	9	19	25	TAAENEFVTLKK	0.997	1.88	0.471	140
CTRL	Keratin, type II cytoskeletal 6A OS=Rattus norvegicus OX=10116 GN=Krt6a PE=1 SV=1	59250.6	1	9	19	25	TAAENEFVTLKK	0.997	2.78	0.487	125
CTRL	Keratin, type II cytoskeletal 6A OS=Rattus norvegicus OX=10116 GN=Krt6a PE=1 SV=1	59250.6	1	9	19	25	TLNNKFASFIDK	0.997	2.37	0.504	129
CTRL	Keratin, type II cytoskeletal 6A OS=Rattus norvegicus OX=10116 GN=Krt6a PE=1 SV=1	59250.6	1	9	19	25	TLNNKFASFIDK	0.997	2.28	0.336	92.4
CTRL	Keratin, type II cytoskeletal 6A OS=Rattus norvegicus OX=10116 GN=Krt6a PE=1 SV=1	59250.6	1	9	19	25	TLNNKFASFIDK	0.997	2.51	0.448	119
CTRL	Keratin, type II cytoskeletal 6A OS=Rattus norvegicus OX=10116 GN=Krt6a PE=1 SV=1	59250.6	1	9	19	25	TLnNKFASFIDKVR	0.99	2.6	0.435	65
CTRL	Keratin, type II cytoskeletal 6A OS=Rattus norvegicus OX=10116 GN=Krt6a PE=1 SV=1	59250.6	1	9	19	25	TLNNKFASFIDKVR	0.997	2.51	0.213	141
CTRL	Keratin, type II cytoskeletal 6A OS=Rattus norvegicus OX=10116 GN=Krt6a PE=1 SV=1	59250.6	1	9	19	25	TLNNKFASFIDKVR	0.997	1.92	0.556	72.3
CTRL	Keratin, type II cytoskeletal 6A OS=Rattus norvegicus OX=10116 GN=Krt6a PE=1 SV=1	59250.6	1	9	19	25	TLNNKFASFIDKVR	0.997	2.67	0.474	132
CTRL	Keratin, type II cytoskeletal 6A OS=Rattus norvegicus OX=10116 GN=Krt6a PE=1 SV=1	59250.6	1	9	19	25	TLNNKFASFIDKVR	0.997	2.94	0.482	128
CTRL	Keratin, type II cytoskeletal 6A OS=Rattus norvegicus OX=10116 GN=Krt6a PE=1 SV=1	59250.6	1	9	19	25	TLNNKFASFIDKVR	0.997	2.89	0.594	186
CTRL	Keratin, type II cytoskeletal 6A OS=Rattus norvegicus OX=10116 GN=Krt6a PE=1 SV=1	59250.6	1	9	19	25	TLNNKFASFIDKVR	0.997	2.99	0.596	122
CTRL	Keratin, type II cytoskeletal 6A OS=Rattus norvegicus OX=10116 GN=Krt6a PE=1 SV=1	59250.6	1	9	19	25	TLnNKFASFIDKVR	0.997	2.94	0.513	87.2
CTRL	Keratin, type II cytoskeletal 6A OS=Rattus norvegicus OX=10116 GN=Krt6a PE=1 SV=1	59250.6	1	9	19	25	TLNNKFASFIDKVR	0.997	3.45	0.622	169
CTRL	Keratin, type II cytoskeletal 6A OS=Rattus norvegicus OX=10116 GN=Krt6a PE=1 SV=1	59250.6	1	9	19	25	TLNNKFASFIDKVR	0.997	1.8	0.433	92.8
CTRL	Keratin, type II cytoskeletal 6A OS=Rattus norvegicus OX=10116 GN=Krt6a PE=1 SV=1	59250.6	1	9	19	25	TLnNKFASFIDKVR	0.997	2.33	0.489	94.2
CTRL	Keratin, type II cytoskeletal 6A OS=Rattus norvegicus OX=10116 GN=Krt6a PE=1 SV=1	59250.6	1	9	19	25	TLNnKFASFIDKVR	0.997	2.27	0.455	106
CTRL	Keratin, type II cytoskeletal 6A OS=Rattus norvegicus OX=10116 GN=Krt6a PE=1 SV=1	59250.6	1	9	19	25	TLNNKFASFIDKVR	0.997	2.43	0.41	110
CTRL	Keratin, type II cytoskeletal 6A OS=Rattus norvegicus OX=10116 GN=Krt6a PE=1 SV=1	59250.6	1	9	19	25	TLNNKFASFIDKVR	0.997	2.38	0.292	116
CTRL	Keratin, type II cytoskeletal 6A OS=Rattus norvegicus OX=10116 GN=Krt6a PE=1 SV=1	59250.6	1	9	19	25	YEELQITAGR	0.997	1.65	0.579	105
CTRL	Keratin, type II cytoskeletal 6A OS=Rattus norvegicus OX=10116 GN=Krt6a PE=1 SV=1	59250.6	1	9	19	25	YEELQITAGR	0.997	1.55	0.527	106
CTRL	Keratin, type II cytoskeletal 6A OS=Rattus norvegicus OX=10116 GN=Krt6a PE=1 SV=1	59250.6	1	9	19	25	YEELQITAGR	0.997	1.6	0.539	112
CTRL	Uncharacterized protein OS=Rattus norvegicus OX=10116 PE=4 SV=1	0	0.977	1	1	1	YHELFLLqKTNFAGR	0.997	2	0.286	83.8
CTRL	Neuroplastin OS=Rattus norvegicus OX=10116 GN=Nptn PE=1 SV=2	43932.2	1	1	2	2	VTVNTAYGSNGVSVLR	0.947	1.81	0.341
CTRL	Neuroplastin OS=Rattus norvegicus OX=10116 GN=Nptn PE=1 SV=2	43932.2	1	1	2	2	VTVNTAYGSnGVSVLR	0.997	2.28	0.535
CTRL	Endophilin-B2 OS=Rattus norvegicus OX=10116 GN=Sh3glb2 PE=1 SV=1	44449.7	0.977	1	1	1	QTEVLLQPNPSAR	0.997	1.41	0.282	84.5
CTRL	Ras-related protein Rab-3A OS=Rattus norvegicus OX=10116 GN=Rab3a PE=1 SV=1	24970.3	1	4	5	5	ILIIGNSSVGK	0.992	1.4	0.464	75.9
CTRL	Ras-related protein Rab-3A OS=Rattus norvegicus OX=10116 GN=Rab3a PE=1 SV=1	24970.3	1	4	5	5	LQIWDTAGQER	0.997	1.45	0.482	133
CTRL	Ras-related protein Rab-3A OS=Rattus norvegicus OX=10116 GN=Rab3a PE=1 SV=1	24970.3	1	4	5	5	LVDVIcEK	0.997	1.51	0.371	86.1
CTRL	Ras-related protein Rab-3A OS=Rattus norvegicus OX=10116 GN=Rab3a PE=1 SV=1	24970.3	1	4	5	5	MSESLDTADPAVTGAK	0.988	1.8	0.358	50.6
CTRL	Ras-related protein Rab-3A OS=Rattus norvegicus OX=10116 GN=Rab3a PE=1 SV=1	24970.3	1	4	5	5	mSESLDTADPAVTGAK	0.997	2.36	0.449	105
CTRL	Tubulin beta-2A chain OS=Rattus norvegicus OX=10116 GN=Tubb2a PE=1 SV=1	49907.1	1	22	32	42	AILVDLEPGTmDSVR	0.997	1.25	0.359	163
CTRL	Tubulin beta-2A chain OS=Rattus norvegicus OX=10116 GN=Tubb2a PE=1 SV=1	49907.1	1	22	32	42	AILVDLEPGTmDSVR	0.997	1.99	0.403	108
CTRL	Tubulin beta-2A chain OS=Rattus norvegicus OX=10116 GN=Tubb2a PE=1 SV=1	49907.1	1	22	32	42	ALTVPELTQQmFDSK	0.993	1.49	0.489	77.1
CTRL	Tubulin beta-2A chain OS=Rattus norvegicus OX=10116 GN=Tubb2a PE=1 SV=1	49907.1	1	22	32	42	FPGQLNADLR	0.997	1.85	0.503	156
CTRL	Tubulin beta-2A chain OS=Rattus norvegicus OX=10116 GN=Tubb2a PE=1 SV=1	49907.1	1	22	32	42	FPGQLNADLR	0.997	1.52	0.38	97.4
CTRL	Tubulin beta-2A chain OS=Rattus norvegicus OX=10116 GN=Tubb2a PE=1 SV=1	49907.1	1	22	32	42	FPGQLNADLR	0.997	1.51	0.349	116
CTRL	Tubulin beta-2A chain OS=Rattus norvegicus OX=10116 GN=Tubb2a PE=1 SV=1	49907.1	1	22	32	42	GHYTEGAELVDSVLDVVR	0.997	2.78	0.504	147
CTRL	Tubulin beta-2A chain OS=Rattus norvegicus OX=10116 GN=Tubb2a PE=1 SV=1	49907.1	1	22	32	42	GHYTEGAELVDSVLDVVR	0.997	3.08	0.44	110
CTRL	Tubulin beta-2A chain OS=Rattus norvegicus OX=10116 GN=Tubb2a PE=1 SV=1	49907.1	1	22	32	42	GHYTEGAELVDSVLDVVRK	0.997	3.77	0.428	132
CTRL	Tubulin beta-2A chain OS=Rattus norvegicus OX=10116 GN=Tubb2a PE=1 SV=1	49907.1	1	22	32	42	GHYTEGAELVDSVLDVVRK	0.997	4.9	0.452	181
CTRL	Tubulin beta-2A chain OS=Rattus norvegicus OX=10116 GN=Tubb2a PE=1 SV=1	49907.1	1	22	32	42	ImNTFSVmPSPK	0.997	1.86	0.297	83.7
CTRL	Tubulin beta-2A chain OS=Rattus norvegicus OX=10116 GN=Tubb2a PE=1 SV=1	49907.1	1	22	32	42	IMNTFSVmPSPK	0.997	2.13	0.334	78.4
CTRL	Tubulin beta-2A chain OS=Rattus norvegicus OX=10116 GN=Tubb2a PE=1 SV=1	49907.1	1	22	32	42	INVYYNEAAGNK	0.997	2.27	0.548	127
CTRL	Tubulin beta-2A chain OS=Rattus norvegicus OX=10116 GN=Tubb2a PE=1 SV=1	49907.1	1	22	32	42	INVYYNEAAGNKYVPR	0.997	2.74	0.33	145
CTRL	Tubulin beta-2A chain OS=Rattus norvegicus OX=10116 GN=Tubb2a PE=1 SV=1	49907.1	1	22	32	42	INVYYNEAAGNKYVPR	0.997	1.76	0.506	119
CTRL	Tubulin beta-2A chain OS=Rattus norvegicus OX=10116 GN=Tubb2a PE=1 SV=1	49907.1	1	22	32	42	IREEYPDRImNTFSVmPSPK	0.997	2.38	0.155	98.2
CTRL	Tubulin beta-2A chain OS=Rattus norvegicus OX=10116 GN=Tubb2a PE=1 SV=1	49907.1	1	22	32	42	ISEQFTAmFR	0.997	2.1	0.47	146
CTRL	Tubulin beta-2A chain OS=Rattus norvegicus OX=10116 GN=Tubb2a PE=1 SV=1	49907.1	1	22	32	42	ISEQFTAMFR	0.997	2.03	0.527	99.9
CTRL	Tubulin beta-2A chain OS=Rattus norvegicus OX=10116 GN=Tubb2a PE=1 SV=1	49907.1	1	22	32	42	ISEQFTAmFR	0.997	1.46	0.464	118
CTRL	Tubulin beta-2A chain OS=Rattus norvegicus OX=10116 GN=Tubb2a PE=1 SV=1	49907.1	1	22	32	42	KLAVNmVPFPR	0.997	2.21	0.336	79.8
CTRL	Tubulin beta-2A chain OS=Rattus norvegicus OX=10116 GN=Tubb2a PE=1 SV=1	49907.1	1	22	32	42	KLAVNmVPFPR	0.997	1.65	0.386	85.3
CTRL	Tubulin beta-2A chain OS=Rattus norvegicus OX=10116 GN=Tubb2a PE=1 SV=1	49907.1	1	22	32	42	KLAVNMVPFPR	0.997	1.92	0.441	91.5
CTRL	Tubulin beta-2A chain OS=Rattus norvegicus OX=10116 GN=Tubb2a PE=1 SV=1	49907.1	1	22	32	42	LHFFmPGFAPLTSR	0.997	2.54	0.475	154
CTRL	Tubulin beta-2A chain OS=Rattus norvegicus OX=10116 GN=Tubb2a PE=1 SV=1	49907.1	1	22	32	42	LHFFmPGFAPLTSR	0.997	1.48	0.497	144
CTRL	Tubulin beta-2A chain OS=Rattus norvegicus OX=10116 GN=Tubb2a PE=1 SV=1	49907.1	1	22	32	42	LHFFmPGFAPLTSR	0.997	2.51	0.515	139
CTRL	Tubulin beta-2A chain OS=Rattus norvegicus OX=10116 GN=Tubb2a PE=1 SV=1	49907.1	1	22	32	42	LTTPTYGDLNHLVSATmSGVTTcLR	0.997	3.78	0.377
CTRL	Tubulin beta-2A chain OS=Rattus norvegicus OX=10116 GN=Tubb2a PE=1 SV=1	49907.1	1	22	32	42	LTTPTYGDLNHLVSATMSGVTTcLR	0.997			98
CTRL	Tubulin beta-2A chain OS=Rattus norvegicus OX=10116 GN=Tubb2a PE=1 SV=1	49907.1	1	22	32	42	mREIVHIQAGqcGNQIGAK	0.997	3.37	0.352	179
CTRL	Tubulin beta-2A chain OS=Rattus norvegicus OX=10116 GN=Tubb2a PE=1 SV=1	49907.1	1	22	32	42	mREIVHIQAGQcGNQIGAK	0.997	2.49	0.44	97.8
CTRL	Tubulin beta-2A chain OS=Rattus norvegicus OX=10116 GN=Tubb2a PE=1 SV=1	49907.1	1	22	32	42	mSATFIGNSTAIQELFKR	0.977	2.28	0.392
CTRL	Tubulin beta-2A chain OS=Rattus norvegicus OX=10116 GN=Tubb2a PE=1 SV=1	49907.1	1	22	32	42	MSATFIGnSTAIQELFKR	0.997	2.62	0.036	120
CTRL	Tubulin beta-2A chain OS=Rattus norvegicus OX=10116 GN=Tubb2a PE=1 SV=1	49907.1	1	22	32	42	MSATFIGNSTAIQELFKR	0.997	3.77	0.474	82.8
CTRL	Tubulin beta-2A chain OS=Rattus norvegicus OX=10116 GN=Tubb2a PE=1 SV=1	49907.1	1	22	32	42	mSmKEVDEQmLNVQNK	0.992	2.6	0.266	75
CTRL	Tubulin beta-2A chain OS=Rattus norvegicus OX=10116 GN=Tubb2a PE=1 SV=1	49907.1	1	22	32	42	NmmAAcDPR	0.997	1.15	0.514	113
CTRL	Tubulin beta-2A chain OS=Rattus norvegicus OX=10116 GN=Tubb2a PE=1 SV=1	49907.1	1	22	32	42	NSSYFVEWIPNNVK	0.997	2.49	0.624	51
CTRL	Tubulin beta-2A chain OS=Rattus norvegicus OX=10116 GN=Tubb2a PE=1 SV=1	49907.1	1	22	32	42	SGPFGQIFRPDNFVFGQSGAGNNWAK	0.997	3.36	0.37	80.9
CTRL	Tubulin beta-2A chain OS=Rattus norvegicus OX=10116 GN=Tubb2a PE=1 SV=1	49907.1	1	22	32	42	SGPFGQIFRPDNFVFGQSGAGNNWAK	0.997	2.87	0.287	89.2
CTRL	Tubulin beta-2A chain OS=Rattus norvegicus OX=10116 GN=Tubb2a PE=1 SV=1	49907.1	1	22	32	42	SLGGGTGSGmGTLLISK	0.997
CTRL	Tubulin beta-2A chain OS=Rattus norvegicus OX=10116 GN=Tubb2a PE=1 SV=1	49907.1	1	22	32	42	TAVcDIPPR	0.997	1.11	0.237	85.7
CTRL	Tubulin beta-2A chain OS=Rattus norvegicus OX=10116 GN=Tubb2a PE=1 SV=1	49907.1	1	22	32	42	TAVcDIPPR	0.997	1.9	0.541	84.4
CTRL	Tubulin beta-2A chain OS=Rattus norvegicus OX=10116 GN=Tubb2a PE=1 SV=1	49907.1	1	22	32	42	YLTVAAIFR	0.997	1.86	0.685	94.1
CTRL	Tubulin beta-2A chain OS=Rattus norvegicus OX=10116 GN=Tubb2a PE=1 SV=1	49907.1	1	22	32	42	YLTVAAIFR	0.997	1.52	0.619	115
CTRL	ATP-dependent 6-phosphofructokinase OS=Rattus norvegicus OX=10116 GN=Pfkm PE=1 SV=1	93524.8	1	2	2	2	AIAVLTSGGDAQGmNAAVR	0.993	1.78	0.521	36.2
CTRL	ATP-dependent 6-phosphofructokinase OS=Rattus norvegicus OX=10116 GN=Pfkm PE=1 SV=1	93524.8	1	2	2	2	IVEIVDAITTTAQSHQR	0.997	3.2	0.474	119
CTRL	Plakophilin 1 OS=Rattus norvegicus OX=10116 GN=Pkp1 PE=4 SV=2	67218.5	1	2	2	2	LDAEVPTR	0.997	2	0.29	95.2
CTRL	Plakophilin 1 OS=Rattus norvegicus OX=10116 GN=Pkp1 PE=4 SV=2	67218.5	1	2	2	2	SPNQNVQQAAAGALR	0.997	2.29	0.445	132
CTRL	Actin, beta-like 2 OS=Rattus norvegicus OX=10116 GN=Actbl2 PE=1 SV=1	41963.9	0.977	1	1	1	cDVDIRK	0.949	1.41	0.199	71.3
CTRL	Actin, beta-like 2 OS=Rattus norvegicus OX=10116 GN=Actbl2 PE=1 SV=1	41963.9	0.977	1	1	1	DLTDYLmK	0.996	1.02	0.25	88.3
CTRL	Actin, beta-like 2 OS=Rattus norvegicus OX=10116 GN=Actbl2 PE=1 SV=1	41963.9	0.977	1	1	1	DLTDYLmK	0.996	1.41	0.454	126
CTRL	Actin, beta-like 2 OS=Rattus norvegicus OX=10116 GN=Actbl2 PE=1 SV=1	41963.9	0.977	1	1	1	HQGVmVGmGQK	0.997	1.57	0.294	225
CTRL	Actin, beta-like 2 OS=Rattus norvegicus OX=10116 GN=Actbl2 PE=1 SV=1	41963.9	0.977	1	1	1	HQGVmVGmGQK	0.997			95.7
CTRL	Actin, beta-like 2 OS=Rattus norvegicus OX=10116 GN=Actbl2 PE=1 SV=1	41963.9	0.977	1	1	1	IKIIAPPERK	0.946	1.98	0.495	61.8
CTRL	Actin, beta-like 2 OS=Rattus norvegicus OX=10116 GN=Actbl2 PE=1 SV=1	41963.9	0.977	1	1	1	SYELPDGQVITIGNER	0.997	2.6	0.631	145
CTRL	Actin, beta-like 2 OS=Rattus norvegicus OX=10116 GN=Actbl2 PE=1 SV=1	41963.9	0.977	1	1	1	SYELPDGQVITIGNER	0.997	1.79	0.475	93.8
CTRL	Actin, beta-like 2 OS=Rattus norvegicus OX=10116 GN=Actbl2 PE=1 SV=1	41963.9	0.977	1	1	1	SYELPDGQVITIGNER	0.997	2.48	0.534	116
CTRL	Actin, beta-like 2 OS=Rattus norvegicus OX=10116 GN=Actbl2 PE=1 SV=1	41963.9	0.977	1	1	1	SYELPDGQVITIGNER	0.997	2.79	0.594	151
CTRL	Actin, beta-like 2 OS=Rattus norvegicus OX=10116 GN=Actbl2 PE=1 SV=1	41963.9	0.977	1	1	1	VAPDEHPILLTEAPLNPK	0.997			98.9
CTRL	RIKEN cDNA 2310050C09 gene OS=Rattus norvegicus OX=10116 GN=LOC686143 PE=4 SV=3	29242.6	1	3	3	4	cPAPcQTTYVK	0.997	1.15	0.0142	89.3
CTRL	RIKEN cDNA 2310050C09 gene OS=Rattus norvegicus OX=10116 GN=LOC686143 PE=4 SV=3	29242.6	1	3	3	4	TFGVSPLR	0.996	1.71	0.592	71.8
CTRL	RIKEN cDNA 2310050C09 gene OS=Rattus norvegicus OX=10116 GN=LOC686143 PE=4 SV=3	29242.6	1	3	3	4	TFGVSPLR	0.997	1.69	0.68	82.1
CTRL	RIKEN cDNA 2310050C09 gene OS=Rattus norvegicus OX=10116 GN=LOC686143 PE=4 SV=3	29242.6	1	3	3	4	TFGVSPLRR	0.985	1.28	0.442	58.1
CTRL	Histidine ammonia-lyase OS=Rattus norvegicus OX=10116 GN=Hal PE=1 SV=1	72285.1	0.977	1	1	1	SHSSGVGKPLSPER	0.997	1.43	0.271	92.2
CTRL	Cytochrome c oxidase subunit 5A, mitochondrial OS=Rattus norvegicus OX=10116 GN=Cox5a PE=1 SV=1	16129.9	1	3	3	3	GMNTLVGYDLVPEPK	0.957	1.68	0.47	58.5
CTRL	Cytochrome c oxidase subunit 5A, mitochondrial OS=Rattus norvegicus OX=10116 GN=Cox5a PE=1 SV=1	16129.9	1	3	3	3	ILEVVKDK	0.996	1.06	0.107	84.4
CTRL	Cytochrome c oxidase subunit 5A, mitochondrial OS=Rattus norvegicus OX=10116 GN=Cox5a PE=1 SV=1	16129.9	1	3	3	3	LNDFASAVR	0.997	1.26	0.227	82.7
CTRL	DNA helicase MCM9 OS=Rattus norvegicus OX=10116 GN=Mcm9 PE=3 SV=2	124535	0.997	1	2	3	ISNnGAqGKGKHGLqK	0.968	1.59	0.0234	79.2
CTRL	DNA helicase MCM9 OS=Rattus norvegicus OX=10116 GN=Mcm9 PE=3 SV=2	124535	0.997	1	2	3	ISNNGAqGKGKHGLqK	0.977	1.77	0.306	75.8
CTRL	DNA helicase MCM9 OS=Rattus norvegicus OX=10116 GN=Mcm9 PE=3 SV=2	124535	0.997	1	2	3	ISNNGAqGKGKHGLqK	0.997	1.28	0.0301	88.9
CTRL	Microtubule-associated protein 1A OS=Rattus norvegicus OX=10116 GN=Map1a PE=1 SV=1	325616	0.994	1	1	1	SSLLLDTVTSIPSSR	0.988	1.01	0.141	80.3
CTRL	Guanine deaminase OS=Rattus norvegicus OX=10116 GN=Gda PE=1 SV=1	51016.8	1	2	2	2	FQSTDVAEEVYTR	0.964	1.85	0.298
CTRL	Guanine deaminase OS=Rattus norvegicus OX=10116 GN=Gda PE=1 SV=1	51016.8	1	2	2	2	IVFLEESSQQEK	0.994	2.02	0.249
CTRL	ADP/ATP translocase 1 OS=Rattus norvegicus OX=10116 GN=Slc25a4 PE=1 SV=3	32990.5	0.977	1	1	1	AAYFGVYDTAK	0.997	1.95	0.592	66.1
CTRL	ADP/ATP translocase 1 OS=Rattus norvegicus OX=10116 GN=Slc25a4 PE=1 SV=3	32990.5	0.977	1	1	1	YFPTQALNFAFK	0.997	1.58	0.443	85.9
CTRL	Serum albumin OS=Rattus norvegicus OX=10116 GN=Alb PE=1 SV=1	68759.4	1	2	3	5	FKDLGEqHFK	0.997	1.96	0.233	126
CTRL	Serum albumin OS=Rattus norvegicus OX=10116 GN=Alb PE=1 SV=1	68759.4	1	2	3	5	FKDLGEqHFK	0.997	1.56	0.106	99.2
CTRL	Serum albumin OS=Rattus norvegicus OX=10116 GN=Alb PE=1 SV=1	68759.4	1	2	3	5	LGEYGFQNAILVR	0.997	1.97	0.477	70.8
CTRL	Serum albumin OS=Rattus norvegicus OX=10116 GN=Alb PE=1 SV=1	68759.4	1	2	3	5	LGEYGFQNAILVR	0.997	2.33	0.588	105
CTRL	Serum albumin OS=Rattus norvegicus OX=10116 GN=Alb PE=1 SV=1	68759.4	1	2	3	5	LGEYGFQNAILVR	0.997	3.27	0.642	171
CTRL	2',3'-cyclic-nucleotide 3'-phosphodiesterase OS=Rattus norvegicus OX=10116 GN=Cnp PE=2 SV=1	44857.9	1	5	5	5	AGQVFLEELGNHK	0.973	2.38	0.312	54.9
CTRL	2',3'-cyclic-nucleotide 3'-phosphodiesterase OS=Rattus norvegicus OX=10116 GN=Cnp PE=2 SV=1	44857.9	1	5	5	5	AIFTGYYGK	0.997			94.3
CTRL	2',3'-cyclic-nucleotide 3'-phosphodiesterase OS=Rattus norvegicus OX=10116 GN=Cnp PE=2 SV=1	44857.9	1	5	5	5	GGSQGEEVGELPR	0.997	1.91	0.441	72
CTRL	2',3'-cyclic-nucleotide 3'-phosphodiesterase OS=Rattus norvegicus OX=10116 GN=Cnp PE=2 SV=1	44857.9	1	5	5	5	HFISGDEPK	0.997	1.57	0.388	87.2
CTRL	2',3'-cyclic-nucleotide 3'-phosphodiesterase OS=Rattus norvegicus OX=10116 GN=Cnp PE=2 SV=1	44857.9	1	5	5	5	LDEDLAGYcR	0.997	1.48	0	95.2
CTRL	Arachidonate 12-lipoxygenase, 12R-type OS=Rattus norvegicus OX=10116 GN=Alox12b PE=3 SV=1	80719.4	0.998	1	1	1	LGPmALAFK	0.997	1.63	0.566	98
CTRL	Microtubule-associated protein 1B OS=Rattus norvegicus OX=10116 GN=Map1b PE=1 SV=3	269643	1	2	2	2	ASDAEImSSQSALALDER	0.994	1.69	0.36	81
CTRL	Microtubule-associated protein 1B OS=Rattus norvegicus OX=10116 GN=Map1b PE=1 SV=3	269643	1	2	2	2	SSYYVVSGNDPAAEEPSR	0.997	1.94	0.398	106
CTRL	Keratin 76 OS=Rattus norvegicus OX=10116 GN=Krt76 PE=2 SV=1	61759.6	1	4	6	7	AEAEALYQTK	0.997	1.57	0.417	101
CTRL	Keratin 76 OS=Rattus norvegicus OX=10116 GN=Krt76 PE=2 SV=1	61759.6	1	4	6	7	DVDGAYMSKVELQAK	0.963	1.89	0.321	72.5
CTRL	Keratin 76 OS=Rattus norvegicus OX=10116 GN=Krt76 PE=2 SV=1	61759.6	1	4	6	7	DVDGAYmSKVELQAK	0.963	1.44	0.253	73
CTRL	Keratin 76 OS=Rattus norvegicus OX=10116 GN=Krt76 PE=2 SV=1	61759.6	1	4	6	7	DVDGAYmSKVELQAK	0.997	2.07	0.437	77.8
CTRL	Keratin 76 OS=Rattus norvegicus OX=10116 GN=Krt76 PE=2 SV=1	61759.6	1	4	6	7	DVDGAYmSKVELQAK	0.997	2.8	0.475	99.4
CTRL	Keratin 76 OS=Rattus norvegicus OX=10116 GN=Krt76 PE=2 SV=1	61759.6	1	4	6	7	FASFIDK	0.988	1.59	0.313	83.4
CTRL	Keratin 76 OS=Rattus norvegicus OX=10116 GN=Krt76 PE=2 SV=1	61759.6	1	4	6	7	FASFIDK	0.988	1.43	0.147	88.2
CTRL	Keratin 76 OS=Rattus norvegicus OX=10116 GN=Krt76 PE=2 SV=1	61759.6	1	4	6	7	FASFIDKVR	0.997	1.6	0.35	80.5
CTRL	Keratin 76 OS=Rattus norvegicus OX=10116 GN=Krt76 PE=2 SV=1	61759.6	1	4	6	7	FASFIDKVR	0.997	1.63	0.538	81.7
CTRL	Keratin 76 OS=Rattus norvegicus OX=10116 GN=Krt76 PE=2 SV=1	61759.6	1	4	6	7	FASFIDKVR	0.997	1.21	0.498	82.6
CTRL	Keratin 76 OS=Rattus norvegicus OX=10116 GN=Krt76 PE=2 SV=1	61759.6	1	4	6	7	FASFIDKVR	0.997	1.65	0.541	99.5
CTRL	Keratin 76 OS=Rattus norvegicus OX=10116 GN=Krt76 PE=2 SV=1	61759.6	1	4	6	7	FASFIDKVR	0.997	1.87	0.642	99.5
CTRL	Keratin 76 OS=Rattus norvegicus OX=10116 GN=Krt76 PE=2 SV=1	61759.6	1	4	6	7	FASFIDKVR	0.997	2.18	0.563	101
CTRL	Keratin 76 OS=Rattus norvegicus OX=10116 GN=Krt76 PE=2 SV=1	61759.6	1	4	6	7	FASFIDKVR	0.997	1.77	0.43	102
CTRL	Keratin 76 OS=Rattus norvegicus OX=10116 GN=Krt76 PE=2 SV=1	61759.6	1	4	6	7	FASFIDKVR	0.997	1.92	0.32	104
CTRL	Keratin 76 OS=Rattus norvegicus OX=10116 GN=Krt76 PE=2 SV=1	61759.6	1	4	6	7	FASFIDKVR	0.997	1.62	0.531	105
CTRL	Keratin 76 OS=Rattus norvegicus OX=10116 GN=Krt76 PE=2 SV=1	61759.6	1	4	6	7	FASFIDKVR	0.997	1.64	0.618	108
CTRL	Keratin 76 OS=Rattus norvegicus OX=10116 GN=Krt76 PE=2 SV=1	61759.6	1	4	6	7	FASFIDKVR	0.997	1.67	0.564	111
CTRL	Keratin 76 OS=Rattus norvegicus OX=10116 GN=Krt76 PE=2 SV=1	61759.6	1	4	6	7	KDVDGAYmSKVELQAK	0.997	2.64	0.401	112
CTRL	Keratin 76 OS=Rattus norvegicus OX=10116 GN=Krt76 PE=2 SV=1	61759.6	1	4	6	7	KLLEGEEcR	0.997	2.14	0.461	149
CTRL	Keratin 76 OS=Rattus norvegicus OX=10116 GN=Krt76 PE=2 SV=1	61759.6	1	4	6	7	LALDVEIATYRK	0.997	2.92	0.44	125
CTRL	Keratin 76 OS=Rattus norvegicus OX=10116 GN=Krt76 PE=2 SV=1	61759.6	1	4	6	7	LALDVEIATYRK	0.997	2.31	0.38	88.8
CTRL	Keratin 76 OS=Rattus norvegicus OX=10116 GN=Krt76 PE=2 SV=1	61759.6	1	4	6	7	LALDVEIATYRK	0.997	1.18	0.336	109
CTRL	Keratin 76 OS=Rattus norvegicus OX=10116 GN=Krt76 PE=2 SV=1	61759.6	1	4	6	7	LLEGEEcR	0.996	1.09	0.25	86.6
CTRL	Keratin 76 OS=Rattus norvegicus OX=10116 GN=Krt76 PE=2 SV=1	61759.6	1	4	6	7	SKAEAEALYQTK	0.997	2.18	0.473	145
CTRL	Keratin, type II cytoskeletal 2 epidermal OS=Rattus norvegicus OX=10116 GN=Krt2 PE=1 SV=1	69105.7	1	6	11	23	DYQELmNVK	0.997	1.32	0.491	131
CTRL	Keratin, type II cytoskeletal 2 epidermal OS=Rattus norvegicus OX=10116 GN=Krt2 PE=1 SV=1	69105.7	1	6	11	23	DYQELMNVK	0.997	1.62	0.426	103
CTRL	Keratin, type II cytoskeletal 2 epidermal OS=Rattus norvegicus OX=10116 GN=Krt2 PE=1 SV=1	69105.7	1	6	11	23	EQIKTLnNK	0.997	1.73	0.182	83
CTRL	Keratin, type II cytoskeletal 2 epidermal OS=Rattus norvegicus OX=10116 GN=Krt2 PE=1 SV=1	69105.7	1	6	11	23	EQIKTLNNK	0.997	1.19	0.0555	90.8
CTRL	Keratin, type II cytoskeletal 2 epidermal OS=Rattus norvegicus OX=10116 GN=Krt2 PE=1 SV=1	69105.7	1	6	11	23	GFSSGSAVVSGGSR	0.997	1.48	0.482	86.7
CTRL	Keratin, type II cytoskeletal 2 epidermal OS=Rattus norvegicus OX=10116 GN=Krt2 PE=1 SV=1	69105.7	1	6	11	23	GFSSGSAVVSGGSR	0.997	2.61	0.713	101
CTRL	Keratin, type II cytoskeletal 2 epidermal OS=Rattus norvegicus OX=10116 GN=Krt2 PE=1 SV=1	69105.7	1	6	11	23	GFSSGSAVVSGGSR	0.997	2.83	0.598	103
CTRL	Keratin, type II cytoskeletal 2 epidermal OS=Rattus norvegicus OX=10116 GN=Krt2 PE=1 SV=1	69105.7	1	6	11	23	GFSSGSAVVSGGSR	0.997	2.26	0.62	103
CTRL	Keratin, type II cytoskeletal 2 epidermal OS=Rattus norvegicus OX=10116 GN=Krt2 PE=1 SV=1	69105.7	1	6	11	23	GFSSGSAVVSGGSR	0.997	2.36	0.644	104
CTRL	Keratin, type II cytoskeletal 2 epidermal OS=Rattus norvegicus OX=10116 GN=Krt2 PE=1 SV=1	69105.7	1	6	11	23	GFSSGSAVVSGGSR	0.997	2.92	0.671	122
CTRL	Keratin, type II cytoskeletal 2 epidermal OS=Rattus norvegicus OX=10116 GN=Krt2 PE=1 SV=1	69105.7	1	6	11	23	GFSSGSAVVSGGSR	0.997	3.12	0.692	123
CTRL	Keratin, type II cytoskeletal 2 epidermal OS=Rattus norvegicus OX=10116 GN=Krt2 PE=1 SV=1	69105.7	1	6	11	23	GFSSGSAVVSGGSR	0.997	2.96	0.688	130
CTRL	Keratin, type II cytoskeletal 2 epidermal OS=Rattus norvegicus OX=10116 GN=Krt2 PE=1 SV=1	69105.7	1	6	11	23	GFSSGSAVVSGGSR	0.997	3.17	0.725	136
CTRL	Keratin, type II cytoskeletal 2 epidermal OS=Rattus norvegicus OX=10116 GN=Krt2 PE=1 SV=1	69105.7	1	6	11	23	GFSSGSAVVSGGSR	0.997	2.82	0.669	139
CTRL	Keratin, type II cytoskeletal 2 epidermal OS=Rattus norvegicus OX=10116 GN=Krt2 PE=1 SV=1	69105.7	1	6	11	23	GFSSGSAVVSGGSRR	0.997	2.17	0.634	92.6
CTRL	Keratin, type II cytoskeletal 2 epidermal OS=Rattus norvegicus OX=10116 GN=Krt2 PE=1 SV=1	69105.7	1	6	11	23	HGDSLKEIK	0.997	1.55	0.537	111
CTRL	Keratin, type II cytoskeletal 2 epidermal OS=Rattus norvegicus OX=10116 GN=Krt2 PE=1 SV=1	69105.7	1	6	11	23	KLLEGEEcR	0.997	2.14	0.461	149
CTRL	Keratin, type II cytoskeletal 2 epidermal OS=Rattus norvegicus OX=10116 GN=Krt2 PE=1 SV=1	69105.7	1	6	11	23	KYEDEINKR	0.992	1.62	0.242	81.9
CTRL	Keratin, type II cytoskeletal 2 epidermal OS=Rattus norvegicus OX=10116 GN=Krt2 PE=1 SV=1	69105.7	1	6	11	23	KYEDEINKR	0.994	2.19	0.344	78.4
CTRL	Keratin, type II cytoskeletal 2 epidermal OS=Rattus norvegicus OX=10116 GN=Krt2 PE=1 SV=1	69105.7	1	6	11	23	KYEDEINKR	0.997	2.11	0.25	81.2
CTRL	Keratin, type II cytoskeletal 2 epidermal OS=Rattus norvegicus OX=10116 GN=Krt2 PE=1 SV=1	69105.7	1	6	11	23	KYEDEINKR	0.997	1.59	0.0225	128
CTRL	Keratin, type II cytoskeletal 2 epidermal OS=Rattus norvegicus OX=10116 GN=Krt2 PE=1 SV=1	69105.7	1	6	11	23	KYEDEINKR	0.997	1.94	0.248	90.7
CTRL	Keratin, type II cytoskeletal 2 epidermal OS=Rattus norvegicus OX=10116 GN=Krt2 PE=1 SV=1	69105.7	1	6	11	23	KYEDEINKR	0.997	1.82	0.206	103
CTRL	Keratin, type II cytoskeletal 2 epidermal OS=Rattus norvegicus OX=10116 GN=Krt2 PE=1 SV=1	69105.7	1	6	11	23	KYEDEINKR	0.997	2.05	0.13	109
CTRL	Keratin, type II cytoskeletal 2 epidermal OS=Rattus norvegicus OX=10116 GN=Krt2 PE=1 SV=1	69105.7	1	6	11	23	KYEDEINKR	0.997	1.64	0.226	111
CTRL	Keratin, type II cytoskeletal 2 epidermal OS=Rattus norvegicus OX=10116 GN=Krt2 PE=1 SV=1	69105.7	1	6	11	23	LALDVEIATYRK	0.997	2.92	0.44	125
CTRL	Keratin, type II cytoskeletal 2 epidermal OS=Rattus norvegicus OX=10116 GN=Krt2 PE=1 SV=1	69105.7	1	6	11	23	LALDVEIATYRK	0.997	2.31	0.38	88.8
CTRL	Keratin, type II cytoskeletal 2 epidermal OS=Rattus norvegicus OX=10116 GN=Krt2 PE=1 SV=1	69105.7	1	6	11	23	LALDVEIATYRK	0.997	1.18	0.336	109
CTRL	Keratin, type II cytoskeletal 2 epidermal OS=Rattus norvegicus OX=10116 GN=Krt2 PE=1 SV=1	69105.7	1	6	11	23	LLEGEEcR	0.996	1.09	0.25	86.6
CTRL	Keratin, type II cytoskeletal 2 epidermal OS=Rattus norvegicus OX=10116 GN=Krt2 PE=1 SV=1	69105.7	1	6	11	23	LLRDYqELMNVK	0.994	2.46	0.35	79.8
CTRL	Keratin, type II cytoskeletal 2 epidermal OS=Rattus norvegicus OX=10116 GN=Krt2 PE=1 SV=1	69105.7	1	6	11	23	LLRDYQELmNVK	0.997	2.27	0.38	126
CTRL	Keratin, type II cytoskeletal 2 epidermal OS=Rattus norvegicus OX=10116 GN=Krt2 PE=1 SV=1	69105.7	1	6	11	23	LLRDYQELmNVK	0.997	2.86	0.479	128
CTRL	Keratin, type II cytoskeletal 2 epidermal OS=Rattus norvegicus OX=10116 GN=Krt2 PE=1 SV=1	69105.7	1	6	11	23	LLRDYQELMNVK	0.997	2.55	0.346	84.7
CTRL	Keratin, type II cytoskeletal 2 epidermal OS=Rattus norvegicus OX=10116 GN=Krt2 PE=1 SV=1	69105.7	1	6	11	23	LLRDYQELmNVK	0.997	1.46	0.368	87.3
CTRL	Keratin, type II cytoskeletal 2 epidermal OS=Rattus norvegicus OX=10116 GN=Krt2 PE=1 SV=1	69105.7	1	6	11	23	LLRDYQELMNVK	0.997	2.89	0.396	108
CTRL	Keratin, type II cytoskeletal 2 epidermal OS=Rattus norvegicus OX=10116 GN=Krt2 PE=1 SV=1	69105.7	1	6	11	23	VDPEIQNVK	0.967	1.31	0.347	76.3
CTRL	Keratin, type II cytoskeletal 2 epidermal OS=Rattus norvegicus OX=10116 GN=Krt2 PE=1 SV=1	69105.7	1	6	11	23	VDPEIQNVK	0.987	1.6	0.256	72
CTRL	Keratin, type II cytoskeletal 2 epidermal OS=Rattus norvegicus OX=10116 GN=Krt2 PE=1 SV=1	69105.7	1	6	11	23	VDPEIQnVK	0.997	1.62	0.14	88.3
CTRL	Keratin, type II cytoskeletal 2 epidermal OS=Rattus norvegicus OX=10116 GN=Krt2 PE=1 SV=1	69105.7	1	6	11	23	YEDEINK	0.959	1.25	0.131	81.2
CTRL	Keratin, type II cytoskeletal 2 epidermal OS=Rattus norvegicus OX=10116 GN=Krt2 PE=1 SV=1	69105.7	1	6	11	23	YEDEINKR	0.969			47.3
CTRL	Keratin, type II cytoskeletal 2 epidermal OS=Rattus norvegicus OX=10116 GN=Krt2 PE=1 SV=1	69105.7	1	6	11	23	YEDEINKR	0.993	0.839	0	76.2
CTRL	Keratin, type II cytoskeletal 2 epidermal OS=Rattus norvegicus OX=10116 GN=Krt2 PE=1 SV=1	69105.7	1	6	11	23	YEDEINKR	0.997	1.41	0.435	87.5
CTRL	Gamma-enolase OS=Rattus norvegicus OX=10116 GN=Eno2 PE=1 SV=2	47141.5	1	5	6	6	AAVPSGASTGIYEALELR	0.997	1.84	0.363	43
CTRL	Gamma-enolase OS=Rattus norvegicus OX=10116 GN=Eno2 PE=1 SV=2	47141.5	1	5	6	6	GNPTVEVDLHTAK	0.997	2.54	0.47	94.5
CTRL	Gamma-enolase OS=Rattus norvegicus OX=10116 GN=Eno2 PE=1 SV=2	47141.5	1	5	6	6	GNPTVEVDLHTAK	0.997	2.06	0.626	97.7
CTRL	Gamma-enolase OS=Rattus norvegicus OX=10116 GN=Eno2 PE=1 SV=2	47141.5	1	5	6	6	IEEELGEEAR	0.997	1.53	0.29	115
CTRL	Gamma-enolase OS=Rattus norvegicus OX=10116 GN=Eno2 PE=1 SV=2	47141.5	1	5	6	6	LGAEVYHTLK	0.997	2.18	0.324	120
CTRL	Gamma-enolase OS=Rattus norvegicus OX=10116 GN=Eno2 PE=1 SV=2	47141.5	1	5	6	6	VNQIGSVTEAIQAcK	0.997	1.73	0.45	102
CTRL	ATP synthase subunit gamma, mitochondrial OS=Rattus norvegicus OX=10116 GN=Atp5f1c PE=1 SV=2	30192.5	1	2	2	2	EVmIVGIGEK	0.96	1.41	0.221	71.7
CTRL	ATP synthase subunit gamma, mitochondrial OS=Rattus norvegicus OX=10116 GN=Atp5f1c PE=1 SV=2	30192.5	1	2	2	2	VYGTGSLALYEK	0.997	1.95	0.556	96.6
CTRL	Endophilin-A1 OS=Rattus norvegicus OX=10116 GN=Sh3gl2 PE=1 SV=2	39900.1	1	2	2	2	ALYDFEPENEGELGFK	0.966	0.958	0.294
CTRL	Endophilin-A1 OS=Rattus norvegicus OX=10116 GN=Sh3gl2 PE=1 SV=2	39900.1	1	2	2	2	QAVQILQQVTVR	0.997	1.99	0.433	77.2
CTRL	Limbic system-associated membrane protein OS=Rattus norvegicus OX=10116 GN=Lsamp PE=4 SV=1	34209.1	0.984	1	1	1	INSAnGLEIK	0.978	1.92	0.302	76.2
CTRL	ATP synthase subunit beta, mitochondrial OS=Rattus norvegicus OX=10116 GN=Atp5f1b PE=1 SV=2	56354.3	1	16	21	27	AHGGYSVFAGVGER	0.997	2.87	0.572	89.1
CTRL	ATP synthase subunit beta, mitochondrial OS=Rattus norvegicus OX=10116 GN=Atp5f1b PE=1 SV=2	56354.3	1	16	21	27	AIAELGIYPAVDPLDSTSR	0.997	2.16	0.466	43.4
CTRL	ATP synthase subunit beta, mitochondrial OS=Rattus norvegicus OX=10116 GN=Atp5f1b PE=1 SV=2	56354.3	1	16	21	27	AIAELGIYPAVDPLDSTSR	0.997	2.08	0.487	79.1
CTRL	ATP synthase subunit beta, mitochondrial OS=Rattus norvegicus OX=10116 GN=Atp5f1b PE=1 SV=2	56354.3	1	16	21	27	FLSQPFQVAEVFTGHmGK	0.997	2.92	0.442	123
CTRL	ATP synthase subunit beta, mitochondrial OS=Rattus norvegicus OX=10116 GN=Atp5f1b PE=1 SV=2	56354.3	1	16	21	27	FLSQPFQVAEVFTGHmGK	0.997	2.6	0.397	111
CTRL	ATP synthase subunit beta, mitochondrial OS=Rattus norvegicus OX=10116 GN=Atp5f1b PE=1 SV=2	56354.3	1	16	21	27	FTQAGSEVSALLGR	0.997	2.46	0.452	84.8
CTRL	ATP synthase subunit beta, mitochondrial OS=Rattus norvegicus OX=10116 GN=Atp5f1b PE=1 SV=2	56354.3	1	16	21	27	IGLFGGAGVGK	0.997	1.68	0.447	79.7
CTRL	ATP synthase subunit beta, mitochondrial OS=Rattus norvegicus OX=10116 GN=Atp5f1b PE=1 SV=2	56354.3	1	16	21	27	ImDPNIVGSEHYDVAR	0.997	2.43	0.408	105
CTRL	ATP synthase subunit beta, mitochondrial OS=Rattus norvegicus OX=10116 GN=Atp5f1b PE=1 SV=2	56354.3	1	16	21	27	ImNVIGEPIDER	0.997	1.83	0.3	74.3
CTRL	ATP synthase subunit beta, mitochondrial OS=Rattus norvegicus OX=10116 GN=Atp5f1b PE=1 SV=2	56354.3	1	16	21	27	ImNVIGEPIDERGPIK	0.997	2.15	0.394	127
CTRL	ATP synthase subunit beta, mitochondrial OS=Rattus norvegicus OX=10116 GN=Atp5f1b PE=1 SV=2	56354.3	1	16	21	27	IPSAVGYQPTLATDmGTmQER	0.962	1.69	0.322	42.6
CTRL	ATP synthase subunit beta, mitochondrial OS=Rattus norvegicus OX=10116 GN=Atp5f1b PE=1 SV=2	56354.3	1	16	21	27	IPSAVGYQPTLATDMGTmQER	0.993	2.17	0.447
CTRL	ATP synthase subunit beta, mitochondrial OS=Rattus norvegicus OX=10116 GN=Atp5f1b PE=1 SV=2	56354.3	1	16	21	27	IPSAVGYQPTLATDmGTmQER	0.997	4.93	0.53	108
CTRL	ATP synthase subunit beta, mitochondrial OS=Rattus norvegicus OX=10116 GN=Atp5f1b PE=1 SV=2	56354.3	1	16	21	27	LVLEVAQHLGESTVR	0.997	1.3	0.372	83.5
CTRL	ATP synthase subunit beta, mitochondrial OS=Rattus norvegicus OX=10116 GN=Atp5f1b PE=1 SV=2	56354.3	1	16	21	27	LVLEVAQHLGESTVR	0.997	2.2	0.167	99
CTRL	ATP synthase subunit beta, mitochondrial OS=Rattus norvegicus OX=10116 GN=Atp5f1b PE=1 SV=2	56354.3	1	16	21	27	qFAPIHAEAPEFIEmSVEQEILVTGIK	0.986	2.76	0.359	61.3
CTRL	ATP synthase subunit beta, mitochondrial OS=Rattus norvegicus OX=10116 GN=Atp5f1b PE=1 SV=2	56354.3	1	16	21	27	QFAPIHAEAPEFIEmSVEQEILVTGIK	0.997	2.84	0.372	62.7
CTRL	ATP synthase subunit beta, mitochondrial OS=Rattus norvegicus OX=10116 GN=Atp5f1b PE=1 SV=2	56354.3	1	16	21	27	TIAmDGTEGLVR	0.997	1.57	0.496	134
CTRL	ATP synthase subunit beta, mitochondrial OS=Rattus norvegicus OX=10116 GN=Atp5f1b PE=1 SV=2	56354.3	1	16	21	27	TIAmDGTEGLVR	0.997	2.14	0.503	103
CTRL	ATP synthase subunit beta, mitochondrial OS=Rattus norvegicus OX=10116 GN=Atp5f1b PE=1 SV=2	56354.3	1	16	21	27	TVLIMELINNVAK	0.997	1.61	0.405	103
CTRL	ATP synthase subunit beta, mitochondrial OS=Rattus norvegicus OX=10116 GN=Atp5f1b PE=1 SV=2	56354.3	1	16	21	27	VALTGLTVAEYFR	0.981	1.54	0.298	73.5
CTRL	ATP synthase subunit beta, mitochondrial OS=Rattus norvegicus OX=10116 GN=Atp5f1b PE=1 SV=2	56354.3	1	16	21	27	VALTGLTVAEYFR	0.996	1.72	0.471	74.8
CTRL	ATP synthase subunit beta, mitochondrial OS=Rattus norvegicus OX=10116 GN=Atp5f1b PE=1 SV=2	56354.3	1	16	21	27	VALVYGQmNEPPGAR	0.963	1.09	0.289	76.6
CTRL	ATP synthase subunit beta, mitochondrial OS=Rattus norvegicus OX=10116 GN=Atp5f1b PE=1 SV=2	56354.3	1	16	21	27	VALVYGQmNEPPGAR	0.997	1.4	0.346	163
CTRL	ATP synthase subunit beta, mitochondrial OS=Rattus norvegicus OX=10116 GN=Atp5f1b PE=1 SV=2	56354.3	1	16	21	27	VALVYGQMNEPPGAR	0.997	1.47	0.249	88.4
CTRL	ATP synthase subunit beta, mitochondrial OS=Rattus norvegicus OX=10116 GN=Atp5f1b PE=1 SV=2	56354.3	1	16	21	27	VALVYGQmNEPPGAR	0.997	1.02	0.173	112
CTRL	ATP synthase subunit beta, mitochondrial OS=Rattus norvegicus OX=10116 GN=Atp5f1b PE=1 SV=2	56354.3	1	16	21	27	VVDLLAPYAK	0.997	1.28	0.196	123
CTRL	Amino acid transporter OS=Rattus norvegicus OX=10116 GN=Slc1a3 PE=1 SV=1	54378.2	0.977	1	1	1	TTTNVLGDSLGAGIVEHLSR	0.997	2.03	0.348	89.9
CTRL	Gai-interacting protein OS=Rattus norvegicus OX=10116 GN=Phf24 PE=4 SV=1	44827.8	0.977	1	1	1	ALSDEQEEQAAR	0.997	2.25	0.476	90.6
CTRL	Neuronal membrane glycoprotein M6-a OS=Rattus norvegicus OX=10116 GN=Gpm6a PE=1 SV=1	31196.3	1	3	3	3	EEQELHDIHSTR	0.997	2.89	0.479	76.1
CTRL	Neuronal membrane glycoprotein M6-a OS=Rattus norvegicus OX=10116 GN=Gpm6a PE=1 SV=1	31196.3	1	3	3	3	IcTVSENFLR	0.997	1.8	0.209	100
CTRL	Neuronal membrane glycoprotein M6-a OS=Rattus norvegicus OX=10116 GN=Gpm6a PE=1 SV=1	31196.3	1	3	3	3	QFGIVTIGEEK	0.997	1.78	0.28	81.9
CTRL	Pyruvate dehydrogenase E1 component subunit beta, mitochondrial OS=Rattus norvegicus OX=10116 GN=Pdhb PE=1 SV=1	46192.9	1	2	2	3	IMEGPAFNFLDAPAVR	0.997	1.3	0.448	86.7
CTRL	Pyruvate dehydrogenase E1 component subunit beta, mitochondrial OS=Rattus norvegicus OX=10116 GN=Pdhb PE=1 SV=1	46192.9	1	2	2	3	IMEGPAFNFLDAPAVR	0.997	2.39	0.502	74.9
CTRL	Pyruvate dehydrogenase E1 component subunit beta, mitochondrial OS=Rattus norvegicus OX=10116 GN=Pdhb PE=1 SV=1	46192.9	1	2	2	3	TIRPMDIEAIEASVmK	0.997	2.47	0.261	76.7
CTRL	Protein kinase C and casein kinase substrate in neurons protein 1 OS=Rattus norvegicus OX=10116 GN=Pacsin1 PE=1 SV=1	50449.4	1	2	2	2	ALYDYDGQEQDELSFK	0.997	1.77	0.512	86.8
CTRL	Protein kinase C and casein kinase substrate in neurons protein 1 OS=Rattus norvegicus OX=10116 GN=Pacsin1 PE=1 SV=1	50449.4	1	2	2	2	HLNLAENSSYIHVYR	0.997	3.27	0.531	120
CTRL	Annexin A2 OS=Rattus norvegicus OX=10116 GN=Anxa2 PE=1 SV=2	38680.2	1	5	5	5	GVDEVTIVNILTNR	0.997	1.87	0.446	74.3
CTRL	Annexin A2 OS=Rattus norvegicus OX=10116 GN=Anxa2 PE=1 SV=2	38680.2	1	5	5	5	QDIAFAYQR	0.997	1.84	0.328	102
CTRL	Annexin A2 OS=Rattus norvegicus OX=10116 GN=Anxa2 PE=1 SV=2	38680.2	1	5	5	5	SNAQRQDIAFAYQR	0.997	3.48	0.475	99.2
CTRL	Annexin A2 OS=Rattus norvegicus OX=10116 GN=Anxa2 PE=1 SV=2	38680.2	1	5	5	5	TNQELQEINR	0.997	2.27	0.466	123
CTRL	Annexin A2 OS=Rattus norvegicus OX=10116 GN=Anxa2 PE=1 SV=2	38680.2	1	5	5	5	TPAQYDASELK	0.997	2	0.474	138
CTRL	Contactin-1 OS=Rattus norvegicus OX=10116 GN=Cntn1 PE=1 SV=2	113497	1	4	4	5	FIPLIPIPER	0.953	1.38	0.283	61.9
CTRL	Contactin-1 OS=Rattus norvegicus OX=10116 GN=Cntn1 PE=1 SV=2	113497	1	4	4	5	HSIEVPIPR	0.997	0.764	-0.0384	86.3
CTRL	Contactin-1 OS=Rattus norvegicus OX=10116 GN=Cntn1 PE=1 SV=2	113497	1	4	4	5	VQVTSQEYSAR	0.997	1.34	0.34	96.8
CTRL	Contactin-1 OS=Rattus norvegicus OX=10116 GN=Cntn1 PE=1 SV=2	113497	1	4	4	5	VVATNTLGTGEPSIPSNR	0.997	1.29	0.144	85.9
CTRL	Contactin-1 OS=Rattus norvegicus OX=10116 GN=Cntn1 PE=1 SV=2	113497	1	4	4	5	VVATNTLGTGEPSIPSNR	0.997	1.26	0.26	86.8
CTRL	ADP-ribosylation factor 2 OS=Rattus norvegicus OX=10116 GN=Arf2 PE=2 SV=1	20746.5	1	1	1	1	ILMVGLDAAGK	0.997	2.1	0.475	100
CTRL	Phosphatidylethanolamine-binding protein 1 OS=Rattus norvegicus OX=10116 GN=Pebp1 PE=1 SV=3	20801.4	0.977	1	1	1	LYTLVLTDPDAPSR	0.997	2.19	0.449	115
CTRL	Myelin basic protein transcript variant N (Fragment) OS=Rattus norvegicus OX=10116 GN=Mbp PE=2 SV=1	22940.1	1	2	3	4	DTGILDSIGR	0.985	1.23	0.205	79.1
CTRL	Myelin basic protein transcript variant N (Fragment) OS=Rattus norvegicus OX=10116 GN=Mbp PE=2 SV=1	22940.1	1	2	3	4	DTGILDSIGR	0.997	1.49	0.29	87.9
CTRL	Myelin basic protein transcript variant N (Fragment) OS=Rattus norvegicus OX=10116 GN=Mbp PE=2 SV=1	22940.1	1	2	3	4	YLATASTmDHAR	0.997	2.43	0.604	153
CTRL	Myelin basic protein transcript variant N (Fragment) OS=Rattus norvegicus OX=10116 GN=Mbp PE=2 SV=1	22940.1	1	2	3	4	YLATASTmDHAR	0.997	1.9	0.559	108
CTRL	Synaptophysin OS=Rattus norvegicus OX=10116 GN=Syp PE=1 SV=1	33310.6	0.999	1	1	1	mDVVNQLVAGGQFR	0.997			130
CTRL	Thymosin beta-4 OS=Rattus norvegicus OX=10116 GN=Tmsb4x PE=1 SV=2	5052.9	0.977	1	1	1	sDKPDmAEIEKFDK	0.997			122
CTRL	NADH:ubiquinone oxidoreductase subunit A13 OS=Rattus norvegicus OX=10116 GN=Ndufa13 PE=1 SV=1	16777.7	0.99	1	1	1	VGESmFHTTR	0.997	1.66	0.528	115
CTRL	Serine/threonine-protein phosphatase 2B catalytic subunit alpha isoform OS=Rattus norvegicus OX=10116 GN=Ppp3ca PE=1 SV=1	58645.7	1	4	4	4	GLTPTGmLPSGVLSGGK	0.997	0.929	0	75.9
CTRL	Serine/threonine-protein phosphatase 2B catalytic subunit alpha isoform OS=Rattus norvegicus OX=10116 GN=Ppp3ca PE=1 SV=1	58645.7	1	4	4	4	IITEGASILR	0.997	1.08	0.0304	86
CTRL	Serine/threonine-protein phosphatase 2B catalytic subunit alpha isoform OS=Rattus norvegicus OX=10116 GN=Ppp3ca PE=1 SV=1	58645.7	1	4	4	4	LFEVGGSPANTR	0.997	1.87	0.31	94.7
CTRL	Serine/threonine-protein phosphatase 2B catalytic subunit alpha isoform OS=Rattus norvegicus OX=10116 GN=Ppp3ca PE=1 SV=1	58645.7	1	4	4	4	TQEHFTHNTVR	0.997			89
CTRL	Clathrin coat assembly protein AP180 OS=Rattus norvegicus OX=10116 GN=Snap91 PE=1 SV=1	91431.5	0.999	1	1	1	NTLFNLSNFLDK	0.984	2.01	0.464
CTRL	Desmoglein 1 OS=Rattus norvegicus OX=10116 GN=Dsg1 PE=4 SV=3	112592	1	2	2	2	LADISLGK	0.996	1.37	0.166	97.9
CTRL	Desmoglein 1 OS=Rattus norvegicus OX=10116 GN=Dsg1 PE=4 SV=3	112592	1	2	2	2	TMNNFLDR	0.987	1.72	0.502	41.7
CTRL	Endoplasmic reticulum chaperone BiP OS=Rattus norvegicus OX=10116 GN=Hspa5 PE=1 SV=1	72348.5	0.992	1	1	1	SQIFSTASDNQPTVTIK	0.99	1.95	0.425	43.8
CTRL	Endoplasmic reticulum chaperone BiP OS=Rattus norvegicus OX=10116 GN=Hspa5 PE=1 SV=1	72348.5	0.992	1	1	1	VEIIANDQGNR	0.997	2.14	0.45	128
CTRL	Syntaxin-binding protein 1 OS=Rattus norvegicus OX=10116 GN=Stxbp1 PE=1 SV=1	67571.8	1	5	5	6	AAHVFFTDScPDALFNELVK	0.997	2.73	0.403	50.8
CTRL	Syntaxin-binding protein 1 OS=Rattus norvegicus OX=10116 GN=Stxbp1 PE=1 SV=1	67571.8	1	5	5	6	ISEQTYQLSR	0.979	1.67	0.227	42.9
CTRL	Syntaxin-binding protein 1 OS=Rattus norvegicus OX=10116 GN=Stxbp1 PE=1 SV=1	67571.8	1	5	5	6	REPLPSLEAVYLITPSEK	0.997	2.93	0.593	141
CTRL	Syntaxin-binding protein 1 OS=Rattus norvegicus OX=10116 GN=Stxbp1 PE=1 SV=1	67571.8	1	5	5	6	SQLLILDR	0.979	1.5	0.185	73.7
CTRL	Syntaxin-binding protein 1 OS=Rattus norvegicus OX=10116 GN=Stxbp1 PE=1 SV=1	67571.8	1	5	5	6	SQLLILDR	0.996	1.16	0.481	88.5
CTRL	Syntaxin-binding protein 1 OS=Rattus norvegicus OX=10116 GN=Stxbp1 PE=1 SV=1	67571.8	1	5	5	6	YSTHLHLAEDcmK	0.997	1.38	0.266	89.3
CTRL	Alpha-1,4 glucan phosphorylase OS=Rattus norvegicus OX=10116 GN=Pygm PE=2 SV=1	97325.4	0.996	1	1	1	VAAAFPGDVDR	0.997	2.1	0.363	34.5
CTRL	Alpha-1,4 glucan phosphorylase OS=Rattus norvegicus OX=10116 GN=Pygm PE=2 SV=1	97325.4	0.996	1	1	1	VIFLENYR	0.996	1.18	0.446	106
CTRL	Proteasome subunit alpha type-3 OS=Rattus norvegicus OX=10116 GN=Psma3 PE=1 SV=3	28419.5	0.977	1	1	1	VFQVEYAmK	0.997	1.2	0.235	96.6
CTRL	Keratinocyte proline-rich protein OS=Rattus norvegicus OX=10116 GN=Kprp PE=4 SV=1	76408.9	1	2	2	2	cPVqIPPIR	0.997	1.44	0.303	80.6
CTRL	Keratinocyte proline-rich protein OS=Rattus norvegicus OX=10116 GN=Kprp PE=4 SV=1	76408.9	1	2	2	2	IEISSPccPR	0.997	1.88	0.475	75.4
CTRL	Protein-glutamine gamma-glutamyltransferase K OS=Rattus norvegicus OX=10116 GN=Tgm1 PE=1 SV=1	90768.7	1	5	5	5	AIGTLIVTK	0.997	0.996	0.37	92.1
CTRL	Protein-glutamine gamma-glutamyltransferase K OS=Rattus norvegicus OX=10116 GN=Tgm1 PE=1 SV=1	90768.7	1	5	5	5	GSGVNAAGDGTIR	0.99	1.47	0.47	76.7
CTRL	Protein-glutamine gamma-glutamyltransferase K OS=Rattus norvegicus OX=10116 GN=Tgm1 PE=1 SV=1	90768.7	1	5	5	5	IVYVEEK	0.952	1.53	0.251	71.4
CTRL	Protein-glutamine gamma-glutamyltransferase K OS=Rattus norvegicus OX=10116 GN=Tgm1 PE=1 SV=1	90768.7	1	5	5	5	IYYGTEAQIGER	0.997	2.1	0.571	107
CTRL	Protein-glutamine gamma-glutamyltransferase K OS=Rattus norvegicus OX=10116 GN=Tgm1 PE=1 SV=1	90768.7	1	5	5	5	VHTSPNAIIGK	0.997	1.56	0.177	102
CTRL	Neuromodulin OS=Rattus norvegicus OX=10116 GN=Gap43 PE=1 SV=1	23603.2	0.998	1	1	1	QADVPAAVTDAAATTPAAEDAAK	0.997	3.78	0.519
CTRL	Junction plakoglobin OS=Rattus norvegicus OX=10116 GN=Jup PE=1 SV=1	81801.9	1	9	10	10	ALmGSPQLVAAVVR	0.997			98
CTRL	Junction plakoglobin OS=Rattus norvegicus OX=10116 GN=Jup PE=1 SV=1	81801.9	1	9	10	10	HPEAEmAQNSVR	0.989	1.87	0.242	75.3
CTRL	Junction plakoglobin OS=Rattus norvegicus OX=10116 GN=Jup PE=1 SV=1	81801.9	1	9	10	10	HVAAGTQQPYTDGVR	0.997	1.81	0.381	89.1
CTRL	Junction plakoglobin OS=Rattus norvegicus OX=10116 GN=Jup PE=1 SV=1	81801.9	1	9	10	10	ISEDKNPDYR	0.988	1.9	0.379	75.3
CTRL	Junction plakoglobin OS=Rattus norvegicus OX=10116 GN=Jup PE=1 SV=1	81801.9	1	9	10	10	ISEDKNPDYR	0.997	1.86	0.353	87.4
CTRL	Junction plakoglobin OS=Rattus norvegicus OX=10116 GN=Jup PE=1 SV=1	81801.9	1	9	10	10	LAEPSQLLK	0.997	1.83	0.344	72.1
CTRL	Junction plakoglobin OS=Rattus norvegicus OX=10116 GN=Jup PE=1 SV=1	81801.9	1	9	10	10	LLNDEDPVVVTK	0.997	1.64	0.33	127
CTRL	Junction plakoglobin OS=Rattus norvegicus OX=10116 GN=Jup PE=1 SV=1	81801.9	1	9	10	10	NLALcPANHAPLQEAAVIPR	0.968	2.05	0.278	72.5
CTRL	Junction plakoglobin OS=Rattus norvegicus OX=10116 GN=Jup PE=1 SV=1	81801.9	1	9	10	10	SAIVHLINYQDDAELATR	0.997	2.5	0.345	123
CTRL	Junction plakoglobin OS=Rattus norvegicus OX=10116 GN=Jup PE=1 SV=1	81801.9	1	9	10	10	TmQNTSDLDTAR	0.997	1.66	0.539	138
CTRL	Arginase-1 OS=Rattus norvegicus OX=10116 GN=Arg1 PE=1 SV=2	34973.7	0.997	1	1	1	DVDPGEHYIIK	0.997	1.79	0.575	151
CTRL	C38 protein OS=Rattus norvegicus OX=10116 GN=Cend1 PE=1 SV=1	15043.2	0.948	1	1	1	DAQAEKQEQPAAPGPATTK	0.993	1.99	0.318	81.3
CTRL	Cytochrome b-c1 complex subunit 1, mitochondrial OS=Rattus norvegicus OX=10116 GN=Uqcrc1 PE=1 SV=1	52848.6	1	2	4	4	NALISHLDGTTPVcEDIGR	0.977	2.31	0.488	64.7
CTRL	Cytochrome b-c1 complex subunit 1, mitochondrial OS=Rattus norvegicus OX=10116 GN=Uqcrc1 PE=1 SV=1	52848.6	1	2	4	4	NALISHLDGTTPVcEDIGR	0.997	1.75	0.489	61.9
CTRL	Cytochrome b-c1 complex subunit 1, mitochondrial OS=Rattus norvegicus OX=10116 GN=Uqcrc1 PE=1 SV=1	52848.6	1	2	4	4	nALISHLDGTTPVcEDIGR	0.997	1.81	0.344	97.3
CTRL	Cytochrome b-c1 complex subunit 1, mitochondrial OS=Rattus norvegicus OX=10116 GN=Uqcrc1 PE=1 SV=1	52848.6	1	2	4	4	TDLTDYLSR	0.997	1.71	0.209	122
CTRL	Spectrin beta chain OS=Rattus norvegicus OX=10116 GN=Sptbn1 PE=1 SV=1	273482	1	4	4	4	ALVADSHPESER	0.997	1.33	0.0151	103
CTRL	Spectrin beta chain OS=Rattus norvegicus OX=10116 GN=Sptbn1 PE=1 SV=1	273482	1	4	4	4	SALPAQSAATLPAR	0.997	1.32	0.303	84.9
CTRL	Spectrin beta chain OS=Rattus norvegicus OX=10116 GN=Sptbn1 PE=1 SV=1	273482	1	4	4	4	TQILAASYELHK	0.997	2.02	0.402	70.1
CTRL	Spectrin beta chain OS=Rattus norvegicus OX=10116 GN=Sptbn1 PE=1 SV=1	273482	1	4	4	4	VLDNAIETEK	0.98	1.67	0.0937	53.9
CTRL	Brain acid soluble protein 1 OS=Rattus norvegicus OX=10116 GN=Basp1 PE=1 SV=2	21790.1	1	4	5	5	AGEASAESTGAADGAPQEEGEAKKTEAPAAGPEAK	0.99	2.72	0.275	75.6
CTRL	Brain acid soluble protein 1 OS=Rattus norvegicus OX=10116 GN=Basp1 PE=1 SV=2	21790.1	1	4	5	5	AGEASAESTGAADGAPqEEGEAKKTEAPAAGPEAK	0.991	3.19	0.281	76.4
CTRL	Brain acid soluble protein 1 OS=Rattus norvegicus OX=10116 GN=Basp1 PE=1 SV=2	21790.1	1	4	5	5	APAPAAPAAEPQAEAPVASSEQSVAVKE	0.973	1.79	0.378	56
CTRL	Brain acid soluble protein 1 OS=Rattus norvegicus OX=10116 GN=Basp1 PE=1 SV=2	21790.1	1	4	5	5	ESEPQAAADATEVK	0.99	1.26	0.481	65.4
CTRL	Brain acid soluble protein 1 OS=Rattus norvegicus OX=10116 GN=Basp1 PE=1 SV=2	21790.1	1	4	5	5	ETPAASEAPSSAAK	0.993	1.73	0.728	78
CTRL	ATPase H+-transporting V1 subunit A OS=Rattus norvegicus OX=10116 GN=Atp6v1a PE=1 SV=1	68266.4	1	4	4	4	FKDPVKDGEAK	0.971			82.7
CTRL	ATPase H+-transporting V1 subunit A OS=Rattus norvegicus OX=10116 GN=Atp6v1a PE=1 SV=1	68266.4	1	4	4	4	GVNVSALSR	0.997	0.788	0.0251	88.3
CTRL	ATPase H+-transporting V1 subunit A OS=Rattus norvegicus OX=10116 GN=Atp6v1a PE=1 SV=1	68266.4	1	4	4	4	LAEmPADSGYPAYLGAR	0.997	2.14	0.594	82.4
CTRL	ATPase H+-transporting V1 subunit A OS=Rattus norvegicus OX=10116 GN=Atp6v1a PE=1 SV=1	68266.4	1	4	4	4	TALVANTSNmPVAAR	0.997	2.29	0.497	193
CTRL	Hexokinase-1 OS=Rattus norvegicus OX=10116 GN=Hk1 PE=1 SV=2	99559.5	0.977	1	1	1	FLLSESGSGK	0.997	1.75	0.335	90.2
CTRL	Hexokinase-1 OS=Rattus norvegicus OX=10116 GN=Hk1 PE=1 SV=2	99559.5	0.977	1	1	1	HIDLVEGDEGR	0.997	1.76	0.556	79.5
CTRL	Hexokinase-1 OS=Rattus norvegicus OX=10116 GN=Hk1 PE=1 SV=2	99559.5	0.977	1	1	1	mISGmYLGEIVR	0.997	2.44	0.491	103
CTRL	Neurochondrin OS=Rattus norvegicus OX=10116 GN=Ncdn PE=1 SV=2	78925.2	1	2	2	2	LLSTSPALQGTPASR	0.997	1.98	0.475	100
CTRL	Neurochondrin OS=Rattus norvegicus OX=10116 GN=Ncdn PE=1 SV=2	78925.2	1	2	2	2	LQAGEETASHYR	0.997	1.65	0.0861	101
CTRL	ATP-dependent 6-phosphofructokinase OS=Rattus norvegicus OX=10116 GN=Pfkp PE=2 SV=1	85722	0.996	1	1	1	AIGVLTSGGDAQGmNAAVR	0.997	1.2	0.187	109
CTRL	Tubulin beta-5 chain OS=Rattus norvegicus OX=10116 GN=Tubb5 PE=1 SV=1	49670.6	1	2	2	2	AILVDLEPGTmDSVR	0.997	1.25	0.359	163
CTRL	Tubulin beta-5 chain OS=Rattus norvegicus OX=10116 GN=Tubb5 PE=1 SV=1	49670.6	1	2	2	2	AILVDLEPGTmDSVR	0.997	1.99	0.403	108
CTRL	Tubulin beta-5 chain OS=Rattus norvegicus OX=10116 GN=Tubb5 PE=1 SV=1	49670.6	1	2	2	2	ALTVPELTQQVFDAK	0.995	1.68	0.351	70.2
CTRL	Tubulin beta-5 chain OS=Rattus norvegicus OX=10116 GN=Tubb5 PE=1 SV=1	49670.6	1	2	2	2	FPGQLNADLR	0.997	1.85	0.503	156
CTRL	Tubulin beta-5 chain OS=Rattus norvegicus OX=10116 GN=Tubb5 PE=1 SV=1	49670.6	1	2	2	2	FPGQLNADLR	0.997	1.52	0.38	97.4
CTRL	Tubulin beta-5 chain OS=Rattus norvegicus OX=10116 GN=Tubb5 PE=1 SV=1	49670.6	1	2	2	2	FPGQLNADLR	0.997	1.51	0.349	116
CTRL	Tubulin beta-5 chain OS=Rattus norvegicus OX=10116 GN=Tubb5 PE=1 SV=1	49670.6	1	2	2	2	GHYTEGAELVDSVLDVVR	0.997	2.78	0.504	147
CTRL	Tubulin beta-5 chain OS=Rattus norvegicus OX=10116 GN=Tubb5 PE=1 SV=1	49670.6	1	2	2	2	GHYTEGAELVDSVLDVVR	0.997	3.08	0.44	110
CTRL	Tubulin beta-5 chain OS=Rattus norvegicus OX=10116 GN=Tubb5 PE=1 SV=1	49670.6	1	2	2	2	GHYTEGAELVDSVLDVVRK	0.997	3.77	0.428	132
CTRL	Tubulin beta-5 chain OS=Rattus norvegicus OX=10116 GN=Tubb5 PE=1 SV=1	49670.6	1	2	2	2	GHYTEGAELVDSVLDVVRK	0.997	4.9	0.452	181
CTRL	Tubulin beta-5 chain OS=Rattus norvegicus OX=10116 GN=Tubb5 PE=1 SV=1	49670.6	1	2	2	2	ImNTFSVVPSPK	0.997	1.59	0.158	134
CTRL	Tubulin beta-5 chain OS=Rattus norvegicus OX=10116 GN=Tubb5 PE=1 SV=1	49670.6	1	2	2	2	ISEQFTAmFR	0.997	2.1	0.47	146
CTRL	Tubulin beta-5 chain OS=Rattus norvegicus OX=10116 GN=Tubb5 PE=1 SV=1	49670.6	1	2	2	2	ISEQFTAMFR	0.997	2.03	0.527	99.9
CTRL	Tubulin beta-5 chain OS=Rattus norvegicus OX=10116 GN=Tubb5 PE=1 SV=1	49670.6	1	2	2	2	ISEQFTAmFR	0.997	1.46	0.464	118
CTRL	Tubulin beta-5 chain OS=Rattus norvegicus OX=10116 GN=Tubb5 PE=1 SV=1	49670.6	1	2	2	2	ISVYYNEATGGK	0.997	2.52	0.513	74.9
CTRL	Tubulin beta-5 chain OS=Rattus norvegicus OX=10116 GN=Tubb5 PE=1 SV=1	49670.6	1	2	2	2	KLAVNmVPFPR	0.997	2.21	0.336	79.8
CTRL	Tubulin beta-5 chain OS=Rattus norvegicus OX=10116 GN=Tubb5 PE=1 SV=1	49670.6	1	2	2	2	KLAVNmVPFPR	0.997	1.65	0.386	85.3
CTRL	Tubulin beta-5 chain OS=Rattus norvegicus OX=10116 GN=Tubb5 PE=1 SV=1	49670.6	1	2	2	2	KLAVNMVPFPR	0.997	1.92	0.441	91.5
CTRL	Tubulin beta-5 chain OS=Rattus norvegicus OX=10116 GN=Tubb5 PE=1 SV=1	49670.6	1	2	2	2	LHFFmPGFAPLTSR	0.997	2.54	0.475	154
CTRL	Tubulin beta-5 chain OS=Rattus norvegicus OX=10116 GN=Tubb5 PE=1 SV=1	49670.6	1	2	2	2	LHFFmPGFAPLTSR	0.997	1.48	0.497	144
CTRL	Tubulin beta-5 chain OS=Rattus norvegicus OX=10116 GN=Tubb5 PE=1 SV=1	49670.6	1	2	2	2	LHFFmPGFAPLTSR	0.997	2.51	0.515	139
CTRL	Tubulin beta-5 chain OS=Rattus norvegicus OX=10116 GN=Tubb5 PE=1 SV=1	49670.6	1	2	2	2	LTTPTYGDLNHLVSATmSGVTTcLR	0.997	3.78	0.377
CTRL	Tubulin beta-5 chain OS=Rattus norvegicus OX=10116 GN=Tubb5 PE=1 SV=1	49670.6	1	2	2	2	LTTPTYGDLNHLVSATMSGVTTcLR	0.997			98
CTRL	Tubulin beta-5 chain OS=Rattus norvegicus OX=10116 GN=Tubb5 PE=1 SV=1	49670.6	1	2	2	2	mREIVHIQAGqcGNQIGAK	0.997	3.37	0.352	179
CTRL	Tubulin beta-5 chain OS=Rattus norvegicus OX=10116 GN=Tubb5 PE=1 SV=1	49670.6	1	2	2	2	mREIVHIQAGQcGNQIGAK	0.997	2.49	0.44	97.8
CTRL	Tubulin beta-5 chain OS=Rattus norvegicus OX=10116 GN=Tubb5 PE=1 SV=1	49670.6	1	2	2	2	mSmKEVDEQmLNVQNK	0.992	2.6	0.266	75
CTRL	Tubulin beta-5 chain OS=Rattus norvegicus OX=10116 GN=Tubb5 PE=1 SV=1	49670.6	1	2	2	2	NmmAAcDPR	0.997	1.15	0.514	113
CTRL	Tubulin beta-5 chain OS=Rattus norvegicus OX=10116 GN=Tubb5 PE=1 SV=1	49670.6	1	2	2	2	NSSYFVEWIPNNVK	0.997	2.49	0.624	51
CTRL	Tubulin beta-5 chain OS=Rattus norvegicus OX=10116 GN=Tubb5 PE=1 SV=1	49670.6	1	2	2	2	SGPFGQIFRPDNFVFGQSGAGNNWAK	0.997	3.36	0.37	80.9
CTRL	Tubulin beta-5 chain OS=Rattus norvegicus OX=10116 GN=Tubb5 PE=1 SV=1	49670.6	1	2	2	2	SGPFGQIFRPDNFVFGQSGAGNNWAK	0.997	2.87	0.287	89.2
CTRL	Tubulin beta-5 chain OS=Rattus norvegicus OX=10116 GN=Tubb5 PE=1 SV=1	49670.6	1	2	2	2	SLGGGTGSGmGTLLISK	0.997
CTRL	Tubulin beta-5 chain OS=Rattus norvegicus OX=10116 GN=Tubb5 PE=1 SV=1	49670.6	1	2	2	2	TAVcDIPPR	0.997	1.11	0.237	85.7
CTRL	Tubulin beta-5 chain OS=Rattus norvegicus OX=10116 GN=Tubb5 PE=1 SV=1	49670.6	1	2	2	2	TAVcDIPPR	0.997	1.9	0.541	84.4
CTRL	Transgelin-3 OS=Rattus norvegicus OX=10116 GN=Tagln3 PE=1 SV=2	22500.9	0.999	1	1	1	LINSLYPPGQEPIPK	0.994	2.02	0.24
CTRL	Keratin 28 OS=Rattus norvegicus OX=10116 GN=Krt28 PE=2 SV=1	41325.8	0.977	1	4	37	VTmQNLnNR	0.966	1.25	0.262	76.3
CTRL	Keratin 28 OS=Rattus norvegicus OX=10116 GN=Krt28 PE=2 SV=1	41325.8	0.977	1	4	37	VTmQNLNnR	0.99	1.34	0.126	75.6
CTRL	Keratin 28 OS=Rattus norvegicus OX=10116 GN=Krt28 PE=2 SV=1	41325.8	0.977	1	4	37	VTmQNLnNR	0.995	1.59	0.367	77.1
CTRL	Keratin 28 OS=Rattus norvegicus OX=10116 GN=Krt28 PE=2 SV=1	41325.8	0.977	1	4	37	VTmQNLnnR	0.997	1.85	0.474	75.6
CTRL	Keratin 28 OS=Rattus norvegicus OX=10116 GN=Krt28 PE=2 SV=1	41325.8	0.977	1	4	37	VTMQNLnNR	0.997	1.49	0.327	82.7
CTRL	Keratin 28 OS=Rattus norvegicus OX=10116 GN=Krt28 PE=2 SV=1	41325.8	0.977	1	4	37	VTMQNLnNR	0.997	1.75	0.446	83.3
CTRL	Keratin 28 OS=Rattus norvegicus OX=10116 GN=Krt28 PE=2 SV=1	41325.8	0.977	1	4	37	VTmQNLNnR	0.997	2.05	0.376	82
CTRL	Keratin 28 OS=Rattus norvegicus OX=10116 GN=Krt28 PE=2 SV=1	41325.8	0.977	1	4	37	VTmQNLnnR	0.997	1.8	0.342	122
CTRL	Keratin 28 OS=Rattus norvegicus OX=10116 GN=Krt28 PE=2 SV=1	41325.8	0.977	1	4	37	VTmQNLnNR	0.997	1.96	0.371	86.6
CTRL	Keratin 28 OS=Rattus norvegicus OX=10116 GN=Krt28 PE=2 SV=1	41325.8	0.977	1	4	37	VTmQNLnNR	0.997	1.36	0.329	86.9
CTRL	Keratin 28 OS=Rattus norvegicus OX=10116 GN=Krt28 PE=2 SV=1	41325.8	0.977	1	4	37	VTmQNLnNR	0.997	1.62	0.444	88.1
CTRL	Keratin 28 OS=Rattus norvegicus OX=10116 GN=Krt28 PE=2 SV=1	41325.8	0.977	1	4	37	VTmQNLnNR	0.997	1.72	0.477	88.3
CTRL	Keratin 28 OS=Rattus norvegicus OX=10116 GN=Krt28 PE=2 SV=1	41325.8	0.977	1	4	37	VTMQNLnnR	0.997	1.85	0.387	88.6
CTRL	Keratin 28 OS=Rattus norvegicus OX=10116 GN=Krt28 PE=2 SV=1	41325.8	0.977	1	4	37	VTmQNLnNR	0.997	1.46	0.311	89.2
CTRL	Keratin 28 OS=Rattus norvegicus OX=10116 GN=Krt28 PE=2 SV=1	41325.8	0.977	1	4	37	VTmQNLnNR	0.997	1.83	0.542	89.2
CTRL	Keratin 28 OS=Rattus norvegicus OX=10116 GN=Krt28 PE=2 SV=1	41325.8	0.977	1	4	37	VTmQNLnNR	0.997	2.1	0.435	89.4
CTRL	Keratin 28 OS=Rattus norvegicus OX=10116 GN=Krt28 PE=2 SV=1	41325.8	0.977	1	4	37	VTmQNLnNR	0.997	1.64	0.335	89.6
CTRL	Keratin 28 OS=Rattus norvegicus OX=10116 GN=Krt28 PE=2 SV=1	41325.8	0.977	1	4	37	VTmQNLnNR	0.997	1.53	0.317	89.9
CTRL	Keratin 28 OS=Rattus norvegicus OX=10116 GN=Krt28 PE=2 SV=1	41325.8	0.977	1	4	37	VTMQNLnNR	0.997	2.03	0.457	89.9
CTRL	Keratin 28 OS=Rattus norvegicus OX=10116 GN=Krt28 PE=2 SV=1	41325.8	0.977	1	4	37	VTmQNLNnR	0.997	1.67	0.278	90.2
CTRL	Keratin 28 OS=Rattus norvegicus OX=10116 GN=Krt28 PE=2 SV=1	41325.8	0.977	1	4	37	VTmQNLnNR	0.997	1.8	0.401	90.3
CTRL	Keratin 28 OS=Rattus norvegicus OX=10116 GN=Krt28 PE=2 SV=1	41325.8	0.977	1	4	37	VTmQNLnNR	0.997	1.45	0.397	90.4
CTRL	Keratin 28 OS=Rattus norvegicus OX=10116 GN=Krt28 PE=2 SV=1	41325.8	0.977	1	4	37	VTmQNLnNR	0.997	1.82	0.488	90.6
CTRL	Keratin 28 OS=Rattus norvegicus OX=10116 GN=Krt28 PE=2 SV=1	41325.8	0.977	1	4	37	VTmQNLnNR	0.997	1.37	0.266	92.5
CTRL	Keratin 28 OS=Rattus norvegicus OX=10116 GN=Krt28 PE=2 SV=1	41325.8	0.977	1	4	37	VTmQNLnNR	0.997	2.25	0.503	92.7
CTRL	Keratin 28 OS=Rattus norvegicus OX=10116 GN=Krt28 PE=2 SV=1	41325.8	0.977	1	4	37	VTmQNLnNR	0.997	1.54	0.278	92.8
CTRL	Keratin 28 OS=Rattus norvegicus OX=10116 GN=Krt28 PE=2 SV=1	41325.8	0.977	1	4	37	VTmQNLnNR	0.997	1.63	0.448	93
CTRL	Keratin 28 OS=Rattus norvegicus OX=10116 GN=Krt28 PE=2 SV=1	41325.8	0.977	1	4	37	VTmQNLnNR	0.997	1.59	0.311	94.7
CTRL	Keratin 28 OS=Rattus norvegicus OX=10116 GN=Krt28 PE=2 SV=1	41325.8	0.977	1	4	37	VTmQNLNnR	0.997	2.12	0.482	95.7
CTRL	Keratin 28 OS=Rattus norvegicus OX=10116 GN=Krt28 PE=2 SV=1	41325.8	0.977	1	4	37	VTMqNLnNR	0.997	1.27	0.153	100
CTRL	Keratin 28 OS=Rattus norvegicus OX=10116 GN=Krt28 PE=2 SV=1	41325.8	0.977	1	4	37	VTMQNLnNR	0.997	1.61	0.456	100
CTRL	Keratin 28 OS=Rattus norvegicus OX=10116 GN=Krt28 PE=2 SV=1	41325.8	0.977	1	4	37	VTmQNLnNR	0.997	1.48	0.319	104
CTRL	Keratin 28 OS=Rattus norvegicus OX=10116 GN=Krt28 PE=2 SV=1	41325.8	0.977	1	4	37	VTMQNLnNR	0.997	2.16	0.352	105
CTRL	Keratin 28 OS=Rattus norvegicus OX=10116 GN=Krt28 PE=2 SV=1	41325.8	0.977	1	4	37	VTMQNLnnR	0.997	1.61	0.505	105
CTRL	Keratin 28 OS=Rattus norvegicus OX=10116 GN=Krt28 PE=2 SV=1	41325.8	0.977	1	4	37	VTmQNLNnR	0.997	1.68	0.298	105
CTRL	Keratin 28 OS=Rattus norvegicus OX=10116 GN=Krt28 PE=2 SV=1	41325.8	0.977	1	4	37	VTmQNLnNR	0.997	1.74	0.442	106
CTRL	Keratin 28 OS=Rattus norvegicus OX=10116 GN=Krt28 PE=2 SV=1	41325.8	0.977	1	4	37	VTmQNLNnR	0.997	1.76	0.388	111
CTRL	Pyruvate kinase PKM OS=Rattus norvegicus OX=10116 GN=Pkm PE=1 SV=3	57818.6	1	6	6	7	DAVLDAWAEDVDLR	0.997	1.98	0.478	74
CTRL	Pyruvate kinase PKM OS=Rattus norvegicus OX=10116 GN=Pkm PE=1 SV=3	57818.6	1	6	6	7	EAEAAVFHR	0.997	1.98	0.358	90.2
CTRL	Pyruvate kinase PKM OS=Rattus norvegicus OX=10116 GN=Pkm PE=1 SV=3	57818.6	1	6	6	7	GSGTAEVELKK	0.997	1.58	0.331	78.3
CTRL	Pyruvate kinase PKM OS=Rattus norvegicus OX=10116 GN=Pkm PE=1 SV=3	57818.6	1	6	6	7	ITLDNAYmEK	0.997	1.71	0.211	84.7
CTRL	Pyruvate kinase PKM OS=Rattus norvegicus OX=10116 GN=Pkm PE=1 SV=3	57818.6	1	6	6	7	NTGIIcTIGPASR	0.997	2.06	0.5	121
CTRL	Pyruvate kinase PKM OS=Rattus norvegicus OX=10116 GN=Pkm PE=1 SV=3	57818.6	1	6	6	7	NTGIIcTIGPASR	0.997	2.62	0.527	79.1
CTRL	Pyruvate kinase PKM OS=Rattus norvegicus OX=10116 GN=Pkm PE=1 SV=3	57818.6	1	6	6	7	VNLAmNVGK	0.997	1.43	0.139	96.8
CTRL	Heat shock cognate 71 kDa protein OS=Rattus norvegicus OX=10116 GN=Hspa8 PE=1 SV=1	70872.8	1	13	14	16	DAGTIAGLNVLR	0.997	1.52	0.251	96.7
CTRL	Heat shock cognate 71 kDa protein OS=Rattus norvegicus OX=10116 GN=Hspa8 PE=1 SV=1	70872.8	1	13	14	16	LIGDAAKNQVAmNPTNTVFDAK	0.997	3.4	0.366	107
CTRL	Heat shock cognate 71 kDa protein OS=Rattus norvegicus OX=10116 GN=Hspa8 PE=1 SV=1	70872.8	1	13	14	16	LSKEDIER	0.996	1.47	0.201	78.3
CTRL	Heat shock cognate 71 kDa protein OS=Rattus norvegicus OX=10116 GN=Hspa8 PE=1 SV=1	70872.8	1	13	14	16	NQVAmNPTNTVFDAK	0.997	2.35	0.558	152
CTRL	Heat shock cognate 71 kDa protein OS=Rattus norvegicus OX=10116 GN=Hspa8 PE=1 SV=1	70872.8	1	13	14	16	NQVAmNPTNTVFDAKR	0.99	2.53	0.136	72.8
CTRL	Heat shock cognate 71 kDa protein OS=Rattus norvegicus OX=10116 GN=Hspa8 PE=1 SV=1	70872.8	1	13	14	16	NSLESYAFNmK	0.997	1.92	0.461	109
CTRL	Heat shock cognate 71 kDa protein OS=Rattus norvegicus OX=10116 GN=Hspa8 PE=1 SV=1	70872.8	1	13	14	16	NTTIPTK	0.988	1.32	0.266	77.2
CTRL	Heat shock cognate 71 kDa protein OS=Rattus norvegicus OX=10116 GN=Hspa8 PE=1 SV=1	70872.8	1	13	14	16	SFYPEEVSSMVLTK	0.997	1.39	0.22	89.5
CTRL	Heat shock cognate 71 kDa protein OS=Rattus norvegicus OX=10116 GN=Hspa8 PE=1 SV=1	70872.8	1	13	14	16	SQIHDIVLVGGSTR	0.985	2.39	0.362	71.5
CTRL	Heat shock cognate 71 kDa protein OS=Rattus norvegicus OX=10116 GN=Hspa8 PE=1 SV=1	70872.8	1	13	14	16	TTPSYVAFTDTER	0.997	1.94	0.347	45.1
CTRL	Heat shock cognate 71 kDa protein OS=Rattus norvegicus OX=10116 GN=Hspa8 PE=1 SV=1	70872.8	1	13	14	16	TTPSYVAFTDTER	0.997	2.1	0.451	83.4
CTRL	Heat shock cognate 71 kDa protein OS=Rattus norvegicus OX=10116 GN=Hspa8 PE=1 SV=1	70872.8	1	13	14	16	TVTNAVVTVPAYFNDSQR	0.985	1.79	0.476	53.7
CTRL	Heat shock cognate 71 kDa protein OS=Rattus norvegicus OX=10116 GN=Hspa8 PE=1 SV=1	70872.8	1	13	14	16	TVTNAVVTVPAYFnDSQR	0.991	1.34	0.399	77.6
CTRL	Heat shock cognate 71 kDa protein OS=Rattus norvegicus OX=10116 GN=Hspa8 PE=1 SV=1	70872.8	1	13	14	16	TVTNAVVTVPAYFNDSQR	0.997	2.2	0.559	39.8
CTRL	Heat shock cognate 71 kDa protein OS=Rattus norvegicus OX=10116 GN=Hspa8 PE=1 SV=1	70872.8	1	13	14	16	VEIIANDQGNR	0.997	2.14	0.45	128
CTRL	Heat shock cognate 71 kDa protein OS=Rattus norvegicus OX=10116 GN=Hspa8 PE=1 SV=1	70872.8	1	13	14	16	VQVEYKGETK	0.985	1.2	0.12	80.3
CTRL	Vesicle associated membrane protein 2B OS=Rattus norvegicus OX=10116 GN=vamp2 PE=2 SV=1	14509	1	2	2	2	LQQTQAQVDEVVDImR	0.997	2.25	0.472	131
CTRL	Vesicle associated membrane protein 2B OS=Rattus norvegicus OX=10116 GN=vamp2 PE=2 SV=1	14509	1	2	2	2	LSELDDRADALQAGASQFETSAAK	0.997	3.25	0.429	86.2
CTRL	ATP synthase subunit f, mitochondrial OS=Rattus norvegicus OX=10116 GN=Atp5mf PE=1 SV=1	10453	0.992	1	1	1	aSIVPLKEK	0.997			88.5
CTRL	Histone-lysine N-methyltransferase OS=Rattus norvegicus OX=10116 GN=Setd3 PE=1 SV=1	67422.3	0.977	1	1	1	LGEKEILEK	0.997	1.67	0	90.2
CTRL	Poly(rC)-binding protein 3 OS=Rattus norvegicus OX=10116 GN=Pcbp3 PE=1 SV=1	33784.9	0.997	1	1	1	INISEGNcPER	0.997	1.57	0.551	116
CTRL	Keratin, type II cytoskeletal 1b OS=Rattus norvegicus OX=10116 GN=Krt77 PE=3 SV=1	62085.6	1	5	9	39	EQIKTLnNK	0.997	1.73	0.182	83
CTRL	Keratin, type II cytoskeletal 1b OS=Rattus norvegicus OX=10116 GN=Krt77 PE=3 SV=1	62085.6	1	5	9	39	EQIKTLNNK	0.997	1.19	0.0555	90.8
CTRL	Keratin, type II cytoskeletal 1b OS=Rattus norvegicus OX=10116 GN=Krt77 PE=3 SV=1	62085.6	1	5	9	39	FASFIDK	0.988	1.59	0.313	83.4
CTRL	Keratin, type II cytoskeletal 1b OS=Rattus norvegicus OX=10116 GN=Krt77 PE=3 SV=1	62085.6	1	5	9	39	FASFIDK	0.988	1.43	0.147	88.2
CTRL	Keratin, type II cytoskeletal 1b OS=Rattus norvegicus OX=10116 GN=Krt77 PE=3 SV=1	62085.6	1	5	9	39	FASFIDKVR	0.997	1.6	0.35	80.5
CTRL	Keratin, type II cytoskeletal 1b OS=Rattus norvegicus OX=10116 GN=Krt77 PE=3 SV=1	62085.6	1	5	9	39	FASFIDKVR	0.997	1.63	0.538	81.7
CTRL	Keratin, type II cytoskeletal 1b OS=Rattus norvegicus OX=10116 GN=Krt77 PE=3 SV=1	62085.6	1	5	9	39	FASFIDKVR	0.997	1.21	0.498	82.6
CTRL	Keratin, type II cytoskeletal 1b OS=Rattus norvegicus OX=10116 GN=Krt77 PE=3 SV=1	62085.6	1	5	9	39	FASFIDKVR	0.997	1.65	0.541	99.5
CTRL	Keratin, type II cytoskeletal 1b OS=Rattus norvegicus OX=10116 GN=Krt77 PE=3 SV=1	62085.6	1	5	9	39	FASFIDKVR	0.997	1.87	0.642	99.5
CTRL	Keratin, type II cytoskeletal 1b OS=Rattus norvegicus OX=10116 GN=Krt77 PE=3 SV=1	62085.6	1	5	9	39	FASFIDKVR	0.997	2.18	0.563	101
CTRL	Keratin, type II cytoskeletal 1b OS=Rattus norvegicus OX=10116 GN=Krt77 PE=3 SV=1	62085.6	1	5	9	39	FASFIDKVR	0.997	1.77	0.43	102
CTRL	Keratin, type II cytoskeletal 1b OS=Rattus norvegicus OX=10116 GN=Krt77 PE=3 SV=1	62085.6	1	5	9	39	FASFIDKVR	0.997	1.92	0.32	104
CTRL	Keratin, type II cytoskeletal 1b OS=Rattus norvegicus OX=10116 GN=Krt77 PE=3 SV=1	62085.6	1	5	9	39	FASFIDKVR	0.997	1.62	0.531	105
CTRL	Keratin, type II cytoskeletal 1b OS=Rattus norvegicus OX=10116 GN=Krt77 PE=3 SV=1	62085.6	1	5	9	39	FASFIDKVR	0.997	1.64	0.618	108
CTRL	Keratin, type II cytoskeletal 1b OS=Rattus norvegicus OX=10116 GN=Krt77 PE=3 SV=1	62085.6	1	5	9	39	FASFIDKVR	0.997	1.67	0.564	111
CTRL	Keratin, type II cytoskeletal 1b OS=Rattus norvegicus OX=10116 GN=Krt77 PE=3 SV=1	62085.6	1	5	9	39	FLEQQNQVLQTK	0.994	1.33	0.0914	81.9
CTRL	Keratin, type II cytoskeletal 1b OS=Rattus norvegicus OX=10116 GN=Krt77 PE=3 SV=1	62085.6	1	5	9	39	FLEQQNQVLQTK	0.997	1.99	0.301	128
CTRL	Keratin, type II cytoskeletal 1b OS=Rattus norvegicus OX=10116 GN=Krt77 PE=3 SV=1	62085.6	1	5	9	39	FLEQQNQVLQTK	0.997	2.1	0.305	139
CTRL	Keratin, type II cytoskeletal 1b OS=Rattus norvegicus OX=10116 GN=Krt77 PE=3 SV=1	62085.6	1	5	9	39	FLEQQNQVLQTK	0.997	2.31	0.355	140
CTRL	Keratin, type II cytoskeletal 1b OS=Rattus norvegicus OX=10116 GN=Krt77 PE=3 SV=1	62085.6	1	5	9	39	FLEQqNQVLQTK	0.997	2.51	0.394	157
CTRL	Keratin, type II cytoskeletal 1b OS=Rattus norvegicus OX=10116 GN=Krt77 PE=3 SV=1	62085.6	1	5	9	39	FLEQQNQVLQTK	0.997	2.49	0.423	155
CTRL	Keratin, type II cytoskeletal 1b OS=Rattus norvegicus OX=10116 GN=Krt77 PE=3 SV=1	62085.6	1	5	9	39	FLEQQNQVLQTK	0.997	2.45	0.455	157
CTRL	Keratin, type II cytoskeletal 1b OS=Rattus norvegicus OX=10116 GN=Krt77 PE=3 SV=1	62085.6	1	5	9	39	FLEQQNQVLQTK	0.997	2.48	0.411	128
CTRL	Keratin, type II cytoskeletal 1b OS=Rattus norvegicus OX=10116 GN=Krt77 PE=3 SV=1	62085.6	1	5	9	39	FLEQQNQVLQTK	0.997	2.58	0.444	154
CTRL	Keratin, type II cytoskeletal 1b OS=Rattus norvegicus OX=10116 GN=Krt77 PE=3 SV=1	62085.6	1	5	9	39	FLEQQNQVLQTK	0.997	2.51	0.459	192
CTRL	Keratin, type II cytoskeletal 1b OS=Rattus norvegicus OX=10116 GN=Krt77 PE=3 SV=1	62085.6	1	5	9	39	FLEQQNQVLQTK	0.997	2.64	0.485	170
CTRL	Keratin, type II cytoskeletal 1b OS=Rattus norvegicus OX=10116 GN=Krt77 PE=3 SV=1	62085.6	1	5	9	39	FLEQQNQVLQTK	0.997	3.06	0.508
CTRL	Keratin, type II cytoskeletal 1b OS=Rattus norvegicus OX=10116 GN=Krt77 PE=3 SV=1	62085.6	1	5	9	39	FLEQQNQVLQTK	0.997	2.12	0.317	88.3
CTRL	Keratin, type II cytoskeletal 1b OS=Rattus norvegicus OX=10116 GN=Krt77 PE=3 SV=1	62085.6	1	5	9	39	FLEQQNQVLQTK	0.997	1.98	0.4	93.8
CTRL	Keratin, type II cytoskeletal 1b OS=Rattus norvegicus OX=10116 GN=Krt77 PE=3 SV=1	62085.6	1	5	9	39	FLEQQNQVLQTK	0.997			94
CTRL	Keratin, type II cytoskeletal 1b OS=Rattus norvegicus OX=10116 GN=Krt77 PE=3 SV=1	62085.6	1	5	9	39	FLEQQNQVLQTK	0.997	1.86	0.306	106
CTRL	Keratin, type II cytoskeletal 1b OS=Rattus norvegicus OX=10116 GN=Krt77 PE=3 SV=1	62085.6	1	5	9	39	FLEQQNQVLQTK	0.997	2.65	0.442	120
CTRL	Keratin, type II cytoskeletal 1b OS=Rattus norvegicus OX=10116 GN=Krt77 PE=3 SV=1	62085.6	1	5	9	39	FLEQQNqVLQTK	0.997	2.87	0.437	155
CTRL	Keratin, type II cytoskeletal 1b OS=Rattus norvegicus OX=10116 GN=Krt77 PE=3 SV=1	62085.6	1	5	9	39	FLEQQNQVLQTK	0.997	2.79	0.399	157
CTRL	Keratin, type II cytoskeletal 1b OS=Rattus norvegicus OX=10116 GN=Krt77 PE=3 SV=1	62085.6	1	5	9	39	FLEQQnQVLQTK	0.997	3.01	0.427	189
CTRL	Keratin, type II cytoskeletal 1b OS=Rattus norvegicus OX=10116 GN=Krt77 PE=3 SV=1	62085.6	1	5	9	39	FLEQQNQVLQTKWELLQQVnTSTR	0.98	2.79	0.281
CTRL	Keratin, type II cytoskeletal 1b OS=Rattus norvegicus OX=10116 GN=Krt77 PE=3 SV=1	62085.6	1	5	9	39	FLEQQNQVLQTKWELLQQVnTSTR	0.983	2.76	0.378
CTRL	Keratin, type II cytoskeletal 1b OS=Rattus norvegicus OX=10116 GN=Krt77 PE=3 SV=1	62085.6	1	5	9	39	FLEQQNQVLQTKWELLQQVnTSTR	0.986	2.83	0.44
CTRL	Keratin, type II cytoskeletal 1b OS=Rattus norvegicus OX=10116 GN=Krt77 PE=3 SV=1	62085.6	1	5	9	39	FLEQQNQVLQTKWELLQQVnTSTR	0.987	3.26	0.32
CTRL	Keratin, type II cytoskeletal 1b OS=Rattus norvegicus OX=10116 GN=Krt77 PE=3 SV=1	62085.6	1	5	9	39	FLEQQNQVLQTKWELLQQVnTSTR	0.995	2.48	0.308	77.7
CTRL	Keratin, type II cytoskeletal 1b OS=Rattus norvegicus OX=10116 GN=Krt77 PE=3 SV=1	62085.6	1	5	9	39	FLEQQNQVLQTKWELLQqVNTSTR	0.997	3.14	0.417
CTRL	Keratin, type II cytoskeletal 1b OS=Rattus norvegicus OX=10116 GN=Krt77 PE=3 SV=1	62085.6	1	5	9	39	FLEQQNQVLQTKWELLQQVnTSTR	0.997	2.85	0.321	81.7
CTRL	Keratin, type II cytoskeletal 1b OS=Rattus norvegicus OX=10116 GN=Krt77 PE=3 SV=1	62085.6	1	5	9	39	FLEQQNQVLQTKWELLQQVnTSTR	0.997	3.13	0.412
CTRL	Keratin, type II cytoskeletal 1b OS=Rattus norvegicus OX=10116 GN=Krt77 PE=3 SV=1	62085.6	1	5	9	39	FLEQQNQVLQTKWELLQQVnTSTR	0.997	3.34	0.527
CTRL	Keratin, type II cytoskeletal 1b OS=Rattus norvegicus OX=10116 GN=Krt77 PE=3 SV=1	62085.6	1	5	9	39	FLEQQNQVLQTKWELLQQVnTSTR	0.997	3.25	0.536	157
CTRL	Keratin, type II cytoskeletal 1b OS=Rattus norvegicus OX=10116 GN=Krt77 PE=3 SV=1	62085.6	1	5	9	39	FLEQQNQVLQTKWELLQQVnTSTR	0.997	3.53	0.546	143
CTRL	Keratin, type II cytoskeletal 1b OS=Rattus norvegicus OX=10116 GN=Krt77 PE=3 SV=1	62085.6	1	5	9	39	FLEQQNQVLQTKWELLQQVnTSTR	0.997	3.92	0.455	81.4
CTRL	Keratin, type II cytoskeletal 1b OS=Rattus norvegicus OX=10116 GN=Krt77 PE=3 SV=1	62085.6	1	5	9	39	FLEQQNQVLQTKWELLQQVnTSTR	0.997	3.98	0.486	87.9
CTRL	Keratin, type II cytoskeletal 1b OS=Rattus norvegicus OX=10116 GN=Krt77 PE=3 SV=1	62085.6	1	5	9	39	FLEQQNQVLQTKWELLQQVnTSTR	0.997	3.24	0.476	88.8
CTRL	Keratin, type II cytoskeletal 1b OS=Rattus norvegicus OX=10116 GN=Krt77 PE=3 SV=1	62085.6	1	5	9	39	FLEQQnQVLQTKWELLQQVnTSTR	0.997	3.42	0.564	91.2
CTRL	Keratin, type II cytoskeletal 1b OS=Rattus norvegicus OX=10116 GN=Krt77 PE=3 SV=1	62085.6	1	5	9	39	FLEQQNQVLQTKWELLQQVnTSTR	0.997	2.5	0.438	97.3
CTRL	Keratin, type II cytoskeletal 1b OS=Rattus norvegicus OX=10116 GN=Krt77 PE=3 SV=1	62085.6	1	5	9	39	FLEQQNQVLQTKWELLQQVnTSTR	0.997	2.83	0.374	103
CTRL	Keratin, type II cytoskeletal 1b OS=Rattus norvegicus OX=10116 GN=Krt77 PE=3 SV=1	62085.6	1	5	9	39	FLEQQNQVLQTKWELLQQVnTSTR	0.997	3.59	0.537	106
CTRL	Keratin, type II cytoskeletal 1b OS=Rattus norvegicus OX=10116 GN=Krt77 PE=3 SV=1	62085.6	1	5	9	39	FLEQQnQVLQTKWELLQQVnTSTR	0.997	3.12	0.694	121
CTRL	Keratin, type II cytoskeletal 1b OS=Rattus norvegicus OX=10116 GN=Krt77 PE=3 SV=1	62085.6	1	5	9	39	FLEQQNQVLQTKWELLQQVnTSTR	0.997	4.48	0.626	150
CTRL	Keratin, type II cytoskeletal 1b OS=Rattus norvegicus OX=10116 GN=Krt77 PE=3 SV=1	62085.6	1	5	9	39	FLEQQNQVLQTKWELLQQVnTSTR	0.997	4.08	0.54	167
CTRL	Keratin, type II cytoskeletal 1b OS=Rattus norvegicus OX=10116 GN=Krt77 PE=3 SV=1	62085.6	1	5	9	39	KYEDEINKR	0.997	1.59	0.0225	128
CTRL	Keratin, type II cytoskeletal 1b OS=Rattus norvegicus OX=10116 GN=Krt77 PE=3 SV=1	62085.6	1	5	9	39	KYEDEINKR	0.997	1.82	0.206	103
CTRL	Keratin, type II cytoskeletal 1b OS=Rattus norvegicus OX=10116 GN=Krt77 PE=3 SV=1	62085.6	1	5	9	39	NKYEDEINK	0.997	1.95	0.301	113
CTRL	Keratin, type II cytoskeletal 1b OS=Rattus norvegicus OX=10116 GN=Krt77 PE=3 SV=1	62085.6	1	5	9	39	NKYEDEInKR	0.972	1.94	0.402	76.5
CTRL	Keratin, type II cytoskeletal 1b OS=Rattus norvegicus OX=10116 GN=Krt77 PE=3 SV=1	62085.6	1	5	9	39	NKYEDEInKR	0.989	2.16	0.277	76.6
CTRL	Keratin, type II cytoskeletal 1b OS=Rattus norvegicus OX=10116 GN=Krt77 PE=3 SV=1	62085.6	1	5	9	39	NKYEDEINKR	0.997	1.87	0.361	59.1
CTRL	Keratin, type II cytoskeletal 1b OS=Rattus norvegicus OX=10116 GN=Krt77 PE=3 SV=1	62085.6	1	5	9	39	nKYEDEINKR	0.997	2.9	0.505	145
CTRL	Keratin, type II cytoskeletal 1b OS=Rattus norvegicus OX=10116 GN=Krt77 PE=3 SV=1	62085.6	1	5	9	39	NKYEDEINKR	0.997	2.57	0.526	143
CTRL	Keratin, type II cytoskeletal 1b OS=Rattus norvegicus OX=10116 GN=Krt77 PE=3 SV=1	62085.6	1	5	9	39	NKYEDEINKR	0.997	2.71	0.466	133
CTRL	Keratin, type II cytoskeletal 1b OS=Rattus norvegicus OX=10116 GN=Krt77 PE=3 SV=1	62085.6	1	5	9	39	NKYEDEINKR	0.997	2.95	0.524	129
CTRL	Keratin, type II cytoskeletal 1b OS=Rattus norvegicus OX=10116 GN=Krt77 PE=3 SV=1	62085.6	1	5	9	39	NKYEDEINKR	0.997	2.71	0.493	145
CTRL	Keratin, type II cytoskeletal 1b OS=Rattus norvegicus OX=10116 GN=Krt77 PE=3 SV=1	62085.6	1	5	9	39	nKYEDEINKR	0.997	2.57	0.479	134
CTRL	Keratin, type II cytoskeletal 1b OS=Rattus norvegicus OX=10116 GN=Krt77 PE=3 SV=1	62085.6	1	5	9	39	NKYEDEINKR	0.997	2.76	0.433	124
CTRL	Keratin, type II cytoskeletal 1b OS=Rattus norvegicus OX=10116 GN=Krt77 PE=3 SV=1	62085.6	1	5	9	39	nKYEDEINKR	0.997	2.13	0.327	84.7
CTRL	Keratin, type II cytoskeletal 1b OS=Rattus norvegicus OX=10116 GN=Krt77 PE=3 SV=1	62085.6	1	5	9	39	NKYEDEINKR	0.997	2.39	0.391	89.4
CTRL	Keratin, type II cytoskeletal 1b OS=Rattus norvegicus OX=10116 GN=Krt77 PE=3 SV=1	62085.6	1	5	9	39	NKYEDEINKR	0.997	1.44	0.0937	89.5
CTRL	Keratin, type II cytoskeletal 1b OS=Rattus norvegicus OX=10116 GN=Krt77 PE=3 SV=1	62085.6	1	5	9	39	NKYEDEINKR	0.997	2.4	0.336	96.2
CTRL	Keratin, type II cytoskeletal 1b OS=Rattus norvegicus OX=10116 GN=Krt77 PE=3 SV=1	62085.6	1	5	9	39	NKYEDEINKR	0.997	1.99	0.307	96.6
CTRL	Keratin, type II cytoskeletal 1b OS=Rattus norvegicus OX=10116 GN=Krt77 PE=3 SV=1	62085.6	1	5	9	39	NKYEDEInKR	0.997	2.91	0.275	97.7
CTRL	Keratin, type II cytoskeletal 1b OS=Rattus norvegicus OX=10116 GN=Krt77 PE=3 SV=1	62085.6	1	5	9	39	NKYEDEINKR	0.997	2.6	0.48	102
CTRL	Keratin, type II cytoskeletal 1b OS=Rattus norvegicus OX=10116 GN=Krt77 PE=3 SV=1	62085.6	1	5	9	39	NKYEDEINKR	0.997	2.28	0.41	113
CTRL	Keratin, type II cytoskeletal 1b OS=Rattus norvegicus OX=10116 GN=Krt77 PE=3 SV=1	62085.6	1	5	9	39	SKDEAEALYQTK	0.997	2.72	0.52	158
CTRL	Keratin, type II cytoskeletal 1b OS=Rattus norvegicus OX=10116 GN=Krt77 PE=3 SV=1	62085.6	1	5	9	39	SLDLDSIInAVR	0.993	1.26	0	81
CTRL	Keratin, type II cytoskeletal 1b OS=Rattus norvegicus OX=10116 GN=Krt77 PE=3 SV=1	62085.6	1	5	9	39	SLDLDSIINAVR	0.997	1.45	0.0686	123
CTRL	Keratin, type II cytoskeletal 1b OS=Rattus norvegicus OX=10116 GN=Krt77 PE=3 SV=1	62085.6	1	5	9	39	SLDLDSIInAVR	0.997	1.24	0.091	94.4
CTRL	Keratin, type II cytoskeletal 1b OS=Rattus norvegicus OX=10116 GN=Krt77 PE=3 SV=1	62085.6	1	5	9	39	SLDLDSIINAVR	0.997	1.5	0.0801	110
CTRL	Keratin, type II cytoskeletal 1b OS=Rattus norvegicus OX=10116 GN=Krt77 PE=3 SV=1	62085.6	1	5	9	39	TLNNKFASFIDK	0.997	2.37	0.504	129
CTRL	Keratin, type II cytoskeletal 1b OS=Rattus norvegicus OX=10116 GN=Krt77 PE=3 SV=1	62085.6	1	5	9	39	TLNNKFASFIDK	0.997	2.28	0.336	92.4
CTRL	Keratin, type II cytoskeletal 1b OS=Rattus norvegicus OX=10116 GN=Krt77 PE=3 SV=1	62085.6	1	5	9	39	TLNNKFASFIDK	0.997	2.51	0.448	119
CTRL	Keratin, type II cytoskeletal 1b OS=Rattus norvegicus OX=10116 GN=Krt77 PE=3 SV=1	62085.6	1	5	9	39	TLnNKFASFIDKVR	0.99	2.6	0.435	65
CTRL	Keratin, type II cytoskeletal 1b OS=Rattus norvegicus OX=10116 GN=Krt77 PE=3 SV=1	62085.6	1	5	9	39	TLNNKFASFIDKVR	0.997	2.51	0.213	141
CTRL	Keratin, type II cytoskeletal 1b OS=Rattus norvegicus OX=10116 GN=Krt77 PE=3 SV=1	62085.6	1	5	9	39	TLNNKFASFIDKVR	0.997	1.92	0.556	72.3
CTRL	Keratin, type II cytoskeletal 1b OS=Rattus norvegicus OX=10116 GN=Krt77 PE=3 SV=1	62085.6	1	5	9	39	TLNNKFASFIDKVR	0.997	2.67	0.474	132
CTRL	Keratin, type II cytoskeletal 1b OS=Rattus norvegicus OX=10116 GN=Krt77 PE=3 SV=1	62085.6	1	5	9	39	TLNNKFASFIDKVR	0.997	2.94	0.482	128
CTRL	Keratin, type II cytoskeletal 1b OS=Rattus norvegicus OX=10116 GN=Krt77 PE=3 SV=1	62085.6	1	5	9	39	TLNNKFASFIDKVR	0.997	2.89	0.594	186
CTRL	Keratin, type II cytoskeletal 1b OS=Rattus norvegicus OX=10116 GN=Krt77 PE=3 SV=1	62085.6	1	5	9	39	TLNNKFASFIDKVR	0.997	2.99	0.596	122
CTRL	Keratin, type II cytoskeletal 1b OS=Rattus norvegicus OX=10116 GN=Krt77 PE=3 SV=1	62085.6	1	5	9	39	TLnNKFASFIDKVR	0.997	2.94	0.513	87.2
CTRL	Keratin, type II cytoskeletal 1b OS=Rattus norvegicus OX=10116 GN=Krt77 PE=3 SV=1	62085.6	1	5	9	39	TLNNKFASFIDKVR	0.997	3.45	0.622	169
CTRL	Keratin, type II cytoskeletal 1b OS=Rattus norvegicus OX=10116 GN=Krt77 PE=3 SV=1	62085.6	1	5	9	39	TLNNKFASFIDKVR	0.997	1.8	0.433	92.8
CTRL	Keratin, type II cytoskeletal 1b OS=Rattus norvegicus OX=10116 GN=Krt77 PE=3 SV=1	62085.6	1	5	9	39	TLnNKFASFIDKVR	0.997	2.33	0.489	94.2
CTRL	Keratin, type II cytoskeletal 1b OS=Rattus norvegicus OX=10116 GN=Krt77 PE=3 SV=1	62085.6	1	5	9	39	TLNnKFASFIDKVR	0.997	2.27	0.455	106
CTRL	Keratin, type II cytoskeletal 1b OS=Rattus norvegicus OX=10116 GN=Krt77 PE=3 SV=1	62085.6	1	5	9	39	TLNNKFASFIDKVR	0.997	2.43	0.41	110
CTRL	Keratin, type II cytoskeletal 1b OS=Rattus norvegicus OX=10116 GN=Krt77 PE=3 SV=1	62085.6	1	5	9	39	TLNNKFASFIDKVR	0.997	2.38	0.292	116
CTRL	Keratin, type II cytoskeletal 1b OS=Rattus norvegicus OX=10116 GN=Krt77 PE=3 SV=1	62085.6	1	5	9	39	TQEREqIKTLNNK	0.997	2.45	0.22	93.5
CTRL	Keratin, type II cytoskeletal 1b OS=Rattus norvegicus OX=10116 GN=Krt77 PE=3 SV=1	62085.6	1	5	9	39	VRFLEQQNQVLQTK	0.997	2.32	0.162	115
CTRL	Keratin, type II cytoskeletal 1b OS=Rattus norvegicus OX=10116 GN=Krt77 PE=3 SV=1	62085.6	1	5	9	39	WELLQQVnTSTR	0.997	1.7	0.4	134
CTRL	Keratin, type II cytoskeletal 1b OS=Rattus norvegicus OX=10116 GN=Krt77 PE=3 SV=1	62085.6	1	5	9	39	WELLQQVnTSTR	0.997	1.92	0.473	140
CTRL	Keratin, type II cytoskeletal 1b OS=Rattus norvegicus OX=10116 GN=Krt77 PE=3 SV=1	62085.6	1	5	9	39	WELLQQVnTSTR	0.997	1.85	0.304	127
CTRL	Keratin, type II cytoskeletal 1b OS=Rattus norvegicus OX=10116 GN=Krt77 PE=3 SV=1	62085.6	1	5	9	39	WELLQQVnTSTR	0.997	2.06	0.543	156
CTRL	Keratin, type II cytoskeletal 1b OS=Rattus norvegicus OX=10116 GN=Krt77 PE=3 SV=1	62085.6	1	5	9	39	WELLQQVnTSTR	0.997	2	0.485	138
CTRL	Keratin, type II cytoskeletal 1b OS=Rattus norvegicus OX=10116 GN=Krt77 PE=3 SV=1	62085.6	1	5	9	39	WELLQQVnTSTR	0.997	2.06	0.542	158
CTRL	Keratin, type II cytoskeletal 1b OS=Rattus norvegicus OX=10116 GN=Krt77 PE=3 SV=1	62085.6	1	5	9	39	WELLQQVnTSTR	0.997	2.08	0.529	129
CTRL	Keratin, type II cytoskeletal 1b OS=Rattus norvegicus OX=10116 GN=Krt77 PE=3 SV=1	62085.6	1	5	9	39	WELLQQVnTSTR	0.997	2.07	0.53	122
CTRL	Keratin, type II cytoskeletal 1b OS=Rattus norvegicus OX=10116 GN=Krt77 PE=3 SV=1	62085.6	1	5	9	39	WELLQQVnTSTR	0.997	1.69	0.335	88.6
CTRL	Keratin, type II cytoskeletal 1b OS=Rattus norvegicus OX=10116 GN=Krt77 PE=3 SV=1	62085.6	1	5	9	39	WELLQQVnTSTR	0.997	1.67	0.401	89.7
CTRL	Keratin, type II cytoskeletal 1b OS=Rattus norvegicus OX=10116 GN=Krt77 PE=3 SV=1	62085.6	1	5	9	39	WELLQQVnTSTR	0.997	1.9	0.476	107
CTRL	Keratin, type II cytoskeletal 1b OS=Rattus norvegicus OX=10116 GN=Krt77 PE=3 SV=1	62085.6	1	5	9	39	WELLQQVnTSTR	0.997	1.99	0.489	112
CTRL	Keratin, type II cytoskeletal 1b OS=Rattus norvegicus OX=10116 GN=Krt77 PE=3 SV=1	62085.6	1	5	9	39	YEDEINK	0.959	1.25	0.131	81.2
CTRL	Keratin, type II cytoskeletal 1b OS=Rattus norvegicus OX=10116 GN=Krt77 PE=3 SV=1	62085.6	1	5	9	39	YEDEINKR	0.969			47.3
CTRL	Keratin, type II cytoskeletal 1b OS=Rattus norvegicus OX=10116 GN=Krt77 PE=3 SV=1	62085.6	1	5	9	39	YEDEINKR	0.993	0.839	0	76.2
CTRL	Keratin, type II cytoskeletal 1b OS=Rattus norvegicus OX=10116 GN=Krt77 PE=3 SV=1	62085.6	1	5	9	39	YEDEINKR	0.997	1.41	0.435	87.5
CTRL	Keratin, type I cytoskeletal 19 OS=Rattus norvegicus OX=10116 GN=Krt19 PE=1 SV=2	44636.9	1	3	3	3	ALEqANGELEVK	0.997	2.04	0.0233	115
CTRL	Keratin, type I cytoskeletal 19 OS=Rattus norvegicus OX=10116 GN=Krt19 PE=1 SV=2	44636.9	1	3	3	3	ITMQNLNDR	0.997	1.59	0.386	81.1
CTRL	Keratin, type I cytoskeletal 19 OS=Rattus norvegicus OX=10116 GN=Krt19 PE=1 SV=2	44636.9	1	3	3	3	ITMqnLNDRLASYLDKVR	0.997	2.4	0.33	84.7
CTRL	Keratin, type I cytoskeletal 19 OS=Rattus norvegicus OX=10116 GN=Krt19 PE=1 SV=2	44636.9	1	3	3	3	LASYLDK	0.977	1.5	0.436	74.2
CTRL	Keratin, type I cytoskeletal 19 OS=Rattus norvegicus OX=10116 GN=Krt19 PE=1 SV=2	44636.9	1	3	3	3	LASYLDKVR	0.997	1.09	0.333	82.7
CTRL	Keratin, type I cytoskeletal 19 OS=Rattus norvegicus OX=10116 GN=Krt19 PE=1 SV=2	44636.9	1	3	3	3	LASYLDKVR	0.997	1.33	0.477	80.3
CTRL	Keratin, type I cytoskeletal 19 OS=Rattus norvegicus OX=10116 GN=Krt19 PE=1 SV=2	44636.9	1	3	3	3	LASYLDKVR	0.997	2.07	0.601	136
CTRL	Keratin, type I cytoskeletal 19 OS=Rattus norvegicus OX=10116 GN=Krt19 PE=1 SV=2	44636.9	1	3	3	3	LASYLDKVR	0.997	1.78	0.559	85
CTRL	Keratin, type I cytoskeletal 19 OS=Rattus norvegicus OX=10116 GN=Krt19 PE=1 SV=2	44636.9	1	3	3	3	LASYLDKVR	0.997	1.71	0.504	96.9
CTRL	Keratin, type I cytoskeletal 19 OS=Rattus norvegicus OX=10116 GN=Krt19 PE=1 SV=2	44636.9	1	3	3	3	LASYLDKVR	0.997	1.79	0.593	101
CTRL	Keratin, type I cytoskeletal 19 OS=Rattus norvegicus OX=10116 GN=Krt19 PE=1 SV=2	44636.9	1	3	3	3	LASYLDKVR	0.997	1.37	0.527	116
CTRL	Keratin, type I cytoskeletal 19 OS=Rattus norvegicus OX=10116 GN=Krt19 PE=1 SV=2	44636.9	1	3	3	3	LEQEIATYR	0.997	1.65	0.441	105
CTRL	Keratin, type I cytoskeletal 19 OS=Rattus norvegicus OX=10116 GN=Krt19 PE=1 SV=2	44636.9	1	3	3	3	mSVEADINGLR	0.997	1.19	0.485	125
CTRL	Keratin, type I cytoskeletal 19 OS=Rattus norvegicus OX=10116 GN=Krt19 PE=1 SV=2	44636.9	1	3	3	3	mSVEADInGLRR	0.997	1.57	0	83.7
CTRL	Keratin, type I cytoskeletal 19 OS=Rattus norvegicus OX=10116 GN=Krt19 PE=1 SV=2	44636.9	1	3	3	3	mSVEADINGLRR	0.997	1.03	0.367	90
CTRL	Keratin, type I cytoskeletal 19 OS=Rattus norvegicus OX=10116 GN=Krt19 PE=1 SV=2	44636.9	1	3	3	3	mSVEADInGLRR	0.997	3.02	0.558	114
CTRL	Keratin, type I cytoskeletal 19 OS=Rattus norvegicus OX=10116 GN=Krt19 PE=1 SV=2	44636.9	1	3	3	3	RVLDELTLAR	0.997	1.86	0.049	101
CTRL	Keratin, type I cytoskeletal 19 OS=Rattus norvegicus OX=10116 GN=Krt19 PE=1 SV=2	44636.9	1	3	3	3	VLDELTLAR	0.997	2.55	0.578	103
CTRL	Keratin, type I cytoskeletal 19 OS=Rattus norvegicus OX=10116 GN=Krt19 PE=1 SV=2	44636.9	1	3	3	3	VLDELTLAR	0.997	2.16	0.452	116
CTRL	Peptidyl-prolyl cis-trans isomerase A OS=Rattus norvegicus OX=10116 GN=Ppia PE=1 SV=2	17874.8	1	4	4	4	EGmSIVEAmER	0.997	1.79	0.439	99.6
CTRL	Peptidyl-prolyl cis-trans isomerase A OS=Rattus norvegicus OX=10116 GN=Ppia PE=1 SV=2	17874.8	1	4	4	4	HTGPGILSmANAGPNTNGSQFFIcTAK	0.963	2.44	0.415	58.3
CTRL	Peptidyl-prolyl cis-trans isomerase A OS=Rattus norvegicus OX=10116 GN=Ppia PE=1 SV=2	17874.8	1	4	4	4	IIPGFmcQGGDFTR	0.997			77.7
CTRL	Peptidyl-prolyl cis-trans isomerase A OS=Rattus norvegicus OX=10116 GN=Ppia PE=1 SV=2	17874.8	1	4	4	4	KITISDcGQL	0.997	2.31	0.435	64.2
CTRL	Aminopeptidase OS=Rattus norvegicus OX=10116 GN=Npepps PE=1 SV=1	103347	0.998	1	1	1	YAAVTQFEATDAR	0.997	2.06	0.591	104
CTRL	Elongation factor 1-alpha 1 OS=Rattus norvegicus OX=10116 GN=Eef1a1 PE=2 SV=1	50114.2	1	3	3	3	EHALLAYTLGVK	0.997	2.03	0.605	74.3
CTRL	Elongation factor 1-alpha 1 OS=Rattus norvegicus OX=10116 GN=Eef1a1 PE=2 SV=1	50114.2	1	3	3	3	IGGIGTVPVGR	0.997	1.6	0.49	96.9
CTRL	Elongation factor 1-alpha 1 OS=Rattus norvegicus OX=10116 GN=Eef1a1 PE=2 SV=1	50114.2	1	3	3	3	STTTGHLIYK	0.997	1.51	0.478	107
CTRL	Heat shock protein HSP 90-alpha OS=Rattus norvegicus OX=10116 GN=Hsp90aa1 PE=1 SV=3	84818.3	1	2	2	2	ADLINNLGTIAK	0.997	1.94	0.448	110
CTRL	Heat shock protein HSP 90-alpha OS=Rattus norvegicus OX=10116 GN=Hsp90aa1 PE=1 SV=3	84818.3	1	2	2	2	ELISNSSDALDK	0.969	1.57	0.0445	72.1
CTRL	Heat shock protein HSP 90-alpha OS=Rattus norvegicus OX=10116 GN=Hsp90aa1 PE=1 SV=3	84818.3	1	2	2	2	GVVDSEDLPLNISR	0.997	2.04	0.451	104
CTRL	Heat shock protein HSP 90-alpha OS=Rattus norvegicus OX=10116 GN=Hsp90aa1 PE=1 SV=3	84818.3	1	2	2	2	NPDDITNEEYGEFYK	0.997	1.65	0.574	113
CTRL	Clathrin light chain OS=Rattus norvegicus OX=10116 GN=Clta PE=1 SV=1	25579.9	0.977	1	1	1	LEALDANSR	0.997	1.92	0.254	73.1
CTRL	Sodium/potassium-transporting ATPase subunit beta-1 OS=Rattus norvegicus OX=10116 GN=Atp1b1 PE=1 SV=1	35203.6	1	2	2	2	AYGENIGYSEKDR	0.976	1.74	0.404	37.5
CTRL	Sodium/potassium-transporting ATPase subunit beta-1 OS=Rattus norvegicus OX=10116 GN=Atp1b1 PE=1 SV=1	35203.6	1	2	2	2	YNPNVLPVQcTGKR	0.997			99.4
CTRL	Polyubiquitin-C OS=Rattus norvegicus OX=10116 GN=Ubc PE=4 SV=1	91077.1	1	7	9	9	ESTLHLVLR	0.997	2.16	0.672	115
CTRL	Polyubiquitin-C OS=Rattus norvegicus OX=10116 GN=Ubc PE=4 SV=1	91077.1	1	7	9	9	IQDKEGIPPDQQR	0.99	1.75	0.295	61.4
CTRL	Polyubiquitin-C OS=Rattus norvegicus OX=10116 GN=Ubc PE=4 SV=1	91077.1	1	7	9	9	IQDKEGIPPDQQR	0.997	1.77	0.361	84.3
CTRL	Polyubiquitin-C OS=Rattus norvegicus OX=10116 GN=Ubc PE=4 SV=1	91077.1	1	7	9	9	LIFAGKQLEDGR	0.997	2.5	0.297	100
CTRL	Polyubiquitin-C OS=Rattus norvegicus OX=10116 GN=Ubc PE=4 SV=1	91077.1	1	7	9	9	TITLEVEPSDTIENVK	0.997	2.85	0.355	107
CTRL	Polyubiquitin-C OS=Rattus norvegicus OX=10116 GN=Ubc PE=4 SV=1	91077.1	1	7	9	9	TITLEVEPSDTIENVKAK	0.986	2.09	0.0405	33.2
CTRL	Polyubiquitin-C OS=Rattus norvegicus OX=10116 GN=Ubc PE=4 SV=1	91077.1	1	7	9	9	TITLEVEPSDTIENVKAK	0.997	2.77	0.283	95.2
CTRL	Polyubiquitin-C OS=Rattus norvegicus OX=10116 GN=Ubc PE=4 SV=1	91077.1	1	7	9	9	TLSDYNIQK	0.982	1.71	0.154	72.9
CTRL	Polyubiquitin-C OS=Rattus norvegicus OX=10116 GN=Ubc PE=4 SV=1	91077.1	1	7	9	9	TLTGKTITLEVEPSDTIENVK	0.997	2.19	0.137	107
CTRL	Creatine kinase U-type, mitochondrial OS=Rattus norvegicus OX=10116 GN=Ckmt1 PE=1 SV=1	46962.9	1	1	1	1	VVVDALSGLKGDLAGR	0.997	2.33	0.486	102
CTRL	Guanine nucleotide binding protein alpha inhibiting 2 OS=Rattus norvegicus OX=10116 GN=Gnai2 PE=2 SV=1	40500.1	0.998	1	1	1	IAQSDYIPTQQDVLR	0.997	1.46	0.563	91
CTRL	Guanine nucleotide binding protein alpha inhibiting 2 OS=Rattus norvegicus OX=10116 GN=Gnai2 PE=2 SV=1	40500.1	0.998	1	1	1	LLLLGAGESGK	0.997	1.36	0.413	101
CTRL	Alpha-actinin-1 OS=Rattus norvegicus OX=10116 GN=Actn1 PE=1 SV=1	102964	0.996	1	1	1	ALDFIASK	0.96	1.41	0.0016	71.6
CTRL	Aconitate hydratase, mitochondrial OS=Rattus norvegicus OX=10116 GN=Aco2 PE=1 SV=2	85436.1	1	3	3	3	NAVTQEFGPVPDTAR	0.997	1.55	0	128
CTRL	Aconitate hydratase, mitochondrial OS=Rattus norvegicus OX=10116 GN=Aco2 PE=1 SV=2	85436.1	1	3	3	3	SQFTITPGSEQIR	0.994	1.75	0.177	72
CTRL	Aconitate hydratase, mitochondrial OS=Rattus norvegicus OX=10116 GN=Aco2 PE=1 SV=2	85436.1	1	3	3	3	WVVIGDENYGEGSSR	0.964	1.7	0.337	55.4
CTRL	Keratin, type I cytoskeletal 15 OS=Rattus norvegicus OX=10116 GN=Krt15 PE=1 SV=1	48871.7	1	3	7	14	ALEEANTELEVK	0.997	2.08	0.357	104
CTRL	Keratin, type I cytoskeletal 15 OS=Rattus norvegicus OX=10116 GN=Krt15 PE=1 SV=1	48871.7	1	3	7	14	LASYLDK	0.977	1.5	0.436	74.2
CTRL	Keratin, type I cytoskeletal 15 OS=Rattus norvegicus OX=10116 GN=Krt15 PE=1 SV=1	48871.7	1	3	7	14	LASYLDKVR	0.997	1.09	0.333	82.7
CTRL	Keratin, type I cytoskeletal 15 OS=Rattus norvegicus OX=10116 GN=Krt15 PE=1 SV=1	48871.7	1	3	7	14	LASYLDKVR	0.997	1.33	0.477	80.3
CTRL	Keratin, type I cytoskeletal 15 OS=Rattus norvegicus OX=10116 GN=Krt15 PE=1 SV=1	48871.7	1	3	7	14	LASYLDKVR	0.997	2.07	0.601	136
CTRL	Keratin, type I cytoskeletal 15 OS=Rattus norvegicus OX=10116 GN=Krt15 PE=1 SV=1	48871.7	1	3	7	14	LASYLDKVR	0.997	1.78	0.559	85
CTRL	Keratin, type I cytoskeletal 15 OS=Rattus norvegicus OX=10116 GN=Krt15 PE=1 SV=1	48871.7	1	3	7	14	LASYLDKVR	0.997	1.71	0.504	96.9
CTRL	Keratin, type I cytoskeletal 15 OS=Rattus norvegicus OX=10116 GN=Krt15 PE=1 SV=1	48871.7	1	3	7	14	LASYLDKVR	0.997	1.79	0.593	101
CTRL	Keratin, type I cytoskeletal 15 OS=Rattus norvegicus OX=10116 GN=Krt15 PE=1 SV=1	48871.7	1	3	7	14	LASYLDKVR	0.997	1.37	0.527	116
CTRL	Keratin, type I cytoskeletal 15 OS=Rattus norvegicus OX=10116 GN=Krt15 PE=1 SV=1	48871.7	1	3	7	14	LKYENELALR	0.997	1.65	0.398	81.6
CTRL	Keratin, type I cytoskeletal 15 OS=Rattus norvegicus OX=10116 GN=Krt15 PE=1 SV=1	48871.7	1	3	7	14	RVLDELTLAR	0.997	1.86	0.049	101
CTRL	Keratin, type I cytoskeletal 15 OS=Rattus norvegicus OX=10116 GN=Krt15 PE=1 SV=1	48871.7	1	3	7	14	VLDELTLAR	0.997	2.55	0.578	103
CTRL	Keratin, type I cytoskeletal 15 OS=Rattus norvegicus OX=10116 GN=Krt15 PE=1 SV=1	48871.7	1	3	7	14	VLDELTLAR	0.997	2.16	0.452	116
CTRL	Keratin, type I cytoskeletal 15 OS=Rattus norvegicus OX=10116 GN=Krt15 PE=1 SV=1	48871.7	1	3	7	14	VTmQNLNDR	0.99	1.34	0.126	75.6
CTRL	Keratin, type I cytoskeletal 15 OS=Rattus norvegicus OX=10116 GN=Krt15 PE=1 SV=1	48871.7	1	3	7	14	VTmQNLNDR	0.995	1.59	0.367	77.1
CTRL	Keratin, type I cytoskeletal 15 OS=Rattus norvegicus OX=10116 GN=Krt15 PE=1 SV=1	48871.7	1	3	7	14	VTMQNLNDR	0.997	1.49	0.327	82.7
CTRL	Keratin, type I cytoskeletal 15 OS=Rattus norvegicus OX=10116 GN=Krt15 PE=1 SV=1	48871.7	1	3	7	14	VTMQNLNDR	0.997	1.95	0.396	82.5
CTRL	Keratin, type I cytoskeletal 15 OS=Rattus norvegicus OX=10116 GN=Krt15 PE=1 SV=1	48871.7	1	3	7	14	VTmQNLNDR	0.997	2.05	0.376	82
CTRL	Keratin, type I cytoskeletal 15 OS=Rattus norvegicus OX=10116 GN=Krt15 PE=1 SV=1	48871.7	1	3	7	14	VTmQNLNDR	0.997	1.96	0.371	86.6
CTRL	Keratin, type I cytoskeletal 15 OS=Rattus norvegicus OX=10116 GN=Krt15 PE=1 SV=1	48871.7	1	3	7	14	VTmQNLNDR	0.997	1.36	0.329	86.9
CTRL	Keratin, type I cytoskeletal 15 OS=Rattus norvegicus OX=10116 GN=Krt15 PE=1 SV=1	48871.7	1	3	7	14	VTmQNLNDR	0.997	1.62	0.444	88.1
CTRL	Keratin, type I cytoskeletal 15 OS=Rattus norvegicus OX=10116 GN=Krt15 PE=1 SV=1	48871.7	1	3	7	14	VTmQNLNDR	0.997	1.72	0.477	88.3
CTRL	Keratin, type I cytoskeletal 15 OS=Rattus norvegicus OX=10116 GN=Krt15 PE=1 SV=1	48871.7	1	3	7	14	VTMQNLnDR	0.997	1.85	0.387	88.6
CTRL	Keratin, type I cytoskeletal 15 OS=Rattus norvegicus OX=10116 GN=Krt15 PE=1 SV=1	48871.7	1	3	7	14	VTmQNLNDR	0.997	1.46	0.311	89.2
CTRL	Keratin, type I cytoskeletal 15 OS=Rattus norvegicus OX=10116 GN=Krt15 PE=1 SV=1	48871.7	1	3	7	14	VTmQNLNDR	0.997	1.83	0.542	89.2
CTRL	Keratin, type I cytoskeletal 15 OS=Rattus norvegicus OX=10116 GN=Krt15 PE=1 SV=1	48871.7	1	3	7	14	VTmQNLNDR	0.997	2.1	0.435	89.4
CTRL	Keratin, type I cytoskeletal 15 OS=Rattus norvegicus OX=10116 GN=Krt15 PE=1 SV=1	48871.7	1	3	7	14	VTmQNLNDR	0.997	1.64	0.335	89.6
CTRL	Keratin, type I cytoskeletal 15 OS=Rattus norvegicus OX=10116 GN=Krt15 PE=1 SV=1	48871.7	1	3	7	14	VTmQNLNDR	0.997	1.53	0.317	89.9
CTRL	Keratin, type I cytoskeletal 15 OS=Rattus norvegicus OX=10116 GN=Krt15 PE=1 SV=1	48871.7	1	3	7	14	VTMQNLNDR	0.997	2.03	0.457	89.9
CTRL	Keratin, type I cytoskeletal 15 OS=Rattus norvegicus OX=10116 GN=Krt15 PE=1 SV=1	48871.7	1	3	7	14	VTmQNLNDR	0.997	1.67	0.278	90.2
CTRL	Keratin, type I cytoskeletal 15 OS=Rattus norvegicus OX=10116 GN=Krt15 PE=1 SV=1	48871.7	1	3	7	14	VTmQNLNDR	0.997	1.8	0.401	90.3
CTRL	Keratin, type I cytoskeletal 15 OS=Rattus norvegicus OX=10116 GN=Krt15 PE=1 SV=1	48871.7	1	3	7	14	VTmQNLNDR	0.997	1.45	0.397	90.4
CTRL	Keratin, type I cytoskeletal 15 OS=Rattus norvegicus OX=10116 GN=Krt15 PE=1 SV=1	48871.7	1	3	7	14	VTmQNLNDR	0.997	1.37	0.266	92.5
CTRL	Keratin, type I cytoskeletal 15 OS=Rattus norvegicus OX=10116 GN=Krt15 PE=1 SV=1	48871.7	1	3	7	14	VTmQNLNDR	0.997	2.25	0.503	92.7
CTRL	Keratin, type I cytoskeletal 15 OS=Rattus norvegicus OX=10116 GN=Krt15 PE=1 SV=1	48871.7	1	3	7	14	VTmQNLNDR	0.997	1.54	0.278	92.8
CTRL	Keratin, type I cytoskeletal 15 OS=Rattus norvegicus OX=10116 GN=Krt15 PE=1 SV=1	48871.7	1	3	7	14	VTmQNLNDR	0.997	1.63	0.448	93
CTRL	Keratin, type I cytoskeletal 15 OS=Rattus norvegicus OX=10116 GN=Krt15 PE=1 SV=1	48871.7	1	3	7	14	VTmQNLNDR	0.997	1.59	0.311	94.7
CTRL	Keratin, type I cytoskeletal 15 OS=Rattus norvegicus OX=10116 GN=Krt15 PE=1 SV=1	48871.7	1	3	7	14	VTmQNLNDR	0.997	2.12	0.482	95.7
CTRL	Keratin, type I cytoskeletal 15 OS=Rattus norvegicus OX=10116 GN=Krt15 PE=1 SV=1	48871.7	1	3	7	14	VTMqNLNDR	0.997	1.27	0.153	100
CTRL	Keratin, type I cytoskeletal 15 OS=Rattus norvegicus OX=10116 GN=Krt15 PE=1 SV=1	48871.7	1	3	7	14	VTMQNLNDR	0.997	1.61	0.456	100
CTRL	Keratin, type I cytoskeletal 15 OS=Rattus norvegicus OX=10116 GN=Krt15 PE=1 SV=1	48871.7	1	3	7	14	VTmQNLNDR	0.997	1.48	0.319	104
CTRL	Keratin, type I cytoskeletal 15 OS=Rattus norvegicus OX=10116 GN=Krt15 PE=1 SV=1	48871.7	1	3	7	14	VTMQNLNDR	0.997	2.16	0.352	105
CTRL	Keratin, type I cytoskeletal 15 OS=Rattus norvegicus OX=10116 GN=Krt15 PE=1 SV=1	48871.7	1	3	7	14	VTMQNLnDR	0.997	1.61	0.505	105
CTRL	Keratin, type I cytoskeletal 15 OS=Rattus norvegicus OX=10116 GN=Krt15 PE=1 SV=1	48871.7	1	3	7	14	VTmQNLNDR	0.997	1.68	0.298	105
CTRL	Keratin, type I cytoskeletal 15 OS=Rattus norvegicus OX=10116 GN=Krt15 PE=1 SV=1	48871.7	1	3	7	14	VTmQNLNDR	0.997	1.74	0.442	106
CTRL	Keratin, type I cytoskeletal 15 OS=Rattus norvegicus OX=10116 GN=Krt15 PE=1 SV=1	48871.7	1	3	7	14	VTmQNLNDR	0.997	1.76	0.388	111
CTRL	Keratin, type I cytoskeletal 15 OS=Rattus norvegicus OX=10116 GN=Krt15 PE=1 SV=1	48871.7	1	3	7	14	VTmQNLNDRLASYLDK	0.985	1.42	0.149	78.9
CTRL	Keratin, type I cytoskeletal 15 OS=Rattus norvegicus OX=10116 GN=Krt15 PE=1 SV=1	48871.7	1	3	7	14	VTMQNLNDRLASYLDK	0.997	2.93	0.442	128
CTRL	Keratin, type I cytoskeletal 15 OS=Rattus norvegicus OX=10116 GN=Krt15 PE=1 SV=1	48871.7	1	3	7	14	VTMQNLNDRLASYLDK	0.997	1.38	-0.00778	120
CTRL	Keratin, type I cytoskeletal 15 OS=Rattus norvegicus OX=10116 GN=Krt15 PE=1 SV=1	48871.7	1	3	7	14	VTMQNLNDRLASYLDK	0.997	3.18	0.513	127
CTRL	Keratin, type I cytoskeletal 15 OS=Rattus norvegicus OX=10116 GN=Krt15 PE=1 SV=1	48871.7	1	3	7	14	VTMQNLnDRLASYLDKVR	0.966	1.83	0.313	75.6
CTRL	Keratin, type I cytoskeletal 15 OS=Rattus norvegicus OX=10116 GN=Krt15 PE=1 SV=1	48871.7	1	3	7	14	VTMQNLNDRLASYLDKVR	0.995	2.24	0.467	77.8
CTRL	Keratin, type I cytoskeletal 15 OS=Rattus norvegicus OX=10116 GN=Krt15 PE=1 SV=1	48871.7	1	3	7	14	VTMQNLNDRLASYLDKVR	0.997	2.67	0.406	25.5
CTRL	Keratin, type I cytoskeletal 15 OS=Rattus norvegicus OX=10116 GN=Krt15 PE=1 SV=1	48871.7	1	3	7	14	VTMQNLNDRLASYLDKVR	0.997	2.68	0.448	144
CTRL	Keratin, type I cytoskeletal 15 OS=Rattus norvegicus OX=10116 GN=Krt15 PE=1 SV=1	48871.7	1	3	7	14	VTMQNLNDRLASYLDKVR	0.997	2.56	0.476	124
CTRL	Keratin, type I cytoskeletal 15 OS=Rattus norvegicus OX=10116 GN=Krt15 PE=1 SV=1	48871.7	1	3	7	14	VTmQNLNDRLASYLDKVR	0.997	2.95	0.504	68.5
CTRL	Keratin, type I cytoskeletal 15 OS=Rattus norvegicus OX=10116 GN=Krt15 PE=1 SV=1	48871.7	1	3	7	14	VTMQNLNDRLASYLDKVR	0.997	1.78	0.0227	93.3
CTRL	Keratin, type I cytoskeletal 15 OS=Rattus norvegicus OX=10116 GN=Krt15 PE=1 SV=1	48871.7	1	3	7	14	VTmQNLNDRLASYLDKVR	0.997	2.53	0.00805	105
CTRL	Keratin, type I cytoskeletal 15 OS=Rattus norvegicus OX=10116 GN=Krt15 PE=1 SV=1	48871.7	1	3	7	14	VTMQNLNDRLASYLDKVR	0.997	2.8	0.464	113
CTRL	Voltage-dependent anion-selective channel protein 1 OS=Rattus norvegicus OX=10116 GN=Vdac1 PE=1 SV=4	30756.7	1	2	2	2	LTFDSSFSPNTGK	0.997	1.87	0.187
CTRL	Voltage-dependent anion-selective channel protein 1 OS=Rattus norvegicus OX=10116 GN=Vdac1 PE=1 SV=4	30756.7	1	2	2	2	VTQSNFAVGYK	0.997	2.88	0.619	76.5
CTRL	Voltage-dependent anion-selective channel protein 3 OS=Rattus norvegicus OX=10116 GN=Vdac3 PE=1 SV=1	30784.7	0.977	1	1	1	LTLSALVDGK	0.997	1.83	0.379	85.4
CTRL	Voltage-dependent anion-selective channel protein 3 OS=Rattus norvegicus OX=10116 GN=Vdac3 PE=1 SV=1	30784.7	0.977	1	1	1	VNNASLIGLGYTQSLRPGVK	0.997	3.65	0.592	116
CTRL	Malate dehydrogenase, cytoplasmic OS=Rattus norvegicus OX=10116 GN=Mdh1 PE=1 SV=3	36483.9	1	3	3	3	FVEGLPINDFSR	0.984	1.78	0.362	46
CTRL	Malate dehydrogenase, cytoplasmic OS=Rattus norvegicus OX=10116 GN=Mdh1 PE=1 SV=3	36483.9	1	3	3	3	GEFITTVQQR	0.997	1.14	0.157	98.1
CTRL	Malate dehydrogenase, cytoplasmic OS=Rattus norvegicus OX=10116 GN=Mdh1 PE=1 SV=3	36483.9	1	3	3	3	VIVVGNPANTNcLTASK	0.997	2.78	0.555	90.9
CTRL	Cytochrome c-1 OS=Rattus norvegicus OX=10116 GN=Cyc1 PE=1 SV=3	35435.7	0.966	1	2	2	ALAEEVEVQDGPNEDGNmFmRPGK	0.967	2.26	0.476	66.8
CTRL	Cytochrome c-1 OS=Rattus norvegicus OX=10116 GN=Cyc1 PE=1 SV=3	35435.7	0.966	1	2	2	ALAEEVEVqDGPNEDGNmFmRPGK	0.996			84.4
CTRL	Creatine kinase B-type OS=Rattus norvegicus OX=10116 GN=Ckb PE=1 SV=2	42726.1	1	6	8	8	HGGYQPSDEHKTDLNPDNLQGGDDLDPNYVLSSR	0.997	3.57	0.57	80.8
CTRL	Creatine kinase B-type OS=Rattus norvegicus OX=10116 GN=Ckb PE=1 SV=2	42726.1	1	6	8	8	HGGYqPSDEHKTDLNPDNLQGGDDLDPNYVLSSR	0.997	3.32	0.508	112
CTRL	Creatine kinase B-type OS=Rattus norvegicus OX=10116 GN=Ckb PE=1 SV=2	42726.1	1	6	8	8	HGGYqPSDEHKTDLNPDNLQGGDDLDPNYVLSSR	0.997	4.72	0.61	114
CTRL	Creatine kinase B-type OS=Rattus norvegicus OX=10116 GN=Ckb PE=1 SV=2	42726.1	1	6	8	8	LAVEALSSLDGDLSGR	0.997	2.37	0.422	104
CTRL	Creatine kinase B-type OS=Rattus norvegicus OX=10116 GN=Ckb PE=1 SV=2	42726.1	1	6	8	8	LEQGQPIDDLMPAQK	0.997	2.04	0.345	65.2
CTRL	Creatine kinase B-type OS=Rattus norvegicus OX=10116 GN=Ckb PE=1 SV=2	42726.1	1	6	8	8	LLIEMEQR	0.997	1.45	0.162	82.6
CTRL	Creatine kinase B-type OS=Rattus norvegicus OX=10116 GN=Ckb PE=1 SV=2	42726.1	1	6	8	8	RGTGGVDTAAVGGVFDVSNADR	0.997	3.45	0.501	94.4
CTRL	Creatine kinase B-type OS=Rattus norvegicus OX=10116 GN=Ckb PE=1 SV=2	42726.1	1	6	8	8	VLTPELYAELR	0.997	1.68	0.487	111
CTRL	Spetex-2F OS=Rattus norvegicus OX=10116 GN=Spetex-2F PE=2 SV=1	0	0.996	1	1	1	LENcENLLqFNR	0.997			89.3
CTRL	Keratin, type II cytoskeletal 1b OS=Rattus norvegicus OX=10116 GN=Krt77 PE=3 SV=1	0	0.976	1	1	1	GGGGYGGGFGGGGFSR	0.987	2.28	0.597
CTRL	Glutamine synthetase OS=Rattus norvegicus OX=10116 GN=Glul PE=1 SV=3	42268.3	1	3	3	3	aTSASSHLNK	0.997			87.6
CTRL	Glutamine synthetase OS=Rattus norvegicus OX=10116 GN=Glul PE=1 SV=3	42268.3	1	3	3	3	DIVEAHYR	0.997	1.75	0.417	88.9
CTRL	Glutamine synthetase OS=Rattus norvegicus OX=10116 GN=Glul PE=1 SV=3	42268.3	1	3	3	3	RPSANcDPYAVTEAIVR	0.997	2.18	0.234	83.4
CTRL	Thy-1 membrane glycoprotein OS=Rattus norvegicus OX=10116 GN=Thy1 PE=1 SV=1	18172.8	0.992	1	1	2	HVLSGTLGVPEHTYR	0.997	1.88	0.298	98.7
CTRL	Thy-1 membrane glycoprotein OS=Rattus norvegicus OX=10116 GN=Thy1 PE=1 SV=1	18172.8	0.992	1	1	2	HVLSGTLGVPEHTYR	0.997	2.82	0.552	119
CTRL	Ornithine carbamoyltransferase, mitochondrial OS=Rattus norvegicus OX=10116 GN=Otc PE=1 SV=1	39887.9	0.974	1	1	1	LAEqYAKEnGTR	0.997	2.44	0.428
CTRL	Hexokinase-1 OS=Rattus norvegicus OX=10116 GN=Hk1 PE=1 SV=4	102411	1	5	5	5	EGLLFEGR	0.997	1.34	0.0203	85.3
CTRL	Hexokinase-1 OS=Rattus norvegicus OX=10116 GN=Hk1 PE=1 SV=4	102411	1	5	5	5	HIDLVEGDEGR	0.997	1.76	0.556	79.5
CTRL	Hexokinase-1 OS=Rattus norvegicus OX=10116 GN=Hk1 PE=1 SV=4	102411	1	5	5	5	ITPELLTR	0.969	0.97	0.0399	76.1
CTRL	Hexokinase-1 OS=Rattus norvegicus OX=10116 GN=Hk1 PE=1 SV=4	102411	1	5	5	5	mISGmYLGEIVR	0.997	2.44	0.491	103
CTRL	Hexokinase-1 OS=Rattus norvegicus OX=10116 GN=Hk1 PE=1 SV=4	102411	1	5	5	5	TTVGVDGSLYK	0.997	1.27	0.431	92.4
CTRL	ADP-ribosylation factor 5 OS=Rattus norvegicus OX=10116 GN=Arf5 PE=1 SV=2	20530.1	0.977	1	1	1	ILMVGLDAAGK	0.997	2.1	0.475	100
CTRL	ADP-ribosylation factor 5 OS=Rattus norvegicus OX=10116 GN=Arf5 PE=1 SV=2	20530.1	0.977	1	1	1	VQESADELQK	0.997	2.14	0.482	62.1
CTRL	Myelin-oligodendrocyte glycoprotein OS=Rattus norvegicus OX=10116 GN=Mog PE=1 SV=1	27882.1	0.977	1	1	1	FSDEGGYTcFFR	0.997	1.58	0.305	104
CTRL	Keratin, type II cytoskeletal 8 OS=Rattus norvegicus OX=10116 GN=Krt8 PE=1 SV=3	54020.5	0.998	1	1	2	AQYEEIANR	0.997	1.22	0.0341	84.7
CTRL	Keratin, type II cytoskeletal 8 OS=Rattus norvegicus OX=10116 GN=Krt8 PE=1 SV=3	54020.5	0.998	1	1	2	AQYEEIANR	0.997	1.1	0.429	90.5
CTRL	Keratin, type II cytoskeletal 8 OS=Rattus norvegicus OX=10116 GN=Krt8 PE=1 SV=3	54020.5	0.998	1	1	2	EQIKTLnNK	0.997	1.73	0.182	83
CTRL	Keratin, type II cytoskeletal 8 OS=Rattus norvegicus OX=10116 GN=Krt8 PE=1 SV=3	54020.5	0.998	1	1	2	EQIKTLNNK	0.997	1.19	0.0555	90.8
CTRL	Keratin, type II cytoskeletal 8 OS=Rattus norvegicus OX=10116 GN=Krt8 PE=1 SV=3	54020.5	0.998	1	1	2	FASFIDK	0.988	1.59	0.313	83.4
CTRL	Keratin, type II cytoskeletal 8 OS=Rattus norvegicus OX=10116 GN=Krt8 PE=1 SV=3	54020.5	0.998	1	1	2	FASFIDK	0.988	1.43	0.147	88.2
CTRL	Keratin, type II cytoskeletal 8 OS=Rattus norvegicus OX=10116 GN=Krt8 PE=1 SV=3	54020.5	0.998	1	1	2	FASFIDKVR	0.997	1.6	0.35	80.5
CTRL	Keratin, type II cytoskeletal 8 OS=Rattus norvegicus OX=10116 GN=Krt8 PE=1 SV=3	54020.5	0.998	1	1	2	FASFIDKVR	0.997	1.63	0.538	81.7
CTRL	Keratin, type II cytoskeletal 8 OS=Rattus norvegicus OX=10116 GN=Krt8 PE=1 SV=3	54020.5	0.998	1	1	2	FASFIDKVR	0.997	1.21	0.498	82.6
CTRL	Keratin, type II cytoskeletal 8 OS=Rattus norvegicus OX=10116 GN=Krt8 PE=1 SV=3	54020.5	0.998	1	1	2	FASFIDKVR	0.997	1.65	0.541	99.5
CTRL	Keratin, type II cytoskeletal 8 OS=Rattus norvegicus OX=10116 GN=Krt8 PE=1 SV=3	54020.5	0.998	1	1	2	FASFIDKVR	0.997	1.87	0.642	99.5
CTRL	Keratin, type II cytoskeletal 8 OS=Rattus norvegicus OX=10116 GN=Krt8 PE=1 SV=3	54020.5	0.998	1	1	2	FASFIDKVR	0.997	2.18	0.563	101
CTRL	Keratin, type II cytoskeletal 8 OS=Rattus norvegicus OX=10116 GN=Krt8 PE=1 SV=3	54020.5	0.998	1	1	2	FASFIDKVR	0.997	1.77	0.43	102
CTRL	Keratin, type II cytoskeletal 8 OS=Rattus norvegicus OX=10116 GN=Krt8 PE=1 SV=3	54020.5	0.998	1	1	2	FASFIDKVR	0.997	1.92	0.32	104
CTRL	Keratin, type II cytoskeletal 8 OS=Rattus norvegicus OX=10116 GN=Krt8 PE=1 SV=3	54020.5	0.998	1	1	2	FASFIDKVR	0.997	1.62	0.531	105
CTRL	Keratin, type II cytoskeletal 8 OS=Rattus norvegicus OX=10116 GN=Krt8 PE=1 SV=3	54020.5	0.998	1	1	2	FASFIDKVR	0.997	1.64	0.618	108
CTRL	Keratin, type II cytoskeletal 8 OS=Rattus norvegicus OX=10116 GN=Krt8 PE=1 SV=3	54020.5	0.998	1	1	2	FASFIDKVR	0.997	1.67	0.564	111
CTRL	Keratin, type II cytoskeletal 8 OS=Rattus norvegicus OX=10116 GN=Krt8 PE=1 SV=3	54020.5	0.998	1	1	2	KYEDEINKR	0.997	1.59	0.0225	128
CTRL	Keratin, type II cytoskeletal 8 OS=Rattus norvegicus OX=10116 GN=Krt8 PE=1 SV=3	54020.5	0.998	1	1	2	KYEDEINKR	0.997	1.82	0.206	103
CTRL	Keratin, type II cytoskeletal 8 OS=Rattus norvegicus OX=10116 GN=Krt8 PE=1 SV=3	54020.5	0.998	1	1	2	LALDIEIATYR	0.997	1.6	0.528	131
CTRL	Keratin, type II cytoskeletal 8 OS=Rattus norvegicus OX=10116 GN=Krt8 PE=1 SV=3	54020.5	0.998	1	1	2	NKYEDEINK	0.997	1.95	0.301	113
CTRL	Keratin, type II cytoskeletal 8 OS=Rattus norvegicus OX=10116 GN=Krt8 PE=1 SV=3	54020.5	0.998	1	1	2	NKYEDEInKR	0.972	1.94	0.402	76.5
CTRL	Keratin, type II cytoskeletal 8 OS=Rattus norvegicus OX=10116 GN=Krt8 PE=1 SV=3	54020.5	0.998	1	1	2	NKYEDEInKR	0.989	2.16	0.277	76.6
CTRL	Keratin, type II cytoskeletal 8 OS=Rattus norvegicus OX=10116 GN=Krt8 PE=1 SV=3	54020.5	0.998	1	1	2	NKYEDEINKR	0.997	1.87	0.361	59.1
CTRL	Keratin, type II cytoskeletal 8 OS=Rattus norvegicus OX=10116 GN=Krt8 PE=1 SV=3	54020.5	0.998	1	1	2	nKYEDEINKR	0.997	2.9	0.505	145
CTRL	Keratin, type II cytoskeletal 8 OS=Rattus norvegicus OX=10116 GN=Krt8 PE=1 SV=3	54020.5	0.998	1	1	2	NKYEDEINKR	0.997	2.57	0.526	143
CTRL	Keratin, type II cytoskeletal 8 OS=Rattus norvegicus OX=10116 GN=Krt8 PE=1 SV=3	54020.5	0.998	1	1	2	NKYEDEINKR	0.997	2.71	0.466	133
CTRL	Keratin, type II cytoskeletal 8 OS=Rattus norvegicus OX=10116 GN=Krt8 PE=1 SV=3	54020.5	0.998	1	1	2	NKYEDEINKR	0.997	2.95	0.524	129
CTRL	Keratin, type II cytoskeletal 8 OS=Rattus norvegicus OX=10116 GN=Krt8 PE=1 SV=3	54020.5	0.998	1	1	2	NKYEDEINKR	0.997	2.71	0.493	145
CTRL	Keratin, type II cytoskeletal 8 OS=Rattus norvegicus OX=10116 GN=Krt8 PE=1 SV=3	54020.5	0.998	1	1	2	nKYEDEINKR	0.997	2.57	0.479	134
CTRL	Keratin, type II cytoskeletal 8 OS=Rattus norvegicus OX=10116 GN=Krt8 PE=1 SV=3	54020.5	0.998	1	1	2	NKYEDEINKR	0.997	2.76	0.433	124
CTRL	Keratin, type II cytoskeletal 8 OS=Rattus norvegicus OX=10116 GN=Krt8 PE=1 SV=3	54020.5	0.998	1	1	2	nKYEDEINKR	0.997	2.13	0.327	84.7
CTRL	Keratin, type II cytoskeletal 8 OS=Rattus norvegicus OX=10116 GN=Krt8 PE=1 SV=3	54020.5	0.998	1	1	2	NKYEDEINKR	0.997	2.39	0.391	89.4
CTRL	Keratin, type II cytoskeletal 8 OS=Rattus norvegicus OX=10116 GN=Krt8 PE=1 SV=3	54020.5	0.998	1	1	2	NKYEDEINKR	0.997	1.44	0.0937	89.5
CTRL	Keratin, type II cytoskeletal 8 OS=Rattus norvegicus OX=10116 GN=Krt8 PE=1 SV=3	54020.5	0.998	1	1	2	NKYEDEINKR	0.997	2.4	0.336	96.2
[truncated: 3,292 more rows]

## Sheet: Pub. Report_Arteriolar Amyloid
Arteriolar Amyloid, Publication report created on 06/14/2022
Experiment: Arteriolar Amyloid
	Peak List Generator: unknown
		Version: unknown
		Charge States Calculated: unknown
		Deisotoped: unknown
		Textual Annotation: unknown
	Database Set: 4 Databases
		Database Name: Jossana Bishay Uniprot-Rat-Jan292019.fasta
			Version: unknown
			Taxonomy: All Entries
			Number of Proteins: 0
		Database Name: Jossana Bishay Uniprot-Rat-Jan292019.fasta
			Version: unknown
			Taxonomy: All Entries
			Number of Proteins: 35760
		Database Name: a subset of the Jossana Bishay Uniprot-Rat-Jan292019 database
			Version: unknown
			Taxonomy: All Entries
			Number of Proteins: 2262
		Database Name: a subset of the Jossana Bishay Uniprot-Rat-Jan292019 database
			Version: unknown
			Taxonomy: All Entries
			Number of Proteins: 2527
		Explain Database w/ < 1000 entries:
		Does database contain common contaminants?: unknown
	Search Engine Set: 3 Search Engines
		Search Engine: MS-Amanda Proteome Discoverer
			Version: AmandaPeptideIdentifier in Proteome Discoverer 2.2.0.388
			Samples: All Samples
			Fragment Tolerance: 0.60 Da (Monoisotopic)
			Parent Tolerance: 10.0 PPM (Monoisotopic)
			Fixed Modifications: +57 on C (Carbamidomethyl)
			Variable Modifications: +1 on N (Deamidated), +16 on M (Oxidation), +42 on Peptide N-Terminal (Acetyl)
			Database: Jossana Bishay Uniprot-Rat-Jan292019.fasta (unknown version, 0 entries)
			Digestion Enzyme: Non specific
			Max Missed Cleavages: 2
			Probability Model:
				20190927_UVPD_CDS_BishayJ_Control: Peptide Prophet with Delta Mass Correction (No decoys found) [all charge states]
				20190927_UVPD_CDS_BishayJ_CAA: Peptide Prophet with Delta Mass Correction (No decoys found) [all charge states]
		Search Engine: Sequest (XCorr Only)
			Version: IseNode in Proteome Discoverer 2.2.0.388
			Samples: All Samples
			Fragment Tolerance: 0.60 Da (Monoisotopic)
			Parent Tolerance: 10.0 PPM (Monoisotopic)
			Fixed Modifications: +57 on C (Carbamidomethyl)
			Variable Modifications: +1 on N (Deamidated), +16 on M (Oxidation), +42 on Peptide N-Terminal (Acetyl)
			Database: Jossana Bishay Uniprot-Rat-Jan292019.fasta (unknown version, 35760 entries)
			Digestion Enzyme: Trypsin
			Max Missed Cleavages: 2
			Probability Model:
				20190927_UVPD_CDS_BishayJ_Control: Peptide Prophet with Delta Mass Correction (No decoys found) [all charge states]
				20190927_UVPD_CDS_BishayJ_CAA: Peptide Prophet with Delta Mass Correction (No decoys found) [all charge states]
		Search Engine: X! Tandem
			Version: X! Tandem Alanine (2017.2.1.4)
			Samples: All Samples
			Fragment Tolerance: 0.60 Da (Monoisotopic)
			Parent Tolerance: 10.0 PPM (Monoisotopic)
			Fixed Modifications: +57 on C (Carbamidomethyl)
			Variable Modifications: -18 on Peptide N-Terminal (Glu->pyro-Glu), -17 on Peptide N-Terminal (Ammonia-loss), -17 on Peptide N-Terminal (Gln->pyro-Glu), +1 on N (Deamidated), +16 on M (Oxidation), +42 on Peptide N-Terminal (Acetyl)
			Database: a subset of the Jossana Bishay Uniprot-Rat-Jan292019 database (unknown version, 2262 entries) (20190927_UVPD_CDS_BishayJ_CAA), a subset of the Jossana Bishay Uniprot-Rat-Jan292019 database (unknown version, 2527 entries) (20190927_UVPD_CDS_BishayJ_Control)
			Digestion Enzyme: Non specific (20190927_UVPD_CDS_BishayJ_CAA), Non specific (20190927_UVPD_CDS_BishayJ_Control)
			Max Missed Cleavages: 20 (20190927_UVPD_CDS_BishayJ_CAA), 20 (20190927_UVPD_CDS_BishayJ_Control)
			Probability Model:
				20190927_UVPD_CDS_BishayJ_Control: Peptide Prophet with Delta Mass Correction (No decoys found) [all charge states]
				20190927_UVPD_CDS_BishayJ_CAA: Peptide Prophet with Delta Mass Correction (No decoys found) [all charge states]
	Scaffold: Version: Scaffold_4.11.1
		Modification Metadata Set: 2334 modifications
			Source: C:\Program Files\Scaffold 4.8.2_reinstall\parameters\unimod.xml
			Comment:
		Protein Grouping Strategy: Experiment-wide grouping with binary peptide-protein weights
		Peptide Thresholds: 95.0% minimum
		Protein Thresholds: 95.0% minimum and 1 peptide minimum
		Peptide FDR: 6.1% (Decoy)
		Protein FDR: 26.0% (Decoy)
		GO Annotation Source(s):
		Pathway Annotation Source(s): Unknown
		Alternate ID Source(s): FASTA:UniProt/Swiss-Prot (UniProtKB)
DATABASE SEARCHING-- Tandem mass spectra were extracted by [unknown] version
[unknown]. Charge state deconvolution and deisotoping were not performed. All
MS/MS samples were analyzed using MS-Amanda Proteome Discoverer (Research
Institute of Molecular Pathology, Vienna, Austria; version
AmandaPeptideIdentifier in Proteome Discoverer 2.2.0.388), Sequest (XCorr Only)
(Thermo Fisher Scientific, San Jose, CA, USA; version IseNode in Proteome
Discoverer 2.2.0.388) and X! Tandem (The GPM, thegpm.org; version X! Tandem
Alanine (2017.2.1.4)). MS-Amanda Proteome Discoverer was set up to search
Jossana Bishay Uniprot-Rat-Jan292019.fasta (unknown version, 0 entries) assuming
the digestion enzyme non specific. Sequest (XCorr Only) was set up to search
Jossana Bishay Uniprot-Rat-Jan292019.fasta (unknown version, 35760 entries)
assuming the digestion enzyme trypsin. X! Tandem was set up to search a subset
of the Jossana Bishay Uniprot-Rat-Jan292019 database (unknown version, 2262
entries) (only "20190927_UVPD_CDS_BishayJ_CAA") also assuming non specific and a
subset of the Jossana Bishay Uniprot-Rat-Jan292019 database (unknown version,
2527 entries) (only "20190927_UVPD_CDS_BishayJ_Control") also assuming non
specific. MS-Amanda Proteome Discoverer, Sequest (XCorr Only) and X! Tandem were
searched with a fragment ion mass tolerance of 0.60 Da and a parent ion
tolerance of 10.0 PPM. Carbamidomethyl of cysteine was specified in MS-Amanda
Proteome Discoverer, Sequest (XCorr Only) and X! Tandem as a fixed modification.
Deamidated of asparagine, oxidation of methionine and acetyl of the n-terminus
were specified in MS-Amanda Proteome Discoverer and Sequest (XCorr Only) as
variable modifications. Glu->pyro-Glu of the n-terminus, ammonia-loss of the
n-terminus, gln->pyro-Glu of the n-terminus, deamidated of asparagine, oxidation
of methionine and acetyl of the n-terminus were specified in X! Tandem as
variable modifications.
CRITERIA FOR PROTEIN IDENTIFICATION-- Scaffold (version Scaffold_4.11.1,
Proteome Software Inc., Portland, OR) was used to validate MS/MS based peptide
and protein identifications. Peptide identifications were accepted if they could
be established at greater than 95.0% probability by the Peptide Prophet
algorithm (Keller, A et al Anal. Chem. 2002;74(20):5383-92) with Scaffold
delta-mass correction. Protein identifications were accepted if they could be
established at greater than 95.0% probability and contained at least 1
identified peptide. Protein probabilities were assigned by the Protein Prophet
algorithm (Nesvizhskii, Al et al Anal. Chem. 2003;75(17):4646-58). Proteins that
contained similar peptides and could not be differentiated based on MS/MS
analysis alone were grouped to satisfy the principles of parsimony.

## Sheet: Samples Rep._Arteriolar Amyloid
Supplemental Raw Data for Table 1
					Total Spectrum Count
#	Identified Proteins (223)	Accession Number	Alternate ID	Molecular Weight	CONTROL	Arteriolar Amyloid
1	Keratin, type II cytoskeletal 5 OS=Rattus norvegicus OX=10116 GN=Krt5 PE=1 SV=1	A0A0G2K509_RAT	Krt5	63 kDa	76	68
2	Keratin, type I cytoskeletal 10 OS=Rattus norvegicus OX=10116 GN=Krt10 PE=1 SV=1	A0A0G2K2V6_RAT (+1)	Krt10	57 kDa	80	61
3	Keratin, type II cytoskeletal 5 OS=Rattus norvegicus OX=10116 GN=Krt5 PE=1 SV=1	K2C5_RAT	Krt5	62 kDa	72	61
4	Keratin, type II cytoskeletal 1 OS=Rattus norvegicus OX=10116 GN=Krt1 PE=2 SV=1	K2C1_RAT (+1)	Krt1	65 kDa	56	56
5	Keratin, type I cytoskeletal 14 OS=Rattus norvegicus OX=10116 GN=Krt14 PE=2 SV=1	K1C14_RAT	Krt14	53 kDa	46	35
6	Keratin, type II cytoskeletal 1b OS=Rattus norvegicus OX=10116 GN=Krt77 PE=3 SV=1	K2C1B_RAT (+1)	Krt77	57 kDa	38	35
7	Keratin, type I cytoskeletal 17 OS=Rattus norvegicus OX=10116 GN=Krt17 PE=1 SV=1	A0A0G2K9Q9_RAT	Krt17	50 kDa	33	30
8	Keratin, type I cytoskeletal 15 OS=Rattus norvegicus OX=10116 GN=Krt15 PE=1 SV=1	K1C15_RAT	Krt15	49 kDa	35	28
9	Keratin, type II cytoskeletal 6A OS=Rattus norvegicus OX=10116 GN=Krt6a PE=1 SV=1	K2C6A_RAT	Krt6a	59 kDa	33	27
10	Keratin 16 OS=Rattus norvegicus OX=10116 GN=Krt16 PE=1 SV=1	Q6IFU9_RAT	Krt16	51 kDa	40	26
11	Keratin, type I cytoskeletal 42 OS=Rattus norvegicus OX=10116 GN=Krt42 PE=3 SV=1	K1C42_RAT	Krt42	50 kDa	28	24
12	Keratin, type II cytoskeletal 2 epidermal OS=Rattus norvegicus OX=10116 GN=Krt2 PE=1 SV=1	A0A0G2JWX4_RAT (+1)	Krt2	69 kDa	25	23
13	Keratin, type II cytoskeletal 75 OS=Rattus norvegicus OX=10116 GN=Krt75 PE=1 SV=1	A0A0H2UHH5_RAT (+1)	Krt75	62 kDa	29	22
14	Keratin, type II cytoskeletal 8 OS=Rattus norvegicus OX=10116 GN=Krt8 PE=1 SV=3	K2C8_RAT	Krt8	54 kDa	24	21
15	Keratin, type II cytoskeletal 73 OS=Rattus norvegicus OX=10116 GN=Krt73 PE=1 SV=1	A0A0G2JXH6_RAT (+1)	Krt73	59 kDa	22	21
16	Actin, cytoplasmic 2 OS=Rattus norvegicus OX=10116 GN=Actg1 PE=1 SV=1	ACTG_RAT	Actg1	42 kDa	10	20
18	Keratin, type I cytoskeletal 19 OS=Rattus norvegicus OX=10116 GN=Krt19 PE=1 SV=2	K1C19_RAT	Krt19	45 kDa	20	19
17	Actin, aortic smooth muscle OS=Rattus norvegicus OX=10116 GN=Acta2 PE=3 SV=1	A0A0G2K4M6_RAT (+1)	Acta2	42 kDa	9	19
20	SHC-transforming protein 1 OS=Rattus norvegicus OX=10116 GN=Shc1 PE=1 SV=1	F1LN14_RAT-DECOY (+1)		?	6	15
19	Keratin 28 OS=Rattus norvegicus OX=10116 GN=Krt28 PE=2 SV=1	Q6IFW7_RAT	Krt28	41 kDa	19	15
21	Desmoplakin OS=Rattus norvegicus OX=10116 GN=Dsp PE=1 SV=1	F1LMV6_RAT	Dsp	332 kDa	26	14
22	Keratin 76 OS=Rattus norvegicus OX=10116 GN=Krt76 PE=2 SV=1	Q6IFZ5_RAT	Krt76	62 kDa	13	13
23	Junction plakoglobin OS=Rattus norvegicus OX=10116 GN=Jup PE=1 SV=1	PLAK_RAT	Jup	82 kDa	15	11
24	Apolipoprotein E OS=Rattus norvegicus OX=10116 GN=Apoe PE=1 SV=1	A0A0G2K151_RAT (+2)	Apoe	41 kDa	0	10
25	Keratin 31 OS=Rattus norvegicus OX=10116 GN=Krt31 PE=3 SV=2	F1MAF7_RAT	Krt31	47 kDa	90	9
26	RCG32608 OS=Rattus norvegicus OX=10116 GN=Krt33b PE=2 SV=1	Q6IFW0_RAT	Krt33b	46 kDa	90	8
27	Type II keratin 23 OS=Rattus norvegicus OX=10116 GN=Kb23 PE=2 SV=1	A7M776_RAT (+1)	Kb23	53 kDa	88	7
29	Keratin 35 OS=Rattus norvegicus OX=10116 GN=Krt35 PE=2 SV=1	Q6IFV6_RAT	Krt35	51 kDa	55	6
28	Histone H4 OS=Rattus norvegicus OX=10116 GN=Hist1h4b PE=1 SV=2	H4_RAT	Hist1h4b	11 kDa	12	6
30	Polyubiquitin-C OS=Rattus norvegicus OX=10116 GN=Ubc PE=4 SV=1	F1LML2_RAT (+5)	Ubc	91 kDa	5	5
31	Dermcidin OS=Rattus norvegicus OX=10116 PE=2 SV=1	Q71DI1_RAT		11 kDa	4	5
32	Tubulin beta-2A chain OS=Rattus norvegicus OX=10116 GN=Tubb2a PE=1 SV=1	TBB2A_RAT	Tubb2a	50 kDa	3	5
33	Amyloid-beta precursor protein OS=Homo sapiens OX=9606 GN=APP PE=1 SV=3	A4_HUMAN	APP	87 kDa	1	5
38	Keratin 82 OS=Rattus norvegicus OX=10116 GN=Krt82 PE=3 SV=3	G3V939_RAT (+1)	Krt82	57 kDa	28	4
35	Histone H2B OS=Rattus norvegicus OX=10116 GN=LOC102549061 PE=3 SV=1	A0A0G2JXE0_RAT (+7)	LOC102549061	14 kDa	7	4
41	Keratin 36 OS=Rattus norvegicus OX=10116 GN=Krt36 PE=2 SV=1	Q6IFV5_RAT	Krt36	52 kDa	4	4
37	Glial fibrillary acidic protein OS=Rattus norvegicus OX=10116 GN=Gfap PE=1 SV=2	GFAP_RAT	Gfap	50 kDa	0	4
39	ArfGAP with SH3 domain, ankyrin repeat and PH domain 2 OS=Rattus norvegicus OX=10116 GN=Asap2 PE=1 SV=1	A0A0G2K808_RAT	Asap2	94 kDa	6	4
34	Annexin A2 OS=Rattus norvegicus OX=10116 GN=Anxa2 PE=1 SV=2	ANXA2_RAT	Anxa2	39 kDa	4	4
36	Histone H1.4 OS=Rattus norvegicus OX=10116 GN=Hist1h1e PE=1 SV=3	H14_RAT	Hist1h1e	22 kDa	4	4
40	DNA helicase MCM9 OS=Rattus norvegicus OX=10116 GN=Mcm9 PE=3 SV=2	MCM9_RAT	Mcm9	124 kDa	2	4
45	Nestin OS=Rattus norvegicus OX=10116 GN=Nes PE=1 SV=3	D3ZWJ2_RAT	Nes	164 kDa	4	3
46	Mitochondrial rRNA methyltransferase 3 OS=Rattus norvegicus OX=10116 GN=Mrm3 PE=1 SV=2	D3ZQG0_RAT-DECOY		?	2	3
42	Non-specific cytotoxic cell receptor protein 1 homolog (zebrafish) OS=Rattus norvegicus OX=10116 GN=Nccrp1 PE=4 SV=1	D3ZQ18_RAT	Nccrp1	33 kDa	3	3
43	Dihydropyrimidinase-related protein 2 OS=Rattus norvegicus OX=10116 GN=Dpysl2 PE=1 SV=1	DPYL2_RAT	Dpysl2	62 kDa	0	3
44	Laminin subunit beta-2 OS=Rattus norvegicus OX=10116 GN=Lamb2 PE=1 SV=1	LAMB2_RAT (+1)	Lamb2	196 kDa	0	3
47	ATP synthase subunit alpha OS=Rattus norvegicus OX=10116 GN=Atp5f1a PE=1 SV=1	F1LP05_RAT (+1)	Atp5f1a	60 kDa	2	2
52	Glyceraldehyde-3-phosphate dehydrogenase OS=Rattus norvegicus OX=10116 GN=Gapdh PE=1 SV=3	G3P_RAT	Gapdh	36 kDa	0	2
54	Histone H3 OS=Rattus norvegicus OX=10116 PE=1 SV=1	M0RBX6_RAT		15 kDa	3	2
49	Serum albumin OS=Rattus norvegicus OX=10116 GN=Alb PE=1 SV=1	A0A0G2JSH5_RAT	Alb	69 kDa	2	2
51	Histone H2A OS=Rattus norvegicus OX=10116 GN=Hist2h2ac PE=3 SV=2	D4ACV3_RAT (+2)	Hist2h2ac	14 kDa	2	2
56	Tubulin alpha-1A chain OS=Rattus norvegicus OX=10116 GN=Tuba1a PE=1 SV=1	TBA1A_RAT	Tuba1a	50 kDa	2	2
50	Globin a4 OS=Rattus norvegicus OX=10116 GN=Hbb PE=1 SV=1	A0A0G2JSW3_RAT (+1)	Hbb	16 kDa	1	2
59	Anionic trypsin-1 OS=Rattus norvegicus OX=10116 GN=Prss1 PE=1 SV=1	TRY1_RAT	Prss1	26 kDa	0	2
60	Fc fragment of IgG-binding protein OS=Rattus norvegicus OX=10116 GN=Fcgbp PE=1 SV=3	D3ZJF8_RAT	Fcgbp	275 kDa	1	2
58	RIKEN cDNA 2310050C09 gene OS=Rattus norvegicus OX=10116 GN=LOC686143 PE=4 SV=3	F1M6N0_RAT	LOC686143	29 kDa	1	2
48	Brain acid soluble protein 1 OS=Rattus norvegicus OX=10116 GN=Basp1 PE=1 SV=1	A0A0G2K1L8_RAT	Basp1	22 kDa	0	2
61	Rat alpha-smooth muscle actin mRNA (Fragment) OS=Rattus norvegicus OX=10116 PE=2 SV=1	Q63030_RAT		4 kDa	0	2
53	Small proline-rich protein 2D OS=Rattus norvegicus OX=10116 GN=Sprr2d PE=4 SV=2	D3ZAR3_RAT	Sprr2d	9 kDa	0	2
55	Superoxide dismutase [Cu-Zn] OS=Rattus norvegicus OX=10116 PE=2 SV=1	Q6LDS4_RAT (+1)		16 kDa	0	2
57	Guanine nucleotide-binding protein G(o) subunit alpha OS=Rattus norvegicus OX=10116 GN=Gnao1 PE=1 SV=2	GNAO_RAT	Gnao1	40 kDa	0	2
68	Peroxiredoxin-2 OS=Rattus norvegicus OX=10116 GN=Prdx2 PE=1 SV=1	A0A0G2JSH9_RAT (+1)	Prdx2	22 kDa	1	1
73	Heat shock cognate 71 kDa protein OS=Rattus norvegicus OX=10116 GN=Hspa8 PE=3 SV=3	D4A4S3_RAT (+2)	Hspa8	71 kDa	2	1
75	Coiled-coil domain-containing 88B OS=Rattus norvegicus OX=10116 GN=Ccdc88b PE=1 SV=2	D3ZTC4_RAT-DECOY		?	2	1
76	Keratinocyte proline-rich protein OS=Rattus norvegicus OX=10116 GN=Kprp PE=4 SV=1	G3V9A5_RAT (+1)	Kprp	76 kDa	2	1
77	Prolactin-8A5 OS=Rattus norvegicus OX=10116 GN=Prl8a5 PE=3 SV=1	A0A0G2K346_RAT-DECOY (+6)		?	2	1
65	Glutamine synthetase OS=Rattus norvegicus OX=10116 GN=Glul PE=1 SV=3	GLNA_RAT	Glul	42 kDa	0	1
64	Calmodulin-3 OS=Rattus norvegicus OX=10116 GN=Calm3 PE=1 SV=1	CALM3_RAT	Calm3	17 kDa	0	1
78	BMP/retinoic acid-inducible neural-specific protein 2 OS=Rattus norvegicus OX=10116 GN=Brinp2 PE=2 SV=1	BRNP2_RAT-DECOY (+2)		?	1	1
79	Lymphocyte antigen 86 OS=Rattus norvegicus OX=10116 GN=Ly86 PE=4 SV=1	D3ZAS0_RAT-DECOY		?	1	1
80	Thioredoxin OS=Rattus norvegicus OX=10116 GN=Txn PE=1 SV=2	THIO_RAT (+1)	Txn	12 kDa	1	1
103	Protein-glutamine gamma-glutamyltransferase E OS=Rattus norvegicus OX=10116 GN=Tgm3 PE=3 SV=1	TGM3_RAT	Tgm3	77 kDa	1	1
106	Uncharacterized protein OS=Rattus norvegicus OX=10116 PE=4 SV=2	F1LX57_RAT		32 kDa	1	1
108	NCK-associated protein 5 OS=Rattus norvegicus OX=10116 GN=Nckap5 PE=4 SV=3	F1LU96_RAT	Nckap5	198 kDa	1	1
111	Alpha-fetoprotein OS=Rattus norvegicus OX=10116 GN=Afp PE=4 SV=1	G3V6D0_RAT (+1)	Afp	68 kDa	1	1
100	Polyamine-modulated factor 1-binding protein 1 OS=Rattus norvegicus OX=10116 GN=Pmfbp1 PE=4 SV=1	A0A0G2JTR6_RAT-DECOY (+1)		?	0	1
81	DEF6 guanine nucleotide exchange factor OS=Rattus norvegicus OX=10116 GN=Def6 PE=1 SV=1	D3ZCK4_RAT-DECOY		?	0	1
104	Uncharacterized protein OS=Rattus norvegicus OX=10116 PE=4 SV=1	A0A0G2JX86_RAT		153 kDa	0	1
117	Optineurin OS=Rattus norvegicus OX=10116 GN=Optn PE=1 SV=1	A0A0G2JT32_RAT (+1)	Optn	58 kDa	0	1
66	Sodium/potassium-transporting ATPase subunit alpha-2 OS=Rattus norvegicus OX=10116 GN=Atp1a2 PE=1 SV=1	AT1A2_RAT	Atp1a2	112 kDa	0	1
62	Collagen type IV alpha 2 chain OS=Rattus norvegicus OX=10116 GN=Col4a2 PE=1 SV=3	F1M6Q3_RAT	Col4a2	161 kDa	0	1
63	Collagen type IV alpha 1 chain OS=Rattus norvegicus OX=10116 GN=Col4a1 PE=1 SV=1	F1MA59_RAT	Col4a1	161 kDa	0	1
67	B double prime 1, subunit of RNA polymerase III transcription initiation factor IIIB OS=Rattus norvegicus OX=10116 GN=Bdp1 PE=1 SV=3	D3ZDI4_RAT	Bdp1	272 kDa	0	1
71	14-3-3 protein epsilon OS=Rattus norvegicus OX=10116 GN=Ywhae PE=1 SV=1	1433E_RAT	Ywhae	29 kDa	0	1
74	Autism susceptibility candidate 2 OS=Rattus norvegicus OX=10116 GN=LOC100362819 PE=4 SV=1	F1M388_RAT	LOC100362819	113 kDa	0	1
94	DNA polymerase subunit gamma-1 OS=Rattus norvegicus OX=10116 GN=Polg PE=2 SV=1	DPOG1_RAT	Polg	137 kDa	0	1
96	Rho GTPase-activating protein 39 OS=Rattus norvegicus OX=10116 GN=Arhgap39 PE=1 SV=1	F1LR18_RAT	Arhgap39	126 kDa	0	1
115	Uncharacterized protein OS=Rattus norvegicus OX=10116 GN=LOC500475 PE=2 SV=1	Q6AYG4_RAT-DECOY (+1)		?	0	1
98	Inositol polyphosphate-1-phosphatase OS=Rattus norvegicus OX=10116 GN=Inpp1 PE=1 SV=1	Q5RJK6_RAT	Inpp1	43 kDa	0	1
82	5'-nucleotidase, cytosolic II OS=Rattus norvegicus OX=10116 GN=Nt5c2 PE=1 SV=3	D3ZMY7_RAT-DECOY		?	0	1
83	Uncharacterized protein OS=Rattus norvegicus OX=10116 PE=3 SV=2	M0R5A8_RAT-DECOY		?	0	1
112	GLIS family zinc finger 3 OS=Rattus norvegicus OX=10116 GN=Glis3 PE=4 SV=3	D4A314_RAT-DECOY		?	0	1
110	Versican core protein (Fragments) OS=Rattus norvegicus OX=10116 GN=Vcan PE=2 SV=2	CSPG2_RAT	Vcan	300 kDa	0	1
69	Creatine kinase B-type OS=Rattus norvegicus OX=10116 GN=Ckb PE=1 SV=2	KCRB_RAT	Ckb	43 kDa	0	1
118	Testis-expressed 15, meiosis and synapsis-associated OS=Rattus norvegicus OX=10116 GN=Tex15 PE=4 SV=2	D3ZYB8_RAT	Tex15	342 kDa	0	1
70	Laminin subunit gamma 1 OS=Rattus norvegicus OX=10116 GN=Lamc1 PE=1 SV=1	F1MAA7_RAT	Lamc1	177 kDa	0	1
72	EF-hand calcium-binding domain 7 OS=Rattus norvegicus OX=10116 GN=Efcab7 PE=4 SV=1	D3ZZK0_RAT	Efcab7	72 kDa	0	1
84	Globin c2 OS=Rattus norvegicus OX=10116 GN=Hba-a2 PE=1 SV=1	A0A0G2JSV6_RAT (+1)	Hba-a2	15 kDa	0	1
85	Pyruvate kinase OS=Rattus norvegicus OX=10116 GN=Pkm PE=1 SV=1	A0A0G2JVG3_RAT (+2)	Pkm	53 kDa	0	1
86	ATP-binding cassette sub-family A member 5 OS=Rattus norvegicus OX=10116 GN=Abca5 PE=2 SV=1	ABCA5_RAT-DECOY (+1)		?	0	1
87	TCDD-inducible poly(ADP-ribose) polymerase OS=Rattus norvegicus OX=10116 GN=Tiparp PE=4 SV=1	D3ZMH5_RAT	Tiparp	76 kDa	0	1
88	Uncharacterized protein OS=Rattus norvegicus OX=10116 PE=4 SV=3	D4A9E9_RAT (+1)		43 kDa	0	1
89	Histone acetyltransferase OS=Rattus norvegicus OX=10116 GN=Kat6b PE=3 SV=2	M0R4T9_RAT	Kat6b	205 kDa	0	1
90	Myelin proteolipid protein OS=Rattus norvegicus OX=10116 GN=Plp1 PE=1 SV=2	MYPR_RAT (+1)	Plp1	30 kDa	0	1
91	Prosaposin OS=Rattus norvegicus OX=10116 GN=Psap PE=1 SV=1	SAP_RAT	Psap	61 kDa	0	1
92	Protein PRRC2A OS=Rattus norvegicus OX=10116 GN=Prrc2a PE=1 SV=1	A0A0U1RRZ5_RAT (+1)	Prrc2a	229 kDa	0	1
93	Arginase-1 OS=Rattus norvegicus OX=10116 GN=Arg1 PE=1 SV=2	ARGI1_RAT	Arg1	35 kDa	0	1
95	Brd4 protein (Fragment) OS=Rattus norvegicus OX=10116 GN=Brd4 PE=2 SV=1	Q497A6_RAT	Brd4	63 kDa	0	1
97	Malate dehydrogenase (Fragment) OS=Rattus norvegicus OX=10116 GN=MDH2 PE=2 SV=1	Q0QF43_RAT	MDH2	32 kDa	0	1
99	Heat shock 70 kDa protein 1-like OS=Rattus norvegicus OX=10116 GN=Hspa1l PE=2 SV=2	HS71L_RAT-DECOY		?	0	1
101	Cilia- and flagella-associated protein 206 OS=Rattus norvegicus OX=10116 GN=Cfap206 PE=2 SV=1	CF206_RAT-DECOY		?	0	1
102	Fructose-bisphosphate aldolase OS=Rattus norvegicus OX=10116 GN=Aldoc PE=1 SV=1	A0A0G2K3Q6_RAT (+1)	Aldoc	40 kDa	0	1
105	Uncharacterized protein OS=Rattus norvegicus OX=10116 PE=1 SV=3	F1LTJ5_RAT		263 kDa	0	1
107	Cystatin-C OS=Rattus norvegicus OX=10116 GN=Cst3 PE=1 SV=2	CYTC_RAT	Cst3	15 kDa	0	1
109	ASXL transcriptional regulator 3 OS=Rattus norvegicus OX=10116 GN=Asxl3 PE=1 SV=3	F1M090_RAT-DECOY		?	0	1
113	Cytochrome c oxidase subunit 5A, mitochondrial OS=Rattus norvegicus OX=10116 GN=Cox5a PE=1 SV=1	COX5A_RAT	Cox5a	16 kDa	0	1
114	Aspartate aminotransferase, cytoplasmic OS=Rattus norvegicus OX=10116 GN=Got1 PE=1 SV=3	AATC_RAT	Got1	46 kDa	0	1
116	Aspartate aminotransferase, mitochondrial OS=Rattus norvegicus OX=10116 GN=Got2 PE=1 SV=2	AATM_RAT	Got2	47 kDa	0	1
119	RCG34348, isoform CRA_a OS=Rattus norvegicus OX=10116 GN=Krt33a PE=2 SV=1	Q6IFW1_RAT	Krt33a	46 kDa	91	0
120	Keratin 83 OS=Rattus norvegicus OX=10116 GN=Krt83 PE=2 SV=1	A7M746_RAT	Krt83	55 kDa	72	0
121	Keratin 85 OS=Rattus norvegicus OX=10116 GN=Krt85 PE=2 SV=1	A7M777_RAT (+1)	Krt85	56 kDa	69	0
122	Keratin 34 OS=Rattus norvegicus OX=10116 GN=Krt34 PE=2 SV=1	Q6IFV9_RAT	Krt34	44 kDa	69	0
123	Keratin 78 (Fragment) OS=Rattus norvegicus OX=10116 GN=Krt78 PE=3 SV=1	A0A0G2JUR6_RAT (+2)	Krt78	49 kDa	4	0
124	AF4/FMR2 family, member 4 OS=Rattus norvegicus OX=10116 GN=Aff4 PE=1 SV=2	D3ZSX2_RAT	Aff4	126 kDa	7	0
125	Keratin, type I cytoskeletal 39 OS=Rattus norvegicus OX=10116 GN=Krt39 PE=3 SV=1	G3V988_RAT (+1)	Krt39	54 kDa	8	0
126	Elongation factor 1-alpha 1 OS=Rattus norvegicus OX=10116 GN=Eef1a1 PE=2 SV=1	EF1A1_RAT (+1)	Eef1a1	50 kDa	6	0
127	Proprotein convertase subtilisin/kexin type 4 OS=Rattus norvegicus OX=10116 GN=Pcsk4 PE=3 SV=1	D3ZKU8_RAT-DECOY (+1)		?	2	0
128	Endoplasmic reticulum chaperone BiP OS=Rattus norvegicus OX=10116 GN=Hspa5 PE=1 SV=1	BIP_RAT	Hspa5	72 kDa	3	0
129	Similar to 14-3-3 protein sigma OS=Rattus norvegicus OX=10116 GN=LOC298795 PE=2 SV=1	Q5EBB0_RAT (+1)	LOC298795	28 kDa	2	0
130	Plakophilin 1 OS=Rattus norvegicus OX=10116 GN=Pkp1 PE=4 SV=2	D3ZY51_RAT	Pkp1	67 kDa	2	0
131	Lamin A, isoform CRA_b OS=Rattus norvegicus OX=10116 GN=Lmna PE=1 SV=1	G3V8L3_RAT	Lmna	74 kDa	3	0
132	60S ribosomal protein L22 OS=Rattus norvegicus OX=10116 GN=LOC100360057 PE=1 SV=1	Q6PDV8_RAT	LOC100360057	15 kDa	3	0
133	40S ribosomal protein SA OS=Rattus norvegicus OX=10116 GN=Rpsa PE=1 SV=3	RSSA_RAT	Rpsa	33 kDa	3	0
134	Desmoglein-4 OS=Rattus norvegicus OX=10116 GN=Dsg4 PE=1 SV=1	DSG4_RAT	Dsg4	114 kDa	2	0
135	Cingulin OS=Rattus norvegicus OX=10116 GN=Cgn PE=1 SV=2	D4A4X4_RAT-DECOY		?	3	0
136	Uncharacterized protein OS=Rattus norvegicus OX=10116 PE=4 SV=1	A0A0G2K3Z9_RAT (+1)		22 kDa	1	0
137	Coiled-coil domain-containing 187 OS=Rattus norvegicus OX=10116 GN=Ccdc187 PE=4 SV=1	D3ZUA4_RAT-DECOY		?	1	0
138	Histone-lysine N-methyltransferase OS=Rattus norvegicus OX=10116 GN=Setd3 PE=1 SV=1	G3V6U9_RAT	Setd3	67 kDa	1	0
139	Cytoplasmic dynein 1 light intermediate chain 1 OS=Rattus norvegicus OX=10116 GN=Dync1li1 PE=1 SV=1	DC1L1_RAT-DECOY (+1)		?	2	0
140	Desmoglein 1 OS=Rattus norvegicus OX=10116 GN=Dsg1 PE=4 SV=3	D4A4T7_RAT	Dsg1	113 kDa	1	0
141	40S ribosomal protein S25 OS=Rattus norvegicus OX=10116 GN=Rps25 PE=4 SV=1	A0A0H2UHU0_RAT (+3)	Rps25	14 kDa	2	0
142	Cytosol aminopeptidase OS=Rattus norvegicus OX=10116 GN=Lap3 PE=1 SV=1	AMPL_RAT	Lap3	56 kDa	2	0
143	Casein kinase 1 epsilon-3 OS=Rattus norvegicus OX=10116 GN=Csnk1e PE=2 SV=1	Q9JJ75_RAT	Csnk1e	42 kDa	2	0
144	40S ribosomal protein S4 OS=Rattus norvegicus OX=10116 GN=Rps4x PE=3 SV=1	A0A0H2UHX3_RAT (+2)	Rps4x	32 kDa	2	0
145	Polyadenylate-binding protein 1 OS=Rattus norvegicus OX=10116 GN=Pabpc1 PE=1 SV=1	A0A0G2JZS2_RAT (+1)	Pabpc1	60 kDa	2	0
146	SWI/SNF-related matrix-associated actin-dependent regulator of chromatin a2 OS=Rattus norvegicus OX=10116 GN=Smarca2 PE=2 SV=1	Q6DUH4_RAT-DECOY		?	1	0
147	Vacuolar protein sorting 72 (Yeast) (Predicted) OS=Rattus norvegicus OX=10116 GN=Vps72 PE=2 SV=1	B1WC45_RAT	Vps72	41 kDa	2	0
148	TWIST neighbor OS=Rattus norvegicus OX=10116 GN=Twistnb PE=4 SV=1	D4ADH7_RAT-DECOY		?	2	0
149	ATPase, H+ transporting, V1 subunit E isoform 1, isoform CRA_a OS=Rattus norvegicus OX=10116 GN=Atp6v1e1 PE=1 SV=1	G3V7L8_RAT (+1)	Atp6v1e1	26 kDa	1	0
150	Metalloreductase STEAP3 OS=Rattus norvegicus OX=10116 GN=Steap3 PE=1 SV=1	A0A0H2UI26_RAT (+1)	Steap3	56 kDa	1	0
151	40S ribosomal protein S3 OS=Rattus norvegicus OX=10116 GN=Rps3 PE=1 SV=1	RS3_RAT	Rps3	27 kDa	1	0
152	Intracellular hyaluronan-binding protein 4 OS=Rattus norvegicus OX=10116 GN=Habp4 PE=1 SV=1	HABP4_RAT-DECOY		?	2	0
153	ATIP4 OS=Rattus norvegicus OX=10116 GN=Mtus1 PE=1 SV=1	D2XRB8_RAT-DECOY (+1)		?	1	0
154	Ott protein (Fragment) OS=Rattus norvegicus OX=10116 GN=ott PE=4 SV=1	Q63409_RAT	ott	27 kDa	1	0
155	14-3-3 protein zeta/delta OS=Rattus norvegicus OX=10116 GN=Ywhaz PE=1 SV=1	1433Z_RAT (+1)	Ywhaz	28 kDa	1	0
156	Myosin, heavy polypeptide 10, non-muscle, isoform CRA_b OS=Rattus norvegicus OX=10116 GN=Myh10 PE=1 SV=1	G3V9Y1_RAT (+1)	Myh10	229 kDa	1	0
157	Transient receptor potential cation channel subfamily V member 4 OS=Rattus norvegicus OX=10116 GN=Trpv4 PE=1 SV=1	TRPV4_RAT	Trpv4	98 kDa	1	0
158	RCG32111 OS=Rattus norvegicus OX=10116 GN=Sall4 PE=4 SV=1	M0RDM1_RAT-DECOY		?	1	0
159	Heat shock protein HSP 90-alpha OS=Rattus norvegicus OX=10116 GN=Hsp90aa1 PE=1 SV=3	HS90A_RAT	Hsp90aa1	85 kDa	1	0
160	60S ribosomal protein L15 OS=Rattus norvegicus OX=10116 GN=Rpl15 PE=1 SV=2	RL15_RAT	Rpl15	24 kDa	1	0
161	60S ribosomal protein L4 OS=Rattus norvegicus OX=10116 GN=Rpl4 PE=1 SV=1	Q6P3V9_RAT (+1)	Rpl4	47 kDa	1	0
162	Leucine-rich repeat-containing protein 15 OS=Rattus norvegicus OX=10116 GN=Lrrc15 PE=4 SV=1	M0R476_RAT (+1)	Lrrc15	64 kDa	1	0
163	HAUS augmin-like complex subunit 8 OS=Rattus norvegicus OX=10116 GN=Haus8 PE=4 SV=1	A0A0G2JUK5_RAT-DECOY (+1)		?	1	0
164	SCY1-like pseudokinase 2 OS=Rattus norvegicus OX=10116 GN=Scyl2 PE=1 SV=1	A0A0G2JVC2_RAT (+1)	Scyl2	104 kDa	1	0
165	MICOS complex subunit MIC60 OS=Rattus norvegicus OX=10116 GN=Immt PE=1 SV=1	A0A0G2JVH4_RAT-DECOY		?	1	0
166	Amyloid-beta A4 precursor protein-binding family B member 1 OS=Rattus norvegicus OX=10116 GN=Apbb1 PE=4 SV=1	A0A0G2K3S1_RAT (+1)	Apbb1	51 kDa	1	0
167	BRCA1-interacting protein C-terminal helicase 1 OS=Rattus norvegicus OX=10116 GN=Brip1 PE=1 SV=1	A0A0G2K475_RAT-DECOY		?	1	0
168	Uncharacterized protein OS=Rattus norvegicus OX=10116 PE=3 SV=1	D3ZG03_RAT		17 kDa	1	0
169	Lamin B2 OS=Rattus norvegicus OX=10116 GN=Lmnb2 PE=1 SV=2	D3ZLC1_RAT	Lmnb2	69 kDa	1	0
170	Zinc metallopeptidase STE24 OS=Rattus norvegicus OX=10116 GN=Zmpste24 PE=1 SV=1	D4A5K6_RAT-DECOY		?	1	0
171	NLR family protein 1 OS=Rattus norvegicus OX=10116 GN=Nlrp1 PE=2 SV=1	D9I2G4_RAT	Nlrp1	138 kDa	1	0
172	Zinc finger protein DZIP1L OS=Rattus norvegicus OX=10116 GN=Dzip1l PE=1 SV=1	DZI1L_RAT	Dzip1l	88 kDa	1	0
173	Heterogeneous nuclear ribonucleoproteins A2/B1 OS=Rattus norvegicus OX=10116 GN=Hnrnpa2b1 PE=1 SV=1	F1LNF1_RAT (+1)	Hnrnpa2b1	37 kDa	1	0
174	Legumain OS=Rattus norvegicus OX=10116 GN=Lgmn PE=1 SV=1	LGMN_RAT-DECOY (+1)		?	1	0
175	Lamin-B1 OS=Rattus norvegicus OX=10116 GN=Lmnb1 PE=1 SV=3	LMNB1_RAT	Lmnb1	67 kDa	1	0
176	Uncharacterized protein OS=Rattus norvegicus OX=10116 GN=Flg2 PE=4 SV=1	M0RBW0_RAT	Flg2	30 kDa	1	0
177	40S ribosomal protein S6 OS=Rattus norvegicus OX=10116 GN=Rps6 PE=1 SV=1	M0RD75_RAT (+1)	Rps6	28 kDa	1	0
178	Nucleoside diphosphate kinase A OS=Rattus norvegicus OX=10116 GN=Nme1 PE=1 SV=1	NDKA_RAT (+1)	Nme1	17 kDa	1	0
179	Putative pheromone receptor OS=Rattus norvegicus OX=10116 GN=Vom2r75 PE=2 SV=1	O35271_RAT	Vom2r75	92 kDa	1	0
180	Steroidogenic acute regulatory protein, mitochondrial OS=Rattus norvegicus OX=10116 PE=2 SV=1	Q5XUN6_RAT-DECOY (+2)		?	1	0
181	60S ribosomal protein L11 OS=Rattus norvegicus OX=10116 GN=Rpl11 PE=1 SV=2	RL11_RAT	Rpl11	20 kDa	1	0
182	40S ribosomal protein S9 OS=Rattus norvegicus OX=10116 GN=Rps9 PE=1 SV=4	RS9_RAT	Rps9	23 kDa	1	0
183	Keratin, type II cytoskeletal 80 OS=Rattus norvegicus OX=10116 GN=Krt80 PE=3 SV=1	K2C80_RAT	Krt80	51 kDa	1	0
184	RNA/RNP complex-1-interacting phosphatase OS=Rattus norvegicus OX=10116 GN=Dusp11 PE=2 SV=1	DUS11_RAT-DECOY		?	1	0
185	Myosin, heavy polypeptide 9, non-muscle OS=Rattus norvegicus OX=10116 GN=Myh9 PE=1 SV=1	G3V6P7_RAT-DECOY		?	1	0
186	T-complex protein 11-like protein 2 OS=Rattus norvegicus OX=10116 GN=Tcp11l2 PE=1 SV=1	T11L2_RAT-DECOY		?	1	0
187	Phosphoserine phosphatase OS=Rattus norvegicus OX=10116 GN=Psph PE=2 SV=1	SERB_RAT	Psph	25 kDa	1	0
188	Metabotropic glutamate receptor 2 OS=Rattus norvegicus OX=10116 GN=Grm2 PE=1 SV=1	GRM2_RAT-DECOY		?	1	0
189	40S ribosomal protein S14 OS=Rattus norvegicus OX=10116 GN=LOC100911847 PE=1 SV=1	Q6PDV6_RAT (+1)	LOC100911847	16 kDa	1	0
190	Coiled-coil domain-containing protein 114 OS=Rattus norvegicus OX=10116 GN=Ccdc114 PE=1 SV=1	CC114_RAT	Ccdc114	78 kDa	1	0
191	Nucleic acid binding protein OS=Rattus norvegicus OX=10116 PE=2 SV=1	Q4JFV7_RAT (+2)		47 kDa	1	0
192	RCG45476, isoform CRA_d OS=Rattus norvegicus OX=10116 GN=Rpl7a PE=2 SV=1	B0K021_RAT (+3)	Rpl7a	30 kDa	1	0
193	Pinin, desmosome-associated protein OS=Rattus norvegicus OX=10116 GN=Pnn PE=1 SV=1	D3ZAY8_RAT-DECOY		?	1	0
194	60S ribosomal protein L13 OS=Rattus norvegicus OX=10116 GN=LOC100361259 PE=3 SV=3	F1M2E9_RAT	LOC100361259	24 kDa	1	0
195	RAS and EF hand domain-containing OS=Rattus norvegicus OX=10116 GN=Rasef PE=4 SV=3	F1LVA5_RAT	Rasef	80 kDa	1	0
196	Hsp90 co-chaperone Cdc37-like 1 OS=Rattus norvegicus OX=10116 GN=Cdc37l1 PE=1 SV=1	A0A0G2JYM6_RAT-DECOY (+1)		?	1	0
197	60S ribosomal protein L37a OS=Rattus norvegicus OX=10116 GN=Rpl37a PE=3 SV=1	A0A0H2UHU1_RAT (+2)	Rpl37a	10 kDa	1	0
198	Elongation factor 2 OS=Rattus norvegicus OX=10116 GN=Eef2 PE=1 SV=4	EF2_RAT	Eef2	95 kDa	1	0
199	SH2 domain-containing protein 4A OS=Rattus norvegicus OX=10116 GN=Sh2d4a PE=2 SV=1	SH24A_RAT-DECOY		?	1	0
200	Uncharacterized protein OS=Rattus norvegicus OX=10116 PE=4 SV=1	A0A0G2K7E3_RAT (+5)		14 kDa	1	0
201	Chromodomain-helicase-DNA-binding protein 5 OS=Rattus norvegicus OX=10116 GN=Chd5 PE=4 SV=2	D3ZR50_RAT (+2)	Chd5	220 kDa	1	0
202	Cytochrome P450 26B1 OS=Rattus norvegicus OX=10116 GN=Cyp26b1 PE=2 SV=1	CP26B_RAT-DECOY		?	1	0
203	Core histone macro-H2A OS=Rattus norvegicus OX=10116 GN=H2afy2 PE=1 SV=1	B1WC28_RAT	H2afy2	40 kDa	1	0
204	60S ribosomal protein L10a OS=Rattus norvegicus OX=10116 GN=Rpl10a PE=1 SV=2	RL10A_RAT	Rpl10a	25 kDa	1	0
205	Ubiquitin-specific peptidase 34 OS=Rattus norvegicus OX=10116 GN=Usp34 PE=1 SV=1	A0A0G2JTF5_RAT	Usp34	330 kDa	1	0
206	Ras-related protein Rab-11B OS=Rattus norvegicus OX=10116 GN=Rab11b PE=1 SV=1	A0A0G2JZR4_RAT (+2)	Rab11b	24 kDa	1	0
207	MHC class Ib, RT1-Uav1 OS=Rattus norvegicus OX=10116 GN=RT1-Uav1 PE=2 SV=1	A0A2P1NRY9_RAT-DECOY		?	1	0
208	Methanethiol oxidase OS=Rattus norvegicus OX=10116 GN=Selenbp1 PE=1 SV=1	SBP1_RAT	Selenbp1	53 kDa	1	0
209	A-kinase-anchoring protein 9 OS=Rattus norvegicus OX=10116 GN=Akap9 PE=1 SV=1	A0A0G2K548_RAT (+1)	Akap9	442 kDa	1	0
210	60S ribosomal protein L12 OS=Rattus norvegicus OX=10116 GN=Rpl12 PE=3 SV=1	A0A140TAC5_RAT (+2)	Rpl12	18 kDa	1	0
211	HAUS augmin-like complex, subunit 6 OS=Rattus norvegicus OX=10116 GN=Haus6 PE=1 SV=1	A0A0G2K4Y6_RAT	Haus6	105 kDa	1	0
212	Porphobilinogen deaminase OS=Rattus norvegicus OX=10116 GN=Hmbs PE=1 SV=2	HEM3_RAT-DECOY (+1)		?	1	0
213	Olfactory receptor OS=Rattus norvegicus OX=10116 GN=LOC108348038 PE=3 SV=2	D3ZQX7_RAT-DECOY (+1)		?	1	0
214	Cyclooxygenase 2b OS=Rattus norvegicus OX=10116 GN=Cox2 PE=2 SV=1	Q8CIP1_RAT	Cox2	38 kDa	1	0
215	WD repeat domain 41 OS=Rattus norvegicus OX=10116 GN=Wdr41 PE=1 SV=1	F7ETI3_RAT (+1)	Wdr41	51 kDa	1	0
216	Coiled-coil domain-containing 150 OS=Rattus norvegicus OX=10116 GN=Ccdc150 PE=4 SV=2	F1M7H6_RAT (+1)	Ccdc150	128 kDa	1	0
217	Coiled-coil domain-containing 157 OS=Rattus norvegicus OX=10116 GN=Ccdc157 PE=4 SV=2	D3ZKW4_RAT-DECOY		?	1	0
218	DNA-directed RNA polymerase I subunit RPA2 OS=Rattus norvegicus OX=10116 GN=Polr1b PE=1 SV=1	RPA2_RAT-DECOY (+1)		?	1	0
219	Amino acid transporter OS=Rattus norvegicus OX=10116 PE=2 SV=1	Q8K3F0_RAT		58 kDa	1	0
220	Bromodomain and PHD finger-containing, 1 OS=Rattus norvegicus OX=10116 GN=Brpf1 PE=1 SV=2	D4A411_RAT	Brpf1	137 kDa	1	0
221	G protein subunit alpha 14 OS=Rattus norvegicus OX=10116 GN=Gna14 PE=2 SV=1	Q5EAP4_RAT	Gna14	41 kDa	1	0
222	Fibroblast growth factor 12 OS=Rattus norvegicus OX=10116 GN=Fgf12 PE=1 SV=1	FGF12_RAT-DECOY		?	1	0
223	Myopalladin OS=Rattus norvegicus OX=10116 GN=Mypn PE=1 SV=1	A0A0G2K046_RAT-DECOY (+1)		?	1	0

## Sheet: Spectrum Rep._ArteriolarAmyloid
Biological sample category	Protein name	Protein molecular weight (Da)	Protein identification probability	Exclusive unique peptide count	Exclusive unique spectrum count	Exclusive spectrum count	Peptide sequence	Peptide identification probability	SEQUEST XCorr score	SEQUEST DCn score	MS-Amanda Score
CONTROL	Tubulin alpha-1A chain OS=Rattus norvegicus OX=10116 GN=Tuba1a PE=1 SV=1	50135.7	1	2	2	2	AVFVDLEPTVIDEVR	0.977	0.914	0.189	65.3
CONTROL	Tubulin alpha-1A chain OS=Rattus norvegicus OX=10116 GN=Tuba1a PE=1 SV=1	50135.7	1	2	2	2	DVNAAIATIK	0.997	2	0.454	79.3
CONTROL	Polyadenylate-binding protein 1 OS=Rattus norvegicus OX=10116 GN=Pabpc1 PE=1 SV=1	59960	0.998	2	2	2	IVATKPLYVALAQR	0.945	1.59	0.362	69.3
CONTROL	Polyadenylate-binding protein 1 OS=Rattus norvegicus OX=10116 GN=Pabpc1 PE=1 SV=1	59960	0.998	2	2	2	SLGYAYVNFQQPADAER	0.956	1.41	0.344	54.5
CONTROL	Core histone macro-H2A OS=Rattus norvegicus OX=10116 GN=H2afy2 PE=1 SV=1	40094.1	0.971	1	1	1	EEIGKALEKAGGK	0.989	1.87	0
CONTROL	Lamin-B1 OS=Rattus norvegicus OX=10116 GN=Lmnb1 PE=1 SV=3	66607.6	0.993	1	1	1	LLEGEEER	0.997	1.27	0.133	111
CONTROL	Hsp90 co-chaperone Cdc37-like 1 OS=Rattus norvegicus OX=10116 GN=Cdc37l1 PE=1 SV=1	0	0.983	1	1	1	ERQVLAEEKqR	0.994	1.64	0.243	51
CONTROL	14-3-3 protein zeta/delta OS=Rattus norvegicus OX=10116 GN=Ywhaz PE=1 SV=1	27771.9	0.993	1	1	1	SVTEQGAELSNEER	0.997	1.59	0.309	90
CONTROL	Keratin, type II cytoskeletal 1b OS=Rattus norvegicus OX=10116 GN=Krt77 PE=3 SV=1	62085.6	1	3	3	4	FASFIDK	0.971	1.42	0.224	82.3
CONTROL	Keratin, type II cytoskeletal 1b OS=Rattus norvegicus OX=10116 GN=Krt77 PE=3 SV=1	62085.6	1	3	3	4	FASFIDK	0.975	1.55	0.397	70.5
CONTROL	Keratin, type II cytoskeletal 1b OS=Rattus norvegicus OX=10116 GN=Krt77 PE=3 SV=1	62085.6	1	3	3	4	FASFIDKVR	0.997	1.58	0.478	84.8
CONTROL	Keratin, type II cytoskeletal 1b OS=Rattus norvegicus OX=10116 GN=Krt77 PE=3 SV=1	62085.6	1	3	3	4	FLEQQNQVLQTK	0.978	1.4	0.161	59
CONTROL	Keratin, type II cytoskeletal 1b OS=Rattus norvegicus OX=10116 GN=Krt77 PE=3 SV=1	62085.6	1	3	3	4	FLEQQNQVLQTK	0.995	1.4	0.363	79.5
CONTROL	Keratin, type II cytoskeletal 1b OS=Rattus norvegicus OX=10116 GN=Krt77 PE=3 SV=1	62085.6	1	3	3	4	FLEQQnQVLQTK	0.996	2.04	0.235
CONTROL	Keratin, type II cytoskeletal 1b OS=Rattus norvegicus OX=10116 GN=Krt77 PE=3 SV=1	62085.6	1	3	3	4	FLEQQNQVLQTK	0.997	1.68	0.369	52.6
CONTROL	Keratin, type II cytoskeletal 1b OS=Rattus norvegicus OX=10116 GN=Krt77 PE=3 SV=1	62085.6	1	3	3	4	FLEQQNQVLQTK	0.997	1.78	0.233	68
CONTROL	Keratin, type II cytoskeletal 1b OS=Rattus norvegicus OX=10116 GN=Krt77 PE=3 SV=1	62085.6	1	3	3	4	FLEQQnQVLQTK	0.997	2.2	0.197	68.3
CONTROL	Keratin, type II cytoskeletal 1b OS=Rattus norvegicus OX=10116 GN=Krt77 PE=3 SV=1	62085.6	1	3	3	4	FLEQQNQVLQTK	0.997	2.45	0.363	88.2
CONTROL	Keratin, type II cytoskeletal 1b OS=Rattus norvegicus OX=10116 GN=Krt77 PE=3 SV=1	62085.6	1	3	3	4	FLEQQNQVLQTK	0.997	2.46	0.398	89.7
CONTROL	Keratin, type II cytoskeletal 1b OS=Rattus norvegicus OX=10116 GN=Krt77 PE=3 SV=1	62085.6	1	3	3	4	FLEQQnQVLQTK	0.997	2.83	0.429	106
CONTROL	Keratin, type II cytoskeletal 1b OS=Rattus norvegicus OX=10116 GN=Krt77 PE=3 SV=1	62085.6	1	3	3	4	FLEQQNQVLQTK	0.997	2.98	0.465	127
CONTROL	Keratin, type II cytoskeletal 1b OS=Rattus norvegicus OX=10116 GN=Krt77 PE=3 SV=1	62085.6	1	3	3	4	FLEQQNQVLQTK	0.997	3.18	0.485	132
CONTROL	Keratin, type II cytoskeletal 1b OS=Rattus norvegicus OX=10116 GN=Krt77 PE=3 SV=1	62085.6	1	3	3	4	FLEQQNQVLQTK	0.997	3.13	0.394	139
CONTROL	Keratin, type II cytoskeletal 1b OS=Rattus norvegicus OX=10116 GN=Krt77 PE=3 SV=1	62085.6	1	3	3	4	FLEQQNQVLQTK	0.997	3.19	0.495	161
CONTROL	Keratin, type II cytoskeletal 1b OS=Rattus norvegicus OX=10116 GN=Krt77 PE=3 SV=1	62085.6	1	3	3	4	FLEQQNQVLQTKWELLQQVnTSTR	0.997	4.43	0.567	172
CONTROL	Keratin, type II cytoskeletal 1b OS=Rattus norvegicus OX=10116 GN=Krt77 PE=3 SV=1	62085.6	1	3	3	4	KYEDEINKR	0.997	2.49	0.453	90.5
CONTROL	Keratin, type II cytoskeletal 1b OS=Rattus norvegicus OX=10116 GN=Krt77 PE=3 SV=1	62085.6	1	3	3	4	NKYEDEINK	0.997	2.44	0.277	124
CONTROL	Keratin, type II cytoskeletal 1b OS=Rattus norvegicus OX=10116 GN=Krt77 PE=3 SV=1	62085.6	1	3	3	4	NKYEDEInKR	0.978	1.96	0.201	75.9
CONTROL	Keratin, type II cytoskeletal 1b OS=Rattus norvegicus OX=10116 GN=Krt77 PE=3 SV=1	62085.6	1	3	3	4	NKYEDEINKR	0.997	2.49	0.552	128
CONTROL	Keratin, type II cytoskeletal 1b OS=Rattus norvegicus OX=10116 GN=Krt77 PE=3 SV=1	62085.6	1	3	3	4	NKYEDEINKR	0.997	3.62	0.525	109
CONTROL	Keratin, type II cytoskeletal 1b OS=Rattus norvegicus OX=10116 GN=Krt77 PE=3 SV=1	62085.6	1	3	3	4	NKYEDEINKR	0.997	3.39	0.536	132
CONTROL	Keratin, type II cytoskeletal 1b OS=Rattus norvegicus OX=10116 GN=Krt77 PE=3 SV=1	62085.6	1	3	3	4	SKDEAEALYQTK	0.997	2.21	0.431	91.1
CONTROL	Keratin, type II cytoskeletal 1b OS=Rattus norvegicus OX=10116 GN=Krt77 PE=3 SV=1	62085.6	1	3	3	4	TLNNKFASFIDK	0.987	1.61	0.298	80.6
CONTROL	Keratin, type II cytoskeletal 1b OS=Rattus norvegicus OX=10116 GN=Krt77 PE=3 SV=1	62085.6	1	3	3	4	TLNNKFASFIDK	0.997	3.04	0.54	93.4
CONTROL	Keratin, type II cytoskeletal 1b OS=Rattus norvegicus OX=10116 GN=Krt77 PE=3 SV=1	62085.6	1	3	3	4	TLNNKFASFIDKVR	0.997	2.92	0.594	113
CONTROL	Keratin, type II cytoskeletal 1b OS=Rattus norvegicus OX=10116 GN=Krt77 PE=3 SV=1	62085.6	1	3	3	4	TLNNKFASFIDKVR	0.997	3.93	0.559	69
CONTROL	Keratin, type II cytoskeletal 1b OS=Rattus norvegicus OX=10116 GN=Krt77 PE=3 SV=1	62085.6	1	3	3	4	WELLQQVnTSTR	0.997	1.37	0.328	106
CONTROL	Keratin, type II cytoskeletal 1b OS=Rattus norvegicus OX=10116 GN=Krt77 PE=3 SV=1	62085.6	1	3	3	4	WELLQqVNTSTR	0.997	1.66	0.355	108
CONTROL	Keratin, type II cytoskeletal 1b OS=Rattus norvegicus OX=10116 GN=Krt77 PE=3 SV=1	62085.6	1	3	3	4	WELLQqVnTSTR	0.997	1.35	0.326	158
CONTROL	Keratin, type II cytoskeletal 1b OS=Rattus norvegicus OX=10116 GN=Krt77 PE=3 SV=1	62085.6	1	3	3	4	WELLQQVnTSTR	0.997	2.28	0.505	130
CONTROL	Keratin, type II cytoskeletal 1b OS=Rattus norvegicus OX=10116 GN=Krt77 PE=3 SV=1	62085.6	1	3	3	4	WELLQQVnTSTR	0.997	2.67	0.517	129
CONTROL	Keratin, type II cytoskeletal 1b OS=Rattus norvegicus OX=10116 GN=Krt77 PE=3 SV=1	62085.6	1	3	3	4	WELLQQVnTSTR	0.997	2.74	0.589	141
CONTROL	Keratin, type II cytoskeletal 1b OS=Rattus norvegicus OX=10116 GN=Krt77 PE=3 SV=1	62085.6	1	3	3	4	YEDEINK	0.988	1.47	0.381	75.4
CONTROL	Keratin, type II cytoskeletal 1b OS=Rattus norvegicus OX=10116 GN=Krt77 PE=3 SV=1	62085.6	1	3	3	4	YEDEINKR	0.967	1.2	0.354	62.3
CONTROL	Keratin, type II cytoskeletal 1b OS=Rattus norvegicus OX=10116 GN=Krt77 PE=3 SV=1	62085.6	1	3	3	4	YEDEINKR	0.994	1.53	0.457	68.9
CONTROL	Keratin, type II cytoskeletal 1b OS=Rattus norvegicus OX=10116 GN=Krt77 PE=3 SV=1	62085.6	1	3	3	4	YEDEINKR	0.997	1.85	0.481	83.2
CONTROL	Cytochrome P450 26B1 OS=Rattus norvegicus OX=10116 GN=Cyp26b1 PE=2 SV=1	0	0.973	1	1	1	QAEQYVNIAEPqSSWAR	0.99	3.03	0.308
CONTROL	G protein subunit alpha 14 OS=Rattus norvegicus OX=10116 GN=Gna14 PE=2 SV=1	41443.2	0.95	1	1	1	IQYTcEQNK	0.981	1.52	0.322	60.1
CONTROL	Keratin 78 (Fragment) OS=Rattus norvegicus OX=10116 GN=Krt78 PE=3 SV=1	48631.6	0.997	1	1	1	FASFIDKVR	0.997	1.58	0.478	84.8
CONTROL	Keratin 78 (Fragment) OS=Rattus norvegicus OX=10116 GN=Krt78 PE=3 SV=1	48631.6	0.997	1	1	1	FLEQQNK	0.978	1.51	0.0287	71.6
CONTROL	Keratin 78 (Fragment) OS=Rattus norvegicus OX=10116 GN=Krt78 PE=3 SV=1	48631.6	0.997	1	1	1	FLEQQNK	0.988	1.56	-0.0375	78.5
CONTROL	Keratin 78 (Fragment) OS=Rattus norvegicus OX=10116 GN=Krt78 PE=3 SV=1	48631.6	0.997	1	1	1	TLNNQFASFIDK	0.997	1.97	0.528	83.8
CONTROL	Intracellular hyaluronan-binding protein 4 OS=Rattus norvegicus OX=10116 GN=Habp4 PE=1 SV=1	0	0.989	1	1	2	RQLqqQRR	0.996	1.85	0.159	93.1
[truncated: 2,454 more rows]

## Sheet: Pub. Report_Venular Amyloid
Venular Amyloid Scaffold Results, Publication report created on 06/06/2022
[truncated: 122 more rows]

[truncated: 4 more sheets: Samples Report_Venular Amyloid, Spectrum Report_Venular Amyloid, Raw Data_Figure 3, Raw Data_Figure 4]
