# Supplementary material for: Venular amyloid accumulation in transgenic Fischer 344 Alzheimer’s disease rats
Source: Sci Rep. 2022 Sep 10;12:15287. doi: 10.1038/s41598-022-19549-y (PMC9464208; doi:10.1038/s41598-022-19549-y)
Supplement: Supplementary file 3 — Supplementary Information 3. [file 41598_2022_19549_MOESM3_ESM.xlsx]

## Sheet: Supplementary Table 1
Supplementary Table S1. Proteins identified in cortical parenchymal plaques. 12-month-old TgF344-AD rat brain sections were stained with ThioS and alpha-smooth muscle actin to visualize amyloid deposits and arterioles, respectively. ThioS-positive parenchymal plaques were isolated with the laser capture microdissection and mass spectometry was performed to characterize the protein composition of …
		Total Spectrum Count
Identified Proteins	Accession No.	Parenchymal Plaque CTRL	Parenchymal Plaque
Actin, cytoplasmic 1	ACTB	47	55
Actin, cytoplasmic 2	ACTG	52	54
Tubulin beta-2A chain	TBB2A	42	48
Tubulin beta-2B chain	TBB2B	0	46
Tubulin beta chain	G3V7C6	35	41
Tubulin beta-5 chain	TBB5	33	40
Tubulin alpha-1B chain	TBA1B	30	36
SHC-transforming protein 1	F1LN14	0	35
Tubulin alpha-1A chain	TBA1A	29	34
Tubulin beta chain	B4F7C2	27	33
Tubulin alpha-4A chain	TBA4A	28	31
Apolipoprotein E	A0A0G2K151	2	30
Tubulin beta-3 chain	TBB3	25	29
Sodium/potassium-transporting ATPase subunit alpha-3	AT1A3	26	26
Sodium/potassium-transporting ATPase subunit alpha-1	AT1A1	20	26
Heat shock cognate 71 protein	HSP7C	16	23
Dihydropyrimidinase-related protein 2	DPYL2	20	22
ATP synthase subunit beta	G3V6D3	27	21
Glyceraldehyde-3-phosphate dehydrogenase	G3P	11	21
Polyubiquitin-C	F1LML2	9	21
Sodium/potassium-transporting ATPase subunit alpha-2	AT1A2	17	19
Creatine kinase B-type	KCRB	8	16
Pyruvate kinase	KPYM	7	16
Malate dehydrogenase, mitochondrial	MDHM	13	14
ATP synthase subunit alpha	F1LP05	12	13
Desmoplakin	F1LMV6	14	12
Fructose-bisphosphate aldolase A	ALDOA	11	12
Triosephosphate isomerase	TPIS	7	12
Syntaxin-binding protein 1	STXB1	6	12
14-3-3 protein epsilon	1433E	4	12
Glial fibrillary acidic protein	GFAP	6	12
Junction plakoglobin	PLAK	10	11
Gamma-enolase	ENOG	6	11
14-3-3 protein zeta/delta	1433Z	7	10
14-3-3 protein gamma	1433G	4	10
Hexokinase-1	HXK1	5	10
Rab GDP dissociation inhibitor alpha	GDIA	1	10
Amyloid-beta precursor protein (human)	A4_HUMAN	0	10
Amyloid-beta A4 protein (rat)	A4_RAT	2	10
Clusterin	CLUS	0	10
Clathrin heavy chain 1	CLH1	15	9
Synapsin-1	SYN1	9	9
Calmodulin-3	CALM3	7	9
Vesicle-fusing ATPase	NSF	4	9
Synapsin II, isoform CRA_a	G3V733	8	8
14-3-3 protein eta	1433F	3	8
Dynamin-1	DYN1	2	8
Brain acid soluble protein 1	BASP1	5	7
Alpha-internexin	G3V8Q2	9	7
V-type proton ATPase subunit B, brain isoform	VATB2	8	7
Excitatory amino acid transporter 2	EAA2	5	7
Myelin proteolipid protein	MYPR	9	7
Aspartate aminotransferase, cytoplasmic	AATC	5	7
ATPase H+-transporting V1 subunit A	D4A133	4	7
Aspartate aminotransferase, mitochondrial	AATM	8	7
Guanine nucleotide-binding protein G(I)/G(S)/G(T) subunit beta-1	GBB1	6	7
14-3-3 protein beta/alpha	1433B	4	7
Voltage-dependent anion-selective channel protein 1	VDAC1	2	7
Sodium/potassium-transporting ATPase subunit beta-1	AT1B1	2	7
Carboxypeptidase E	CBPE	0	7
Guanine nucleotide-binding protein G(o) subunit alpha	GNAO	7	6
Alpha-enolase	ENOA	8	6
Calcium/calmodulin-dependent protein kinase type II subunit alpha	KCC2A	7	6
Synaptosomal-associated protein 25	SNP25	3	6
Brain acid soluble protein 1	A0A0G2K1L8	0	6
Heat shock protein HSP 90-alpha	HS90A	4	6
Serine/threonine-protein phosphatase 2B catalytic subunit alpha isoform	PP2BA	4	6
Superoxide dismutase [Cu-Zn]	Q6LDS4	3	6
Fibrillin-2	Q9WUH9	0	6
Phosphoglycerate mutase 1	PGAM1	2	6
2',3'-cyclic-nucleotide 3'-phosphodiesterase	A0A097BVJ5	5	5
Heat shock protein HSP 90-beta	HS90B	3	5
Ras-related protein Rab-3A	RAB3A	5	5
60 kDa heat shock protein, mitochondrial	CH60	4	5
Aconitate hydratase, mitochondrial	ACON	3	5
L-lactate dehydrogenase B chain	LDHB	3	5
Malate dehydrogenase, cytoplasmic	MDHC	3	5
Myelin basic protein transcript variant N (Fragment)	I7EFB0	4	5
Voltage-dependent anion-selective channel protein 2	VDAC2	3	5
Histone H2A	D3ZVK7	2	5
V-type proton ATPase subunit a	Q2I6B3	0	5
Spectrin beta chain	A0A0G2K8W9	4	4
Dihydropyrimidinase-related protein 1	DPYL1	3	4
Vesicle-associated membrane protein 2	VAMP2	2	4
Microtubule-associated protein 6	MAP6	0	4
Serine/threonine kinase 36	D3ZA65	0	4
Elongation factor 1-alpha 1	EF1A1	3	4
AP-2 complex subunit alpha	D3ZUY8	2	4
Nestin	D3ZWJ2	4	4
Endoplasmic reticulum chaperone BiP	BIP	2	4
ATP-dependent 6-phosphofructokinase	A0A0G2KBC7	2	4
Fructose-bisphosphate aldolase	A0A0G2K3Q6	0	4
RAB14, member RAS oncogene family	B0BMW0	0	4
Similar to Hypothetical protein A430033K04	E9PU41	0	4
Prosaposin	SAP	0	4
Ras-related protein Rab-2A	F1LP82	0	4
ProSAAS	G3V6X7	0	4
ADP-ribosylation factor-like GTPase 8A	D3ZPP2	0	4
Contactin-1	CNTN1	5	3
ATPase, H+ transporting, V1 subunit E isoform 1, isoform CRA_a	G3V7L8	3	3
Phosphoglycerate kinase 1	PGK1	4	3
Cytochrome b-c1 complex subunit 2, mitochondrial	QCR2	4	3
Creatine kinase U-type, mitochondrial	Q5BJT9	1	3
Glutamine synthetase	GLNA	3	3
Dermcidin	Q71DI1	4	3
Nucleoside diphosphate kinase A	NDKA	4	3
Neuronal membrane glycoprotein M6-a	GPM6A	3	3
Histone H4	H4	3	3
Neuroplastin	NPTN	2	3
Cytoplasmic dynein 1 heavy chain 1	DYHC1	0	3
Similar to 14-3-3 protein sigma	Q5EBB0	0	3
ADP-ribosylation factor 2	ARF2	1	3
Isocitrate dehydrogenase [NAD] subunit, mitochondrial	F1LNF7	1	3
ATP-dependent 6-phosphofructokinase	C7C5T2	1	3
Synaptotagmin-1	SYT1	1	3
Cathepsin B	Q6IN22	0	3
Fascin	FSCN1	2	3
Synaptophysin	SYPH	1	3
Thy-1 membrane glycoprotein	THY1	2	3
Phospholipase D3	PLD3	0	3
Cytochrome c, somatic	CYC	1	3
Limbic system-associated membrane protein	A0A0H2UHW7	1	3
Neurexin-1	NRX1A	0	3
Protein phosphatase 2 (Formerly 2A), regulatory subunit A (PR 65), alpha isoform, isoform CRA_a	Q5XI34	0	3
Desmoglein 1	D4A4T7	0	3
Pear1 protein	B5DEG9	0	3
Chloride channel protein	D4A3H5	0	3
ADP-ribosylation factor-like protein 8B	ARL8B	0	3
Mannose 6-phosphate/insulin-like growth factor II receptor	Q63002	0	2
Rhomboid-like protein	D3ZA62	0	2
Cytochrome b-c1 complex subunit 1, mitochondrial	QCR1	4	2
Plasma membrane calcium-transporting ATPase 1	AT2B1	4	2
Alpha II spectrin	C9EH87	3	2
Neurofilament light polypeptide	NFL	0	2
L-lactate dehydrogenase A chain	LDHA	3	2
Pyruvate dehydrogenase E1 component subunit alpha	D4A5G8	2	2
Protein kinase C and casein kinase substrate in neurons protein 1	PACN1	2	2
Non-specific cytotoxic cell receptor protein 1 homolog (zebrafish)	D3ZQ18	5	2
Histone H2B	A0A0G2JXE0	2	2
Cofilin-1	COF1	1	2
Microtubule-associated protein 1B	MAP1B	2	2
ADP/ATP translocase 2	ADT2	2	2
Beta-synuclein	A0A0G2JSQ1	2	2
Dihydrolipoyl dehydrogenase, mitochondrial	DLDH	2	2
ATP synthase F(0) complex subunit B1, mitochondrial	AT5F1	1	2
Septin 5, isoform CRA_d	D3ZDH8	1	2
Calcium/calmodulin-dependent protein kinase type II subunit beta	F1LNI8	3	2
Ubiquitin carboxyl-terminal hydrolase isozyme L1	UCHL1	2	2
Citrate synthase, mitochondrial	CISY	1	2
Amino acid transporter	A0A0G2JSU1	1	2
ADP/ATP translocase 1	ADT1	2	2
AP-2 complex subunit beta	AP2B1	0	2
Stress-70 protein, mitochondrial	F1M953	0	2
V-type proton ATPase subunit	Q5M7T6	0	2
Low-density lipoprotein receptor-related protein 2	LRP2	0	2
Neurochondrin	NCDN	2	2
Neurofascin	NFASC	1	2
Alpha-1,4 glucan phosphorylase	G3V6Y6	1	2
Alpha-1,4 glucan phosphorylase	G3V8V3	2	2
ADP-ribosylation factor 5	ARF5	2	2
Voltage-dependent anion-selective channel protein 3	VDAC3	2	2
Guanine nucleotide binding protein alpha inhibiting 2	Q45QN0	2	2
Hyaluronan and proteoglycan link protein 1	HPLN1	0	2
Exocyst complex component 3-like 4	B2GUV9	0	2
F-actin-capping protein subunit beta	CAPZB	0	2
Cell cycle control protein	A0A0G2JXG3	0	2
Ketimine reductase mu-crystallin	A0A0G2K568	0	2
Ubiquitin-specific peptidase 9, Y-linked	A0A0G2JZU8	0	2
Phosphatidylethanolamine-binding protein 1	PEBP1	1	2
Proteasome subunit beta	A0A0G2JSL0	1	2
Glioblastoma amplified sequence	Q5RK08	0	2
Glutamate dehydrogenase 1, mitochondrial	DHE3	0	2
Proteasome subunit alpha type-1	PSA1	0	2
Glucose-6-phosphate isomerase	G6PI	0	2
Gelsolin	GELS	0	2
Phospholipid-transporting ATPase	F1LUT4	0	2
Granulins	F1LMP7	0	2
Zinc finger, NFX1-type-containing 1	F1LMA9	0	2
Vitamin D receptor	G3V744	0	2
Ras-related protein Rab-7a	A0A0G2K930	0	2
Transitional endoplasmic reticulum ATPase	TERA	0	2
NEDD4-binding protein 2-like 2	N42L2	0	2
RBR-type E3 ubiquitin transferase	A0A0G2K6H9	0	2
Amyloid-like protein 2	M0RDX2	0	2
Low-density lipoprotein receptor-related protein 2	LRP2	0	2
RGD1311906 protein (Fragment)	Q499U7	0	2
Importin subunit beta-1	IMB1	0	2
Secretogranin-1	SCG1	0	2
Mammalian ependymin-related protein 1	EPDR1	0	2
Multiple EGF-like-domains 11	F1LVJ8	0	2
Serine protease HTRA1	HTRA1	0	2
Neuronal pentraxin receptor	F1LSY2	0	2
GTP-binding nuclear protein Ran	Q66H11	0	2
Ectonucleotide pyrophosphatase/phosphodiesterase family member 5	ENPP5	0	2
Syntaxin-7	A0A0G2K6Y9	0	2
D-aminoacyl-tRNA deacylase	B0K014	0	2
VPS18 CORVET/HOPS core subunit	B5DFJ4	0	2
Neuroendocrine protein 7B2	7B2	0	2
Zinc finger protein 266	A0A0G2JW15	0	2
Netrin G2	A0A0G2K5J5	0	2
Pear1 protein	B5DEG9	0	2
Transmembrane protein 201	D3ZBW3	0	2
ALG2, alpha-1,3/1,6-mannosyltransferase	G3V6U3	0	2
DNA helicase MCM9	MCM9	3	1
Annexin A2	ANXA2	5	1
Mitogen-activated protein kinase 1	MK01	1	1
Cytochrome c oxidase subunit 5A, mitochondrial	COX5A	3	1
ATP synthase subunit O, mitochondrial	ATPO	4	1
Desmoglein 1	D4A4T7	2	1
RIKEN cDNA 2310050C09 gene	F1M6N0	4	1
Microtubule-associated protein	D3ZKD9	0	1
Fibrillin 1	G3V9M6	0	1
Cytochrome c oxidase subunit 2	Q5UAJ6	2	1
Transketolase	G3V826	3	1
Guanine deaminase	GUAD	2	1
Cytochrome c oxidase subunit 4 isoform 1, mitochondrial	COX41	1	1
Peroxiredoxin-2	A0A0G2JSH9	1	1
Syntaxin-1A	STX1A	0	1
Terminal uridylyl transferase 7	D3ZKR9	0	1
Spectrin beta chain	A0A0G2JZY6	0	1
Leucine-rich repeats and calponin homology domain-containing 2	D4A456	0	1
S100 calcium binding protein A16 (Predicted), isoform CRA_a	B0BMX3	1	1
Ras-related C3 botulinum toxin substrate 1	RAC1	1	1
Aminopeptidase	F1M9V7	1	1
Neuromodulin	NEUM	1	1
Clathrin coat assembly protein AP180	A0A0G2K0B6	1	1
ATP synthase subunit gamma, mitochondrial	ATPG	2	1
NADH-ubiquinone oxidoreductase 75 subunit, mitochondrial	NDUS1	2	1
Microtubule-associated protein 1A	A0A0G2K5C6	1	1
Sodium/potassium-transporting ATPase subunit beta-2	AT1B2	1	1
Gai-interacting protein	A0A292G0W2	1	1
NADH dehydrogenase [ubiquinone] flavoprotein 1, mitochondrial	Q5XIH3	0	1
Plakophilin 1	D3ZY51	2	1
Creatine kinase M-type	KCRM	0	1
Syntaxin-1B	STX1B	0	1
Usherin	USH2A	0	1
Fibrillin-2	Q9WUH9	0	1
RGD1562161 protein	B2GUW9	0	1
LIM and senescent cell antigen-like-containing domain protein	A0A0G2KAE1	0	1
Hemicentin 1	F1M4Q3	0	1
Zinc finger FYVE-type-containing 1	D4A3T4	0	1
Shroom family member 3	F1LP26	0	1
N(alpha)-acetyltransferase 16, NatA auxiliary subunit	M0RC73	0	1
Myosin, heavy polypeptide 10, non-muscle, isoform CRA_b	G3V9Y1	0	1
Leupaxin	Q5M852	0	1
60S ribosomal protein L4	Q6P3V9	0	1
Solute carrier family 10 member 6	SOAT	0	1
Prothrombin	G3V843	1	1
Transgelin-3	TAGL3	1	1
Tropomyosin alpha-3 chain	TPM3	1	1
Neural cell adhesion molecule 1	A0A0G2K0M8	1	1
Thioredoxin	THIO	2	1
Histidine ammonia-lyase	HUTH	1	1
Proteasome subunit alpha type-3	PSA3	1	1
4-nitrophenylphosphatase domain and non-neuronal SNAP25-like protein homolog 1 (C. elegans), isoform CRA_b	G3V728	1	1
Peptidyl-prolyl cis-trans isomerase FKBP1A	FKB1A	1	1
Thymosin beta-4	TYB4	1	1
Cytochrome c oxidase subunit	D3ZD09	1	1
Glutathione S-transferase P	GSTP1	1	1
Visinin-like 1	Q56A29	0	1
Heterogeneous nuclear ribonucleoprotein K	HNRPK	0	1
WD repeat-containing protein 81	WDR81	0	1
ArfGAP with SH3 domain, ankyrin repeat and PH domain 2	A0A0G2K808	0	1
Heat shock 70 protein 4	F1LRV4	0	1
Ring finger protein 213	F1M0R1	0	1
ATPase family, AAA domain-containing 2B	A0A0G2JX30	0	1
Synaptic vesicle glycoprotein 2A	SV2A	0	1
Ubiquitin-specific peptidase 24	F1LSM0	0	1
ATP-binding cassette, subfamily A (ABC1), member 14	F1M2Q5	0	1
E3 ubiquitin-protein ligase MIB2	MIB2	0	1
Cathepsin D	CATD	0	1
Plasminogen	PLMN	0	1
Triacylglycerol lipase	D3ZX17	0	1
Ankyrin 2	F1LM42	0	1
UTP20 small subunit processome component	F1LXT3	0	1
Aplp1 protein	B1WBV6	0	1
REV3-like, DNA directed polymerase zeta catalytic subunit	F1M8G6	0	1
Ryanodine receptor 1	RYR1	0	1
Trinucleotide repeat-containing 6B	F1LV37	0	1
Serine/threonine kinase 3 (STE20 homolog, yeast)	B1WBQ5	0	1
Neuronal-specific septin-3	F1LMH0	0	1
StAR-related lipid transfer domain-containing 9	A0A0G2K9Y3	0	1
Vitronectin	Q3KR94	0	1
Vacuolar protein sorting 13 homolog D	A0A0G2JYD4	0	1
ATP/GTP-binding protein-like 3	D3ZNU5	0	1
Crispld1 protein	B5DFM5	0	1
Forkhead box protein I2 (Fragment)	FOXI2	0	1
Dynein regulatory complex subunit 7	D3ZZ82	0	1
Tyrosine-protein kinase receptor TYRO3	F1M7U7	0	1
Protein transport protein sec16	D3ZN76	0	1
N(alpha)-acetyltransferase 16, NatA auxiliary subunit	M0RC73	0	1
Zinc finger FYVE domain-containing protein 26	ZFY26	0	1
Contactin-associated protein like 5-3	CTP5C	0	1
Laminin subunit alpha 5	F1MAN8	0	1
Profilin	D3ZDU5	0	1
AKNA domain-containing 1	F7FFB7	0	1
C1q and tumor necrosis factor related protein 4	B5DF52	0	1
Stathmin (Fragment)	A0A096MK73	0	1
Roundabout homolog 1	F1LQI2	0	1
Rap guanine nucleotide exchange factor 2	A0A0A0MP77	0	1
Basonuclin 2	A0A0G2KB20	0	1
Glutathione S-transferase Yb-3	GSTM4	1	1
ATP synthase subunit f, mitochondrial	ATPK	1	1
Beta-soluble NSF attachment protein	F8WFM2	1	1
Superoxide dismutase [Mn], mitochondrial	SODM	1	1
Neurotrimin	G3V964	1	1
C38 protein	B7X6I3	1	1
Mitochondrial 2-oxoglutarate/malate carrier protein	G3V6H5	0	1
Porphobilinogen deaminase	HEM3	0	1
Myosin light polypeptide 6	A0A0G2JWE1	0	1
Hydroxyacyl glutathione hydrolase	F1LQI1	0	1
Histone H1.4	H14	0	1
Dynein light chain 2, cytoplasmic	DYL2	0	1
RCG38105	M0R729	0	1
Growth/differentiation factor 11	GDF11	0	1
Succinate-CoA ligase subunit beta (Fragment)	B2RZ24	0	1
Protein/nucleic acid deglycase DJ-1	PARK7	0	1
Terminal uridylyl transferase 7	D3ZKR9	0	1
Rho GDP-dissociation inhibitor 1	GDIR1	0	1
DNA-directed RNA polymerase subunit beta	G3V8Y5	0	1
MICOS complex subunit Mic60 (Fragment)	MIC60	0	1
Obscurin-like protein 1	OBSL1	0	1
Catenin beta-1	CTNB1	0	1
Ubiquitin-specific peptidase 27, X-linked	D3ZGB0	0	1
Optineurin	G8JLS4	0	1
Laminin subunit gamma 1	F1MAA7	0	1
Protein-glutamine gamma-glutamyltransferase E	TGM3	0	1
Dynactin subunit 2	A0A0G2JUC7	0	1
Microtubule-associated protein	D3ZKD9	0	1
Ankyrin repeat and SOCS box-containing 8	B5DF17	0	1
Protein Wnt	A0A0G2K3B7	0	1
Transcription factor 1	Q8CHN9	0	1
Rho guanine nucleotide exchange factor 3	A0A0G2JYL3	0	1
Telomere repeat-binding bouquet formation protein 1	A0A0G2KAQ9	0	1
TMPRSS2	Q920K3	0	1
Receptor-type tyrosine-protein phosphatase zeta	PTPRZ	0	1
Mediator of RNA polymerase II transcription subunit 4	MED4	0	1
MET transcriptional regulator MACC1	F1LXW4	0	1
Zinc finger protein 330	D3ZSN4	0	1
Xanthine dehydrogenase/oxidase	XDH	0	1
Jumonji domain-containing 1C	F1LMK8	0	1
Potassium voltage-gated channel subfamily D member 3	A0A0G2JSN5	0	1
Vesicular glutamate transporter 1	VGLU1	0	1
Ataxin 2-like	A0A0G2JYE0	0	1
Pappalysin 2	D3ZQ32	0	1
Sucrase-isomaltase, intestinal	SUIS	0	1
Transcription factor 20	D3ZG21	0	1
Tenascin C	B2LYI9	0	1
Laminin subunit alpha 2	F1M614	0	1
Rho GTPase activating protein 4, isoform CRA_a	A0A0G2JVF0	0	1
Ubiquitin thioesterase OTUB1	OTUB1	0	1
Vacuolar protein sorting-associated protein 35	G3V8A5	0	1
Phosphatidylinositol 4,5-bisphosphate 3-kinase catalytic subunit	D4A5Q1	0	1
Nischarin	NISCH	0	1
Teneurin transmembrane protein 3	F1LV44	0	1
RAD21 cohesin complex component	Q4KLH7	0	1
TNF receptor superfamily member 14	Q5BK53	0	1
Nuclear transcription factor, X-box-binding-like 1	F1LNF3	0	1
Phosphatidylinositol 3-kinase, C2 domain containing, alpha polypeptide (Predicted), isoform CRA_a	D3ZTF6	0	1
Protein kinase C iota type	KPCI	0	1
Tubby protein homolog	TUB	0	1
ADAM metallopeptidase domain 19	D3ZPM7	0	1
Latent-transforming growth factor beta-binding protein 1	LTBP1	0	1
DNA (cytosine-5)-methyltransferase	F1LQT9	0	1
Neurogenic locus notch homolog protein 1	NOTC1	0	1
Serine/threonine kinase 3 (STE20 homolog, yeast)	B1WBQ5	0	1
Eomesodermin (Fragment)	Q6SJ79	0	1
Fatty acid-binding protein, heart	FABPH	0	1
RT1 class I, CE15	Q6MG29	0	1
Platelet-activating factor acetylhydrolase IB subunit alpha	LIS1	0	1
Lymphocyte antigen 6 family member H (Fragment)	A0A096MJ90	0	1
Neuron-specific calcium-binding protein hippocalcin	HPCA	0	1
Brain-specific angiogenesis inhibitor 1-associated protein 2	BAIP2	0	1
SID1 transmembrane family member 1	SIDT1	0	1
Atypical chemokine receptor 2	ACKR2	0	1
RBPJk (Fragment)	B2M0X4	0	1
Myosin heavy chain 7B	B6RK61	0	1
DNA polymerase epsilon catalytic subunit	D3Z8X4	0	1
E3 ubiquitin-protein ligase RNF103	F1LNY7	0	1
Neurogenic locus notch homolog protein 3	F1LQX7	0	1
Glutamate receptor ionotropic, delta-2	F1LXB6	0	1
Thrombospondin type 1 domain-containing 7A	F1MA97	0	1
Isocitrate dehydrogenase [NAD] subunit beta, mitochondrial	IDH3B	0	1
Sodium-dependent neutral amino acid transporter SLC6A17	S6A17	0	1
Enhancer trap locus 4	M0R5H1	0	1
Structural maintenance of chromosomes protein	F1LSS1	0	1
Zinc finger E-box-binding homeobox 2	E9PTC3	0	1
Abnormal spindle microtubule assembly	D3ZZQ1	0	1
Espin-like	D3ZGJ2	0	1
Glycerol-3-phosphate dehydrogenase	F1LNI0	0	1
Hydroxysteroid dehydrogenase-like protein 2	HSDL2	0	1
Isocitrate dehydrogenase [NAD] subunit, mitochondrial	F1LNF7	0	1
Dynactin subunit 1	A0A0G2K428	0	1
Transcription factor E2F7	E2F7	0	1
High mobility group nucleosome-binding domain-containing protein 5	HMGN5	0	1
Dmx-like 2	F1M3W5	0	1
Small G protein-signaling modulator 2	A0A0U1RS33	0	1
RAB5C, member RAS oncogene family	B0BNK1	0	1
Splicing factor 3b, subunit 1	G3V7T6	0	1
Myelin transcription factor 1	D3ZYT5	0	1
Septin 6	A0A0U1RRT8	0	1
Lysosome-associated membrane glycoprotein 1	LAMP1	0	1
Protein FAM149B1	A0A0G2JT74	0	1
IKAROS family zinc finger 3	D3ZSW3	0	1
Dimethylaniline monooxygenase [N-oxide-forming] 4	FMO4	0	1
SWI/SNF-related, matrix-associated, actin-dependent regulator of chromatin, subfamily c, member 2	D4A510	0	1
G protein nucleolar 3-like	D3ZMZ9	0	1
Tenascin R, isoform CRA_b	A0A096MJE6	0	1
Trichohyalin	A0A0G2K862	0	1
60S ribosomal protein L18	A0A0H2UHS7	0	1
Proteasome subunit alpha type-5	PSA5	0	1
Transcription elongation factor SPT4	B5DEM7	0	1
Glutamate-rich protein 2	ERIC2	0	1
Nuclear receptor binding SET domain protein 1 (Predicted), isoform CRA_a	D4AA06	0	1
Integrin beta-6	ITB6	0	1
Arp2/3 complex 34 subunit	A0A0G2K905	0	1
Transglutaminase 5	A0A0G2K142	0	1
Laminin subunit alpha 1	D4A409	0	1
Centrosomal protein 290	A0A0G2K929	0	1
Ankyrin 2	A0A0G2JZ56	0	1
Hemiferrin	Q64599	0	1
CDGSH iron-sulfur domain-containing protein 1	CISD1	0	1
Dynamin-like 120 protein, mitochondrial	OPA1	0	1
Kexin-like protease PC7A (Fragment)	Q63793	0	1
Ras-related protein Rap-1A	RAP1A	0	1
Matrin-3	A0A0G2JSR7	0	1
Globin a4	A0A0G2JSW3	0	1
Endothelin-1 receptor	A0A0G2JSX5	0	1
Tyrosine-protein phosphatase non-receptor type	A0A0G2JTB7	0	1
Heterogeneous nuclear ribonucleoprotein H	A0A0G2JTG7	0	1
ST8 alpha-N-acetyl-neuraminide alpha-2,8-sialyltransferase 5	A0A0G2JV41	0	1
CD163 molecule	A0A0G2JVY2	0	1
Transcriptional regulator ATRX	A0A0G2JXZ3	0	1
Matrilin 3	A0A0G2JYF9	0	1
Similar to Leukosialin precursor (Leucocyte sialoglycoprotein) (Sialophorin) (CD43) (W3/13 antigen) (Fragment)	A0A0G2JYX4	0	1
DEAD (Asp-Glu-Ala-Asp) box polypeptide 56	A0A0G2K0E0	0	1
Olfactory receptor	A0A0G2K2G2	0	1
Transducin-like enhancer of split 1	A0A0G2K324	0	1
cAMP-dependent protein kinase type II-alpha regulatory subunit	A0A0G2K405	0	1
Anoctamin	A0A0G2K5K1	0	1
Killer cell lectin-like receptor C2	A0A0G2K5R6	0	1
Tartrate-resistant acid phosphatase type 5	A0A0G2K6Z6	0	1
Dishevelled-binding antagonist of beta-catenin 2	A0A0G2K7K6	0	1
Zymogen granule protein 16B	A0A0G2K7Y9	0	1
Sodium/potassium/calcium exchanger 1	A0A0G2K8E1	0	1
Leiomodin-2-like	A0A0G2K918	0	1
First gene upstream of Nt5dc3	A0A0G2K9F1	0	1
MAM and LDL receptor class A domain-containing 1	A0A0G2K9H4	0	1
Zinc finger protein 326	A0A0G2K9Y9	0	1
Homeobox protein ARX	A0A0G2KA42	0	1
Tetraspanin	A0A0H2UI08	0	1
Protein NDRG1 (Fragment)	A0A1W2Q6A2	0	1
Similar to ubiquilin 1 isoform 2	A0JPP0	0	1
Semaphorin 3D	A7M6E9	0	1
ARL14 effector protein	AL14E	0	1
Actin-related protein 2	ARP2	0	1
Attractin	ATRN	0	1
Mediator of RNA polymerase II transcription subunit 18	B0BN39	0	1
Immunoglobulin superfamily-containing leucine-rich repeat	B1H232	0	1
Ceramide synthase 3	B1H294	0	1
Ppp4r2 protein	B2RZ73	0	1
RGD1310159 protein	B5DEF6	0	1
REST corepressor 3	B5DFE7	0	1
Gap junction alpha-1 protein	CXA1	0	1
Dickkopf WNT-signaling pathway inhibitor 1	D3Z9J1	0	1
Otoconin 90	D3Z9Z1	0	1
U2 snRNP-associated SURP domain-containing	D3ZAI0	0	1
Ubiquitin specific protease 32 (Predicted)	D3ZBB7	0	1
Integrin alpha 3 variant A	D3ZCG9	0	1
Integrin alpha 3 variant A	D3ZCG9	0	1
STEAP family member 1	D3ZEK7	0	1
Transcriptional repressor GATA-binding 1	D3ZEM6	0	1
Similar to RIKEN cDNA 4921536K21	D3ZFB8	0	1
ATP-dependent RNA helicase DDX54	D3ZHY6	0	1
Hydrogen voltage-gated channel 1	D3ZIU8	0	1
Vang-like protein	D3ZKC8	0	1
FKBP-associated protein, isoform CRA_a	D3ZKQ3	0	1
LDL receptor-related protein 6	D3ZUH9	0	1
Leucine rich repeat containing 4C (Predicted), isoform CRA_a	D3ZXT1	0	1
Meiosis-specific with coiled-coil domain	D4A1P7	0	1
Cortexin 2	D4A1T4	0	1
Codanin 1	D4A1U4	0	1
Cell division cycle and apoptosis regulator 1	D4A2P1	0	1
Zinc finger MYM-type-containing 2	D4A3R6	0	1
Similar to RIKEN cDNA 4922503N01 (Predicted), isoform CRA_a	D4A4G3	0	1
Vomeronasal 2 receptor, 11	D4A515	0	1
Nectin cell adhesion molecule 3	D4A5C0	0	1
Vomeronasal 2 receptor, 65	D4AA85	0	1
Adhesion G protein-coupled receptor G7	D4AAI8	0	1
Synaptogyrin 3	D4ABK1	0	1
Dihydropteridine reductase	DHPR	0	1
Dentin matrix acidic phosphoprotein 1	DMP1	0	1
Eukaryotic translation initiation factor 3 subunit C	EIF3C	0	1
Ectonucleoside triphosphate diphosphohydrolase 5	ENTP5	0	1
Receptor tyrosine-protein kinase erbB-3	ERBB3	0	1
Laminin subunit beta 3	F1LPI5	0	1
RCG61833	F1LQS6	0	1
Rho GTPase-activating protein 39	F1LR18	0	1
FYVE, RhoGEF and PH domain-containing 5	F1LTE6	0	1
Stabilin-2	F1LZZ6	0	1
Membrane-associated ring-CH-type finger 6	F1M1F1	0	1
Eukaryotic translation initiation factor 4E family member 2	F1M470	0	1
Complement component C6	F1M7F7	0	1
Inositol-1-monophosphatase	F1M978	0	1
Cadherin, EGF LAG seven-pass G-type receptor 1	F1MAS4	0	1
Immunoreceptor NKR-P1B	F6M7U2	0	1
RCG32429	F7FAP6	0	1
Fatty acid-binding protein 5	FABP5	0	1
DDB1 and CUL4-associated factor 5	G3V6K4	0	1
Solute carrier organic anion transporter family member	G3V795	0	1
Platelet derived growth factor, B polypeptide	G3V882	0	1
DNA helicase MCM9	K3W4U8	0	1
Potassium voltage-gated channel subfamily A member 3	KCNA3	0	1
Kinesin-like protein KIF2A	KIF2A	0	1
Leukosialin (Fragment)	LEUK	0	1
Vesicle amine transport 1-like	M0R3N4	0	1
Reticulon	M0R608	0	1
Zinc finger, ZZ-type-containing 3	M0R9X4	0	1
Amyloid-like protein 2	M0RDX2	0	1
Midkine	MK	0	1
Mucin-13	MUC13	0	1
Sialidase-3	NEUR3	0	1
Neurogenic locus notch homolog protein 1	NOTC1	0	1
Oxidative stress-responsive serine-rich protein 1	OSER1	0	1
Osteoclast-stimulating factor 1	OSTF1	0	1
TMDC VI (Fragment)	P97778	0	1
Palmdelphin	PALMD	0	1
Pre-B-cell leukemia transcription factor-interacting protein 1	PBIP1	0	1
Glycerol-3-phosphate phosphatase	PGP	0	1
Protein O-glucosyltransferase 3	PLGT3	0	1
Serine/threonine-protein phosphatase 2A catalytic subunit beta isoform	PP2AB	0	1
Protein phosphatase 1E	PPM1E	0	1
Palmitoyl-protein thioesterase 1	PPT1	0	1
DNAJC18	Q0H8V1	0	1
Dysbindin domain-containing 2	Q331S7	0	1
Similar to RIKEN cDNA 1700029H14	Q498E3	0	1
Reproductive homeobox on X chromosome 11	Q4TU72	0	1
Spectrin beta-like polypeptide	Q5I4G1	0	1
Lamb2 protein	Q5M7W9	0	1
Regulatory factor X, 3 (Influences HLA class II expression)	Q5U2M9	0	1
MHC class II antigen	Q5UT97	0	1
Defensin 6	Q6B329	0	1
LRRGT00080	Q6TUG4	0	1
LRRGT00029	Q6TXH0	0	1
Hypercoagulability-related protein	Q6XFQ6	0	1
Metallothionein (Fragments)	Q7M082	0	1
Replication protein A subunit	Q7TP21	0	1
Thyrotropin releasing hormone receptor-2	Q9QWW3	0	1
Vesicle associated membrane protein 2B	Q9WUW2	0	1
Retinol-binding protein 2	RET2	0	1
Synaptogyrin-1	SNG1	0	1
E3 ubiquitin-protein ligase TRIM9	TRIM9	0	1
Spliceosome RNA helicase Ddx39b	A0A0G2KAT4	0	1
Microrchidia 2B	D4A8J3	0	1
E4F transcription factor 1	F1MAM9	0	1
Glial glutamate transporter GLT1/V0 (Fragment)	Q6DUJ5	0	1
Meiosis-specific with coiled-coil domain	D4A1P7	0	1
Integrin beta	B2RYB8	0	1
RUN and cysteine-rich domain-containing beclin 1-interacting protein-like	D4A680	0	1
Histone-lysine N-methyltransferase	A0A0G2K5A7	0	1
Sulphonylurea receptor 2b	Q9JJ67	0	1
CD59 glycoprotein	CD59	0	1
Formin-binding protein 1-like	FBP1L	0	1
WD repeat-containing protein 1	WDR1	0	1
NADH:ubiquinone oxidoreductase subunit B10	D4A0T0	0	1
Glucosylceramidase	B2RYC9	0	1
4-aminobutyrate aminotransferase, mitochondrial	GABT	0	1
Opioid-binding protein/cell adhesion molecule	A0A0G2K657	0	1
Receptor expression-enhancing protein 5	REEP5	0	1
Protein kinase C gamma type	KPCG	0	1
SPATA31 subfamily E, member 1	D3ZCW3	0	1
Alpha-fetoprotein	G3V6D0	0	1
Ribosome biogenesis protein BOP1	BOP1	0	1
Neurogenic differentiation factor 1	NDF1	0	1
GTPase-activating protein testicular GAP1	A0A0G2K665	0	1
Cytochrome b-c1 complex subunit Rieske, mitochondrial	UCRI	0	1
DNA endonuclease RBBP8	A0A0G2JVQ4	0	1
NSF attachment protein gamma	A0A0G2K350	0	1
Cox7a2 protein	B2RYS0	0	1
C-terminal-binding protein 1	A0A0H2UI20	0	1
ATP-binding cassette subfamily A member 3	A0A0G2K1Q8	0	1
PR/SET domain 6	D3ZQA6	0	1
Laminin subunit alpha 1	D4A409	0	1
Olfactory receptor	D4A3G1	0	1
Histone H3	M0RBX6	0	1
Fibroblast growth factor 13	FGF13	0	1
RAB9B, member RAS oncogene family	D3ZP15	0	1
Interleukin 13 receptor, alpha 1	Q561K3	0	1
Protein kinase C-binding protein Beta15, isoform CRA_a	A0A0G2K9L6	0	1
Rho-related GTP-binding protein RhoB	RHOB	0	1
Actin, beta-like 2	D3ZRN3	11	0
Mitochondrial rRNA methyltransferase 3	D3ZQG0	9	0
Hexokinase-1	M0RAQ6	3	0
14-3-3 protein theta	1433T	3	0
Peptidyl-prolyl cis-trans isomerase A	PPIA	4	0
Protein-glutamine gamma-glutamyltransferase K	TGM1	5	0
Plasma membrane calcium-transporting ATPase 4	AT2B4	3	0
Alpha-adducin	D3ZZ99	1	0
Cytoplasmic FMR1-interacting protein	D4A8H8	1	0
Cytochrome c-1	D3ZFQ8	2	0
Pyruvate dehydrogenase E1 component subunit beta, mitochondrial	A0A0G2KAM3	3	0
ATP synthase subunit delta, mitochondrial	ATPD	1	0
Succinate dehydrogenase [ubiquinone] flavoprotein subunit, mitochondrial	SDHA	1	0
Alpha-actinin-1	ACTN1	1	0
Replication factor C (Fragment)	Q9Z2R7	1	0
NADH:ubiquinone oxidoreductase subunit A13	D3ZE15	1	0
Adenylyl cyclase-associated protein 1	CAP1	1	0
Proteasome subunit beta type-1	PSB1	1	0
Poly(rC)-binding protein 3	Q6AY48	1	0
Arachidonate 12-lipoxygenase, 12R-type	A0A140TAE7	1	0
CaM kinase-like vesicle-associated protein	CAMKV	1	0
HnRNP protein (Fragment)	O70592	1	0
Tropomyosin 1, alpha, isoform CRA_p	A0A0G2JSQ4	1	0
Arginase-1	ARGI1	1	0
Desmocollin 1	A0A0G2KA90	1	0
Endophilin-A1	SH3G2	2	0
Elongation factor 2	EF2	1	0
Rat GCP360	Q63714	1	0
Centromere protein E	D3ZV60	1	0
Spetex-2F	Q5KT04	1	0
RAP1, GTP-GDP dissociation stimulator 1 (Predicted), isoform CRA_a	A0A0G2K1D2	1	0
Endophilin-B2	A0A0G2K9P4	1	0
Profilin	D3ZDU5	1	0
Vomeronasal 2 receptor, 42	D3ZYH2	1	0
Histone-lysine N-methyltransferase	G3V6U9	1	0
Myelin-oligodendrocyte glycoprotein	MOG	1	0
Clathrin light chain	Q5PPP1	1	0
Ornithine carbamoyltransferase, mitochondrial	OTC	1	0
Dedicator of cytokinesis 7	A0A0G2K3H2	1	0
