# Supplementary material for: Venular amyloid accumulation in transgenic Fischer 344 Alzheimer’s disease rats
Source: Sci Rep. 2022 Sep 10;12:15287. doi: 10.1038/s41598-022-19549-y (PMC9464208; doi:10.1038/s41598-022-19549-y)
Supplement: Supplementary file 4 — Supplementary Information 4. [file 41598_2022_19549_MOESM4_ESM.xlsx]

## Sheet: Supplementary Table 2
Supplementary Table S2. List of proteins identified in cortical arteriolar amyloid sample. ThioS-positive amyloid deposits in arterioles, distinguished by alpha smooth muscle actin, were captured using laser capture microdissection and proteins were identified using mass spectrometric analysis.
			Total Spectrum Count
Identified Proteins	MW (kDa)	Accession No.	Arterial Amyloid CTRL	Arterial Amyloid
Actin, cytoplasmic 2	42	ACTG	10	20
Actin, aortic smooth muscle	42	A0A0G2K4M6	9	19
SHC-transforming protein 1	?	F1LN14	6	15
Desmoplakin	332	F1LMV6	26	14
Junction plakoglobin	82	PLAK	15	11
Apolipoprotein E	41	A0A0G2K151	0	10
RCG32608	46	Q6IFW0	90	8
Histone H4	11	H4	12	6
Polyubiquitin-C	91	F1LML2	5	5
Dermcidin	11	Q71DI1	4	5
Tubulin beta-2A chain	50	TBB2A	3	5
Amyloid-beta precursor protein	87	A4_HUMAN	1	5
Histone H2B	14	A0A0G2JXE0	7	4
Glial fibrillary acidic protein	50	GFAP	0	4
ArfGAP with SH3 domain, ankyrin repeat and PH domain 2	94	A0A0G2K808	6	4
Annexin A2	39	ANXA2	4	4
Histone H1.4	22	H14	4	4
DNA helicase MCM9	124	MCM9	2	4
Nestin	164	D3ZWJ2	4	3
Mitochondrial rRNA methyltransferase 3	?	D3ZQG0	2	3
Non-specific cytotoxic cell receptor protein 1 homolog	33	D3ZQ18	3	3
Dihydropyrimidinase-related protein 2	62	DPYL2	0	3
Laminin subunit beta-2	196	LAMB2	0	3
ATP synthase subunit alpha	60	F1LP05	2	2
Glyceraldehyde-3-phosphate dehydrogenase	36	G3P	0	2
Histone H3	15	M0RBX6	3	2
Histone H2A	14	D4ACV3	2	2
Tubulin alpha-1A chain	50	TBA1A	2	2
Globin a4	16	A0A0G2JSW3	1	2
Fc fragment of IgG-binding protein	275	D3ZJF8	1	2
RIKEN cDNA 2310050C09 gene	29	F1M6N0	1	2
Brain acid soluble protein 1	22	A0A0G2K1L8	0	2
Rat alpha-smooth muscle actin mRNA (Fragment)	4	Q63030	0	2
Small proline-rich protein 2D	9	D3ZAR3	0	2
Superoxide dismutase [Cu-Zn]	16	Q6LDS4	0	2
Guanine nucleotide-binding protein G(o) subunit alpha	40	GNAO	0	2
Peroxiredoxin-2	22	A0A0G2JSH9	1	1
Heat shock cognate 71 protein	71	D4A4S3	2	1
Coiled-coil domain-containing 88B	?	D3ZTC4	2	1
Keratinocyte proline-rich protein	76	G3V9A5	2	1
Prolactin-8A5	?	A0A0G2K346	2	1
Glutamine synthetase	42	GLNA	0	1
Calmodulin-3	17	CALM3	0	1
BMP/retinoic acid-inducible neural-specific protein 2	?	BRNP2	1	1
Lymphocyte antigen 86	?	D3ZAS0	1	1
Thioredoxin	12	THIO	1	1
Protein-glutamine gamma-glutamyltransferase E	77	TGM3	1	1
NCK-associated protein 5	198	F1LU96	1	1
Alpha-fetoprotein	68	G3V6D0	1	1
Polyamine-modulated factor 1-binding protein 1	?	A0A0G2JTR6	0	1
DEF6 guanine nucleotide exchange factor	?	D3ZCK4	0	1
Optineurin	58	A0A0G2JT32	0	1
Sodium/potassium-transporting ATPase subunit alpha-2	112	AT1A2	0	1
Collagen type IV alpha 2 chain	161	F1M6Q3	0	1
Collagen type IV alpha 1 chain	161	F1MA59	0	1
B double prime 1, subunit of RNA polymerase III transcription initiation factor IIIB	272	D3ZDI4	0	1
14-3-3 protein epsilon	29	1433E	0	1
Autism susceptibility candidate 2	113	F1M388	0	1
DNA polymerase subunit gamma-1	137	DPOG1	0	1
Rho GTPase-activating protein 39	126	F1LR18	0	1
Inositol polyphosphate-1-phosphatase	43	Q5RJK6	0	1
5'-nucleotidase, cytosolic II	?	D3ZMY7	0	1
GLIS family zinc finger 3	?	D4A314	0	1
Versican core protein (Fragments)	300	CSPG2	0	1
Creatine kinase B-type	43	KCRB	0	1
Testis-expressed 15, meiosis and synapsis-associated	342	D3ZYB8	0	1
Laminin subunit gamma 1	177	F1MAA7	0	1
EF-hand calcium-binding domain 7	72	D3ZZK0	0	1
Globin c2	15	A0A0G2JSV6	0	1
Pyruvate kinase	53	A0A0G2JVG3	0	1
ATP-binding cassette sub-family A member 5	?	ABCA5	0	1
TCDD-inducible poly(ADP-ribose) polymerase	76	D3ZMH5	0	1
Histone acetyltransferase	205	M0R4T9	0	1
Myelin proteolipid protein	30	MYPR	0	1
Prosaposin	61	SAP	0	1
Protein PRRC2A	229	A0A0U1RRZ5	0	1
Arginase-1	35	ARGI1	0	1
Brd4 protein (Fragment)	63	Q497A6	0	1
Malate dehydrogenase (Fragment)	32	Q0QF43	0	1
Heat shock 70 protein 1-like	?	HS71L	0	1
Cilia- and flagella-associated protein 206	?	CF206	0	1
Fructose-bisphosphate aldolase	40	A0A0G2K3Q6	0	1
Cystatin-C	15	CYTC	0	1
ASXL transcriptional regulator 3	?	F1M090	0	1
Cytochrome c oxidase subunit 5A, mitochondrial	16	COX5A	0	1
Aspartate aminotransferase, cytoplasmic	46	AATC	0	1
Aspartate aminotransferase, mitochondrial	47	AATM	0	1
RCG34348, isoform CRA_a	46	Q6IFW1	91	0
AF4/FMR2 family, member 4	126	D3ZSX2	7	0
Elongation factor 1-alpha 1	50	EF1A1	6	0
Proprotein convertase subtilisin/kexin type 4	?	D3ZKU8	2	0
Endoplasmic reticulum chaperone BiP	72	BIP	3	0
Similar to 14-3-3 protein sigma	28	Q5EBB0	2	0
Plakophilin 1	67	D3ZY51	2	0
Lamin A, isoform CRA_b	74	G3V8L3	3	0
60S ribosomal protein L22	15	Q6PDV8	3	0
40S ribosomal protein SA	33	RSSA	3	0
Desmoglein-4	114	DSG4	2	0
Cingulin	?	D4A4X4	3	0
Coiled-coil domain-containing 187	?	D3ZUA4	1	0
Histone-lysine N-methyltransferase	67	G3V6U9	1	0
Cytoplasmic dynein 1 light intermediate chain 1	?	DC1L1	2	0
Desmoglein 1	113	D4A4T7	1	0
40S ribosomal protein S25	14	A0A0H2UHU0	2	0
Cytosol aminopeptidase	56	AMPL	2	0
Casein kinase 1 epsilon-3	42	Q9JJ75	2	0
40S ribosomal protein S4	32	A0A0H2UHX3	2	0
Polyadenylate-binding protein 1	60	A0A0G2JZS2	2	0
SWI/SNF-related matrix-associated actin-dependent regulator of chromatin a2	?	Q6DUH4	1	0
Vacuolar protein sorting 72 (Yeast) (Prediicted)	41	B1WC45	2	0
TWIST neighbor	?	D4ADH7	2	0
ATPase, H+ transporting, V1 subunit E isoform 1, isoform CRA_a	26	G3V7L8	1	0
Metalloreductase STEAP3	56	A0A0H2UI26	1	0
40S ribosomal protein S3	27	RS3	1	0
Intracellular hyaluronan-binding protein 4	?	HABP4	2	0
ATIP4	?	D2XRB8	1	0
Ott protein (Fragment)	27	Q63409	1	0
14-3-3 protein zeta/delta	28	1433Z	1	0
Myosin-10	229	MYH10	1	0
Transient receptor potential cation channel subfamily V member 4	98	TRPV4	1	0
RCG32111	?	M0RDM1	1	0
Heat shock protein HSP 90-alpha	85	HS90A	1	0
60S ribosomal protein L15	24	RL15	1	0
60S ribosomal protein L4	47	Q6P3V9	1	0
Leucine-rich repeat-containing protein 15	64	M0R476	1	0
HAUS augmin-like complex subunit 8	?	A0A0G2JUK5	1	0
SCY1-like pseudokinase 2	104	A0A0G2JVC2	1	0
MICOS complex subunit MIC60	?	A0A0G2JVH4	1	0
Amyloid-beta A4 precursor protein-binding family B member 1	51	A0A0G2K3S1	1	0
BRCA1-interacting protein C-terminal helicase 1	?	A0A0G2K475	1	0
Lamin B2	69	D3ZLC1	1	0
Zinc metallopeptidase STE24	?	D4A5K6	1	0
NLR family protein 1	138	D9I2G4	1	0
Zinc finger protein DZIP1L	88	DZI1L	1	0
Heterogeneous nuclear ribonucleoproteins A2/B1	37	F1LNF1	1	0
Legumain	?	LGMN	1	0
Lamin-B1	67	LMNB1	1	0
40S ribosomal protein S6	28	M0RD75	1	0
Nucleoside diphosphate kinase B	17	NDKB	1	0
Putative pheromone receptor	92	O35271	1	0
Steroidogenic acute regulatory protein, mitochondrial	?	Q5XUN6	1	0
60S ribosomal protein L11	20	RL11	1	0
40S ribosomal protein S9	23	RS9	1	0
RNA/RNP complex-1-interacting phosphatase	?	DUS11	1	0
Myosin, heavy polypeptide 9, non-muscle	?	G3V6P7	1	0
T-complex protein 11-like protein 2	?	T11L2	1	0
Phosphoserine phosphatase	25	SERB	1	0
Metabotropic glutamate receptor 2	?	GRM2	1	0
40S ribosomal protein S14	16	Q6PDV6	1	0
Coiled-coil domain-containing protein 114	78	CC114	1	0
RCG45476, isoform CRA_d	30	B0K021	1	0
Pinin, desmosome-associated protein	?	D3ZAY8	1	0
60S ribosomal protein L13	24	F1M2E9	1	0
RAS and EF hand domain-containing	80	F1LVA5	1	0
Hsp90 co-chaperone Cdc37-like 1	?	A0A0G2JYM6	1	0
60S ribosomal protein L37a	10	A0A0H2UHU1	1	0
Elongation factor 2	95	EF2	1	0
SH2 domain-containing protein 4A	?	SH24A	1	0
Chromodomain-helicase-DNA-binding protein 5	220	D3ZR50	1	0
Cytochrome P450 26B1	?	CP26B	1	0
Core histone macro-H2A	40	B1WC28	1	0
60S ribosomal protein L10a	25	RL10A	1	0
Ubiquitin-specific peptidase 34	330	A0A0G2JTF5	1	0
Ras-related protein Rab-11B	24	A0A0G2JZR4	1	0
MHC class Ib, RT1-Uav1	?	A0A2P1NRY9	1	0
Methanethiol oxidase	53	SBP1	1	0
A-kinase-anchoring protein 9	442	A0A0G2K548	1	0
60S ribosomal protein L12	18	A0A140TAC5	1	0
HAUS augmin-like complex, subunit 6	105	A0A0G2K4Y6	1	0
Porphobilinogen deaminase	?	HEM3	1	0
Olfactory receptor	?	D3ZQX7	1	0
Cyclooxygenase 2b	38	Q8CIP1	1	0
WD repeat domain 41	51	F7ETI3	1	0
Coiled-coil domain-containing 150	128	F1M7H6	1	0
Coiled-coil domain-containing 157	?	D3ZKW4	1	0
DNA-directed RNA polymerase I subunit RPA2	?	RPA2	1	0
Amino acid transporter	58	Q8K3F0	1	0
Bromodomain and PHD finger-containing, 1	137	D4A411	1	0
G protein subunit alpha 14	41	Q5EAP4	1	0
Fibroblast growth factor 12	?	FGF12	1	0
Myopalladin	?	A0A0G2K046	1	0
