# Supplementary material for: Venular amyloid accumulation in transgenic Fischer 344 Alzheimer’s disease rats
Source: Sci Rep. 2022 Sep 10;12:15287. doi: 10.1038/s41598-022-19549-y (PMC9464208; doi:10.1038/s41598-022-19549-y)
Supplement: Supplementary file 5 — Supplementary Information 5. [file 41598_2022_19549_MOESM5_ESM.xlsx]

## Sheet: Supplementary Table 3
Supplementary Table S3. List of identified proteins in cortical venular amyloid. The laser capture microdissection was used to isolate ThioS-positive venular amyloid deposits from 16-month-old TgF344-AD rat brain sections. The table represents the list of proteins identified using mass spectrometry.
			Total Spectrum Count
Identified Proteins	MW (kDa)	Accession No.	Venular Amyloid CTRL	Venular Amyloid
Prolow-density lipoprotein receptor-related protein 1	505	G3V928	2	8
Junction plakoglobin	82	Q6P0K8	13	7
IF rod domain-containing protein	65	A0A0G2K0I4	11	7
SH3 domain-containing protein	332	F1LMV6	12	7
SHC-transforming protein 1	?	Q5M824	3	6
IF rod domain-containing protein	62	Q6IFZ5	10	6
IF rod domain-containing protein	52	Q6IFV5	0	6
Nestin	209	P21263	5	6
Fibrillin 1	312	G3V9M6	3	6
Mucin 6, oligomeric mucus/gel-forming	234	A0A0G2K3A4	1	6
Laminin subunit beta 1	197	D3ZQN7	0	6
Low-density lipoprotein receptor-related protein 2	519	P98158	5	5
Apolipoprotein E	36	P02650	1	5
Multiple epidermal growth factor-like domains protein 6	165	O88281	0	5
Collagen alpha-1(I) chain	138	P02454	3	4
FAM193_C domain-containing protein	160	D3ZIG8	0	4
DNA helicase	218	E9PU01	0	4
Tenascin C	222	A0A0G2K1L0	5	3
Ubiquitin-40S ribosomal protein S27a	18	P62982	5	3
Amyloid-beta A4 protein	87	P08592	2	3
Cartilage oligomeric matrix protein	83	P35444	2	3
Voltage-dependent T-type calcium channel subunit alpha-1I	244	Q9Z0Y8	2	3
Peptidylprolyl isomerase (Cyclophilin)-like 2	?	Q5RKH8	1	3
FBA domain-containing protein	33	D3ZQ18	0	3
Human immunodeficiency virus type I enhancer-binding protein 2 homolog	267	Q00900	0	3
Sortilin-related receptor	247	P0DSP1	0	3
Laminin subunit alpha 1	338	D4A409	0	3
Latent-transforming growth factor beta-binding protein 4	175	D4A917	0	3
Multiple epidermal growth factor-like domains protein 8	298	Q9QYP0	0	3
Laminin subunit beta-2	196	P15800	0	3
Dentin matrix acidic phosphoprotein 1	53	P98193	0	3
Neurogenic locus notch homolog protein 3	244	Q9R172	4	2
Glypican 4	63	Q642B0	2	2
Latent-transforming growth factor beta-binding protein 1	187	Q00918	2	2
Neurogenic locus notch homolog protein 2	265	Q9QW30	2	2
Hemoglobin subunit beta-1	16	P02091	2	2
MHC_I_2 domain-containing protein	44	F7F021	2	2
Fibrillin 2	280	F1M5Q4	1	2
Low-density lipoprotein receptor-related protein 4	212	Q9QYP1	0	2
GLOBIN domain-containing protein	15	A0A0G2JSV6	0	2
Laminin subunit alpha 5	404	F1MAN8	1	2
Otogelin-like	239	F1LY16	1	2
Desmoglein 1	114	D3ZM39	1	2
Vesicle-associated membrane protein 3	?	P63025	1	2
Plakophilin 1	67	D3ZY51	0	2
Bromodomain and WD repeat domain-containing 1	259	D4AAI9	0	2
EF-hand domain-containing protein	90	A0A0G2K1V9	0	2
LRRGT00162	32	Q6QI46	0	2
Ryanodine receptor 1	565	F1LMY4	0	2
Baculoviral IAP repeat-containing 6	?	A0A0G2JZ53	0	2
SH3 domain-containing 19	?	D3Z8S0	0	2
Bombesin receptor subtype-3	44	Q8K418	0	2
Very low-density lipoprotein receptor	97	P98166	0	2
Ral guanine nucleotide dissociation stimulator,-like 1	88	A0A0G2JV91	0	2
ATP-binding cassette, subfamily A (ABC1), member 16	188	D3ZQI3	0	2
RRM domain-containing protein	131	A0A1W2Q629	0	2
Serum response factor-binding protein 1	49	Q66H19	0	2
Coiled-coil domain-containing 57	?	M0R9E4	0	2
Attractin-like 1	125	F1M3T8	0	2
G_PROTEIN_RECEP_F1_2 domain-containing protein	56	D4ABK4	0	2
Palmitoyltransferase	47	A0A0G2K7F3	0	2
Nuclear receptor subfamily 1, group H, member 5	57	D3ZFA7	0	2
Thrombospondin 3	104	A0A0G2JZH3	0	2
Low-density lipoprotein receptor-related protein	177	F1MAD0	0	2
Neurogenic locus notch homolog protein 1	271	Q07008	0	2
Receptor protein-tyrosine kinase	125	B5DFD6	0	2
Bromodomain testis-specific protein	107	D4A7T3	0	2
RAD21 cohesin complex component	72	Q4KLH7	0	2
Cadherin 15	86	Q75NI5	0	2
Tubulin beta chain	?	M0R8B6	0	2
Zinc finger CCCH type containing 6	131	F1LTU5	4	1
Annexin A2	39	Q07936	3	1
Proprotein convertase subtilisin/kexin type 5	201	P41413	4	1
Nuclear speckle splicing regulatory protein 1	64	Q4FZU3	4	1
Anionic trypsin-1	26	P00762	3	1
Actin, cytoplasmic 1	42	P60711	1	1
Collagen alpha-2(I) chain	130	P02466	1	1
Shroom family member 4	165	F1LVL5	1	1
[Histone H3]-trimethyl-L-lysine(4) demethylase	175	A0A0G2K6G9	1	1
SpoU_sub_bind domain-containing protein	?	D3ZQG0	2	1
Fibrous sheath-interacting protein 2	778	A0A096MJX4	0	1
Rho guanine nucleotide exchange factor 9	?	Q9QX73-DECOY	0	1
Immunoglobulin-like and fibronectin type III domain-containing 1	303	F1M2K0	0	1
MDS1 and EVI1 complex locus	118	D3ZM26	1	1
Enhancer trap locus 4	215	M0R5H1	1	1
Similar to hypothetical protein FLJ25371	54	Q5U3X7	2	1
DNA helicase MCM9	124	F1M5F3	2	1
Usherin	563	Q8K3K1	1	1
Insulin receptor substrate 1	131	P35570	1	1
Zinc finger CCCH-type-containing 4	127	D3ZVW3	1	1
TBC1 domain family member 9	143	A0A0G2K9K0	1	1
Interleukin-33	?	Q66H70-DECOY	0	1
ArfGAP with RhoGAP domain, ankyrin repeat and PH domain 3	170	A0A0G2JUX2	1	1
TGF_BETA_2 domain-containing protein	42	A2SY89	1	1
Integral membrane protein 2B	?	Q5XIE	2	1
HECT and RLD domain-containing E3 ubiquitin protein ligase family member 1	532	A0A0G2JTT6	1	1
HIVEP zinc finger 1	226	F1M9H4	0	1
Tetratricopeptide repeat domain 21A	?	D3ZZJ4-DECOY	0	1
PHD finger protein 14	104	A0A0G2K7P2	0	1
Triple functional domain protein	348	F1M0Z1	0	1
DNA helicase	92	D3ZFP4	0	1
Centrosomal protein of 295	270	A4L9P8	0	1
Cadherin EGF LAG seven-pass G-type receptor 3	359	O88278	1	1
Myosin-9	?	Q62812-DECOY	1	1
Dynein heavy chain 7, axonemal	?	Q63170-DECOY	1	1
Cysteine-rich transmembrane BMP regulator 1	114	D4AEK3	1	1
Ig-like domain-containing protein	41	Q6MGB8	1	1
Voltage-dependent L-type calcium channel subunit beta-1	66	P54283	1	1
ANK_REP_REGION domain-containing protein	267	A0A0G2JVW3	1	1
Platelet endothelial aggregation receptor 1	110	E9PTZ1	1	1
Gamma-tubulin complex component	118	D4A2A9	1	1
PH domain-containing protein	?	D3ZCK4-DECOY	1	1
Transmembrane serine protease 6	86	D3ZF49	1	1
Zinc finger protein 420-like	92	A0A0G2JX65	1	1
Cytochrome P450 2B1	56	P00176	1	1
Protein-glutamine gamma-glutamyltransferase K	91	P23606	1	1
Metallothionein	6	D3ZTJ2	1	1
Amiloride-sensitive sodium channel subunit alpha	?	P37089-DECOY	1	1
tRNA methyltransferase 10 homolog A	?	Q4KLI2-DECOY	1	1
Rho GTPase-activating protein 5	?	A0A0G2K7N9-DECOY	1	1
ML domain-containing protein	?	D3ZAS0-DECOY	1	1
Peroxiredoxin-2	22	P35704	1	1
Interleukin-1 receptor-associated kinase-like 2	?	Q4QQS0-DECOY	1	1
SPATS2-like protein	62	Q5U2T3	1	1
Similar to mKIAA1321 protein	73	M0R4K6	1	1
SH3 domain-containing protein	?	A0A096MK15-DECOY	0	1
Ig-like domain-containing protein	24	A0A0G2K8N2	1	1
WASH complex subunit 2	145	Q80X08	1	1
PHD-type domain-containing protein	214	D3ZG21	0	1
CAP-Gly domain-containing linker protein 1	?	Q9JK25-DECOY	0	1
Lipoxygenase homology domains 1	?	D4A3A1-DECOY	0	1
Zinc finger E-box-binding homeobox 2	137	E9PTC3	0	1
Fibrous sheath-interacting protein 2	?	A0A096MJX4-DECOY	0	1
CASP8 and FADD-like apoptosis regulator	55	C0H5Y5	0	1
Latent-transforming growth factor beta-binding protein 1	?	Q00918-DECOY	0	1
M-phase inducer phosphatase 2	64	P48966	0	1
Optineurin	67	Q8R5M4	0	1
Proteasome activator subunit 4	214	A0A0G2KAX0	0	1
RCG54282	195	F1LYG2	0	1
Ankycorbin	?	Q5U312-DECOY	0	1
Transcriptional enhancer factor TEF-5	?	F7EPU7-DECOY	0	1
High affinity cationic amino acid transporter 1	67	P30823	0	1
Tubulin beta-3 chain	50	Q4QRB4	0	1
C-type lectin domain-containing protein	32	D3ZG59	0	1
Epidermal growth factor receptor kinase substrate 8	92	F1M3L7	0	1
Zinc finger, BED-type-containing 4	131	D3ZUV0	0	1
Sodium/potassium-transporting ATPase subunit alpha-2	112	P06686	0	1
Disks large homolog 4	80	P31016	0	1
ABC transporter domain-containing protein	492	D4A885	0	1
C2H2-type domain-containing protein	107	F1M0V0	0	1
Chitinase domain-containing protein 1	45	A0JPQ9	0	1
Fibronectin type III and SPRY domain-containing 1-like	57	A0A0G2JZ60	0	1
Cullin-5	?	Q9JJ31-DECOY	0	1
Phosphoinositide 5-phosphatase	87	F1LP71	0	1
Coiled-coil domain-containing 54	?	D4A958-DECOY	0	1
Methylcytosine dioxygenase TET	223	F1LUQ3	0	1
Bromodomain-containing 4	156	D3ZGX8	0	1
Phosphofurin acidic cluster sorting protein 2	?	D3ZJG4-DECOY	0	1
Trace amine-associated receptor 6	?	Q923Y5-DECOY	0	1
Hexosyltransferase	61	B5DEY9	0	1
Serine/threonine-protein kinase WNK4	133	Q7TPK6	0	1
Tryptophan--tRNA ligase, cytoplasmic	54	Q6P7B0	0	1
Vacuolar fusion protein MON1 homolog	48	D4A0L1	0	1
DNA ligase	112	A0A096MKE9	0	1
Inositol 1,4,5-trisphosphate receptor type 3	?	Q63269-DECOY	0	1
Glutamate-rich protein 2	47	Q66H03	0	1
Mucin 5B, oligomeric mucus/gel-forming	449	D3ZAU0	0	1
HP domain-containing protein	242	F1M155	0	1
Tensin 1	204	F1LN42	0	1
USP domain-containing protein	290	A0A0G2K2C7	0	1
Low-density lipoprotein receptor	97	P35952	0	1
ANK_REP_REGION domain-containing protein	148	D4AE58	0	1
Gasdermin A	50	D3ZA32	0	1
Alpha-2-macroglobulin	164	P06238	0	1
Integrator complex subunit 3	118	D3ZUT9	0	1
Mediator complex subunit 30	20	A0A0G2JWW8	0	1
Tumor necrosis factor receptor superfamily member 4	30	P15725	0	1
FUS RNA-binding protein	53	Q5PQK2	0	1
COP9 signalosome complex subunit 2	52	P61203	0	1
Plasma membrane calcium-transporting ATPase 3	139	Q64568	0	1
Centrosomal protein 135	?	D3ZI35-DECOY	0	1
1-phosphatidylinositol 4,5-bisphosphate phosphodiesterase epsilon-1	?	Q99P84-DECOY	0	1
Histone lysine acetyltransferase CREBBP	265	Q6JHU9	0	1
Filamin A	280	C0JPT7	0	1
Myosin XVA	395	A0A0G2K1F7	0	1
Scaffold attachment factor B1	105	O88453	0	1
Actin filament-associated protein 1-like 1	87	D4AB98	0	1
Non-specific serine/threonine protein kinase	285	F1LNJ1	0	1
Synaptonemal complex protein 2	?	O70608-DECOY	0	1
Coiled-coil domain-containing protein 25	24	D4AAU6	0	1
SMC_N domain-containing protein	?	D4AB26-DECOY	0	1
Transcription activation suppressor family member 2	?	D3ZVI2-DECOY	0	1
Protein kinase domain-containing protein	?	D3ZBS8-DECOY	0	1
HEPN_DZIP3 domain-containing protein	134	D4A1V8	0	1
Inactive ubiquitin carboxyl-terminal hydrolase 54	?	Q6IE24-DECOY	0	1
AP2-interacting clathrin-endocytosis protein	?	D4A0X3-DECOY	0	1
Phosphoenolpyruvate carboxykinase, cytosolic [GTP]	69	P07379	0	1
BCL9 domain-containing protein	128	D4A7D6	0	1
RLF zinc finger	214	D3ZJX1	0	1
Golgin B1	?	A0A0G2JWG6-DECOY	0	1
Paternally-expressed 3	181	D4AB33	0	1
Coagulation factor VIII	251	D3ZEB1	0	1
Intersectin 2	?	M0R7A6-DECOY	0	1
Ras/Rap GTPase-activating protein SynGAP	?	Q9QUH6-DECOY	0	1
Ubiquitin-specific peptidase 24	?	F1LSM0-DECOY	0	1
B box-type domain-containing protein	86	A0A0G2K3P2	0	1
Breakpoint cluster region protein	120	F1LXF1	0	1
VWFA domain-containing protein	100	A0A0G2K7S2	0	1
EF-hand domain-containing protein	69	D3ZBF6	0	1
Membrane-associated guanylate kinase, WW and PDZ domain-containing protein 3	?	Q9JK71-DECOY	0	1
VWFA domain-containing protein	?	M0R6T8-DECOY	0	1
Phosphodiesterase	?	D3ZLC7-DECOY	0	1
Tripartite motif-containing 33	124	D3ZUK4	0	1
IQ and AAA domain-containing protein 1-like	?	Q6AXQ7-DECOY	0	1
NEDD4-binding protein 2-like 2	66	Q66H65	0	1
ULP_PROTEASE domain-containing protein	?	A0A0G2K935-DECOY	0	1
Receptor protein-tyrosine kinase	?	D3ZBN3-DECOY	0	1
Protein SMG9	58	Q5PQS6	0	1
Metalloreductase STEAP3	?	Q5RKL5-DECOY	0	1
SWI/SNF-related, matrix-associated, actin-dependent regulator of chromatin, subfamily c, member 1	121	A0A0G2K9D6	0	1
CAP-Gly domain-containing protein	345	F1LPD3	0	1
Thrombospondin type 1 domain-containing 7A	?	F1MA97-DECOY	0	1
DUF676 domain-containing protein	149	D3ZVB3	0	1
TBC1 domain family member 14	78	Q5CD77	0	1
Chondroitin sulfate proteoglycan 4	?	Q00657-DECOY	0	1
Thyroglobulin	?	P06882-DECOY	0	1
Transcription factor E2F7	99	D4A4D7	0	1
RNA-binding motif protein 27	119	F1M1R4	0	1
SSD domain-containing protein	159	Q6UY90	0	1
Guanylate cyclase soluble subunit beta-1	70	P20595	0	1
Chromodomain-helicase-DNA-binding protein 6	303	D3ZA12	0	1
FERM and PDZ domain-containing 1	150	D3ZW88	0	1
Transcription initiation factor IIE subunit beta	33	D3ZCP9	0	1
Leucine-rich PPR motif-containing protein, mitochondrial	157	Q5SGE0	0	1
Tetratricopeptide repeat domain 21B	150	D4A333	0	1
Actinin alpha 3	103	Q8R4I6	0	1
Spliceosome-associated factor 3, U4/U6 recycling protein	109	D3ZAS8	0	1
Zinc finger protein 865-like	112	M0R740	0	1
Pappalysin 2	199	D3ZQ32	0	1
PDZ domain-containing protein 2	?	Q9QZR8-DECOY	0	1
Receptor tyrosine kinase-like orphan receptor 2	105	D3ZNY8	0	1
Sperm-associated antigen 17	260	D3ZXP4	0	1
Multiple EGF-like domains 10	123	F1MAP4	0	1
Histone acetyltransferase	205	M0R4T9	0	1
Euchromatic histone lysine methyltransferase 1	141	A0A0G2K889	0	1
Unconventional myosin-IXb	225	Q63358	0	1
EF-hand domain-containing protein	?	D3ZSW4-DECOY	0	1
Voltage-dependent N-type calcium channel subunit alpha-1B	262	Q02294	0	1
Myocilin	56	Q9R1J4	0	1
Secretogranin-1	78	O35314	0	1
FCH and double SH3 domains 2	87	A0A0G2K219	0	1
Tubulin tyrosine ligase-like 5	137	D3ZAA1	0	1
DUF3496 domain-containing protein	63	A0A0G2K414	0	1
G protein pathway suppressor 2 (Predicted)	167	D4A198	0	1
Myomesin 3	?	D4A228-DECOY	0	1
Voltage-dependent R-type calcium channel subunit alpha-1E	252	Q07652	0	1
Integrin beta-3	87	Q8R2H2	0	1
Transmembrane 9 superfamily member 1	?	Q66HF2-DECOY	0	1
HAUS6_N domain-containing protein	105	A0A0G2K4Y6	0	1
Coiled-coil domain-containing protein 128	?	F1LYZ8-DECOY	0	1
Mitogen-activated protein kinase 15	?	Q9Z2A6-DECOY	0	1
Histone domain-containing protein	13	A0A0G2K7R1	0	1
Thrombospondin 1	128	A0A0G2JV24	0	1
Acyl-CoA-binding domain-containing protein 5	?	A0FKI7-DECOY	0	1
Beta-catenin-like protein 1	65	Q4V8K2	0	1
DDHD domain-containing protein	111	G3V8Q8	0	1
Vacuolar protein-sorting-associated protein 25	?	P0C0A1-DECOY	0	1
G_PROTEIN_RECEP_F3_4 domain-containing protein	97	F1LPZ0	0	1
RNA-binding motif protein 6	128	D4ACW0	0	1
Protein NDRG2	41	Q8VBU2	0	1
TACC_C domain-containing protein	305	A0A0G2K598	0	1
Thrombospondin type 1 domain-containing 7B	179	F1LPD7	0	1
TPR_REGION domain-containing protein	?	Q6AYE7-DECOY	0	1
Delta-like protein 1	77	P97677	0	1
Fanconi anemia group D2 protein homolog	164	Q6IV68	0	1
Unconventional myosin-Ie	127	Q63356	0	1
Cilia- and flagella-associated protein 206	71	A1A5Q4	0	1
NudC domain-containing protein 1	?	F7F163-DECOY	0	1
ERCC excision repair 5, endonuclease	?	D3ZTV2-DECOY	0	1
Glycylpeptide N-tetradecanoyltransferase	?	F1M110-DECOY	0	1
Unconventional myosin-Ie	?	Q63356-DECOY	0	1
Histone-lysine N-methyltransferase	419	F1M0L3	0	1
Specifically androgen-regulated gene protein	65	Q499V8	0	1
Ubiquitinyl hydrolase 1	92	M0R7V5	0	1
LPS-responsive beige-like anchor protein	309	A0A0G2JYI0	0	1
Spondin-1	91	P35446	0	1
SUN domain-containing protein	42	A0A0G2KBB4	0	1
Replication factor C subunit 1	?	D3ZFT1-DECOY	0	1
Sema domain-containing protein	213	D3Z981	0	1
Myosin binding protein C, fast-type (Predicted)	129	D3ZA38	0	1
Medium-chain specific acyl-CoA dehydrogenase, mitochondrial	?	P08503-DECOY	0	1
HID1 domain-containing	86	D4A0C3	0	1
Leucine zipper transcription factor-like protein 1	35	Q562C6	0	1
CCHC-type domain-containing protein	?	M0R4K3-DECOY	0	1
C2H2-type domain-containing protein	59	D3ZNU4	0	1
PEHE domain-containing protein	?	D3ZZY7-DECOY	0	1
FA complementation group M	225	A0A0G2K7F0	0	1
Histone H2A	14	D4ACV3 (+2)	0	1
Acetylcholine receptor subunit gamma	59	P18916	0	1
Growth arrest-specific protein 6	75	Q63772	0	1
SWI/SNF-related matrix-associated actin-dependent regulator of chromatin subfamily A containing DEAD/H box 1	117	D3Z9Z9	0	1
Zinc finger FYVE domain-containing protein	152	D3ZDC7	0	1
NAC-A/B domain-containing protein	?	M0R9L0-DECOY	0	1
Serine/threonine-protein kinase PRP4 homolog	117	Q5RKH1	0	1
G_PROTEIN_RECEP_F3_4 domain-containing protein	98	D3ZYH2	0	1
Ras GTPase-activating protein 1	115	P50904	0	1
Fer-1-like family member 4	224	D4ABP2	0	1
Muscarinic acetylcholine receptor M2	52	P10980	0	1
WD_REPEATS_REGION domain-containing protein	104	G3V6K4	0	1
UmuC domain-containing protein	?	D4A8I8-DECOY	0	1
Ngfi-A binding protein 2, isoform CRA_a	57	D4A4F4	0	1
Carnitine O-acetyltransferase	71	Q704S8	0	1
Toll-like receptor	90	E9PTL5	0	1
Pleckstrin homology domain-containing A5	?	E9PTG5-DECOY	0	1
ATP-dependent RNA helicase DHX30	?	Q5BJS0-DECOY	0	1
Muskelin	85	Q99PV3	0	1
RNB domain-containing protein	303	D4ADC2	0	1
Basonuclin 1	110	F1LUF8	0	1
Phospholipid-transporting ATPase	129	D3ZFC5	0	1
Angiopoietin-related protein 4	45	Q6TMA8	0	1
Protein kinase C and casein kinase substrate in neurons 2 protein	56	Q9QY17	0	1
Beta_helix domain-containing protein	?	A0A0G2K2J0-DECOY	0	1
TGF_BETA_2 domain-containing protein	?	D3ZGK9-DECOY	0	1
Potassium/sodium hyperpolarization-activated cyclic nucleotide-gated channel 4	129	Q9JKA7	0	1
1-phosphatidylinositol 4,5-bisphosphate phosphodiesterase beta-2	135	O89040	0	1
Hemogen	?	Q6AZ54-DECOY	0	1
NACHT domain-containing protein	212	M0R4M1	0	1
Cell division cycle-associated protein 3	30	Q68FW2	0	1
E1A binding protein p300, isoform CRA_b	77	A0A0G2QC09	0	1
Usherin	?	Q8K3K1-DECOY	0	1
Copine-9	62	Q5BJS7	0	1
MICAL-like protein 2	108	D3ZEN0	0	1
CBF domain-containing protein	120	D3ZNU1	0	1
MN1 proto-oncogene, transcriptional regulator	?	D4AAP6-DECOY	0	1
Integrator complex subunit 4	108	D3ZZQ6	0	1
SAM domain-containing protein	95	D3ZJT9	0	1
ADAM metallopeptidase domain 8	89	D3ZB52	0	1
Protein unc-13 homolog C	?	Q62770-DECOY	0	1
Mitogen activated protein kinase binding protein 1 (Predicted)	?	D3ZSY0-DECOY	0	1
Zinc finger and BTB domain containing 26 (Predicted), isoform CRA_a	?	D3ZG35-DECOY	0	1
Similar to regulator of sex-limitation candidate 1	58	M0R8G4	0	1
Protein-tyrosine-phosphatase	167	F1LPJ1	0	1
Small nuclear ribonucleoprotein Sm D2	14	B5DES0 (+1)	0	1
Paired domain-containing protein	?	D4ACZ2-DECOY	0	1
RCG24561	69	F1M9Z0	0	1
ANK_REP_REGION domain-containing protein	277	A0A0G2K916	0	1
Transmembrane protein 132C	?	F1LYB3-DECOY	0	1
ATP-dependent DNA/RNA helicase DHX36 Dhx36	114	D4A2Z8	0	1
SPATS2-like protein Spats2l	?	Q5U2T3-DECOY	0	1
Elongin-A Eloa	?	Q63187-DECOY	0	1
Calponin-homology (CH) domain-containing protein Lrch2	85	D4A456	0	1
Cytochrome P450 4F4 Cyp4f4	?	P51869-DECOY	0	1
HECT-type E3 ubiquitin transferase Hecw2	177	D4ADD3	0	1
C4a anaphylatoxin LOC103689965	?	A0A0G2JW12-DECOY (+1)	0	1
Apical endosomal glycoprotein Mamdc4	134	Q63191	0	1
Cyclin-dependent kinase 17 Cdk17	59	O35831	0	1
Nucleoporin 210-like Nup210l	?	D3Z8Z6-DECOY	0	1
RNA-binding motif protein 25-like 1 Rbm25l1	?	D3Z8R4-DECOY	0	1
ANK_REP_REGION domain-containing protein Trpv3	91	E9PU00	0	1
Integrator complex subunit 14 Ints14	57	Q66H58	0	1
RCG26366 RGD1565616	132	D3ZVN5	0	1
JmjC domain-containing protein Jmjd4	49	D4A029	0	1
Netrin receptor UNC5C Unc5c	103	Q761X5	0	1
Hypothetical protein LOC685699 LOC685699	26	D3ZTB2	0	1
Submandibular gland protein C Smgc	68	E9PTP9	0	1
RNA binding protein fox-1 homolog 1 Rbfox1	?	D3ZSL1-DECOY	0	1
Dopey_N domain-containing protein Dop1b	258	A0A0G2JXD9	0	1
Coiled-coil domain-containing protein 174 Ccdc174	54	Q5PQS7	0	1
HMG box domain-containing protein LOC103694314	43	A0A0G2KAP8 (+1)	0	1
Myosin motor domain-containing protein Myo19	108	D3Z8I9	0	1
Sorting nexin-20 Snx20	?	Q5BK61-DECOY	0	1
Adenine DNA glycosylase Mutyh	?	Q8R5G2-DECOY	0	1
Pleckstrin homology domain-containing family F member 1 Plekhf1	?	Q68FU1-DECOY	0	1
Receptor expression-enhancing protein 5 Reep5	21	B2RZ37	0	1
DS cell adhesion molecule-like 1 Dscaml1	230	D3ZPL7	0	1
ANK_REP_REGION domain-containing protein Ankdd1b	43	A0A0G2JT24	0	1
Cilia- and flagella-associated protein 157 Cfap157	?	Q4V7B0-DECOY	0	1
Putative oxidoreductase GLYR1 Glyr1	?	Q5RKH0-DECOY	0	1
Phosphoglucomutase 2-like 1 Pgm2l1	?	D3Z955-DECOY	0	1
FERM_C domain-containing protein ENSRNOG00000018500	88	D3ZU85	0	1
Actin filament-associated protein 1 Afap1	?	Q8VH46-DECOY	0	1
Ig-like domain-containing protein RT1-S3	41	F1LQF2	0	1
Xpo1 domain-containing protein Tnpo3	?	D4AAM0-DECOY	0	1
Microtubule-associated protein 4 Map4	?	Q5M7W5-DECOY	0	1
Tumor necrosis factor receptor superfamily, member 26 Tnfrsf26	23	A0A0G2K0D9	0	1
PHD finger protein 8 Phf8	114	D4AD31	0	1
Sprouty-related, EVH1 domain-containing protein 2 Spred2	47	Q3C2P8	0	1
Carboxypeptidase A4 Cpa4	47	D3ZHS5	0	1
Rho guanine nucleotide exchange factor 28 Arhgef28	?	P0C6P5-DECOY	0	1
Twist-related protein 1 Twist1	21	Q9EPJ1	0	1
Desmoglein 3 Dsg3	113	A0A0G2K294	0	1
RING-type domain-containing protein Rnf214	?	D4A3V4-DECOY	0	1
Heterogeneous nuclear ribonucleoprotein H3 (2H9) (Predicted), isoform CRA_c Hnrnph3	37	D4ABK7	0	1
CD109 molecule Cd109	162	D4A447	0	1
DLG-associated protein 5 Dlgap5	?	B1WC75-DECOY	0	1
USP domain-containing protein ENSRNOG00000058153	?	A0A0G2JYY1-DECOY	0	1
Sestrin 1 Sesn1	64	A0A0G2K4P1	0	1
ATP synthase F1 subunit alpha ENSRNOG00000054846	54	A0A0G2K099 (+1)	0	1
Hyaluronoglucosaminidase Cemip	160	D3ZWI0	0	1
FYVE and coiled-coil domain autophagy adaptor 1 Fyco1	?	D3Z9D2-DECOY	0	1
Gp_dh_N domain-containing protein ENSRNOG00000008363	36	D3ZQT0	0	1
WASH complex subunit 2 Washc2	?	Q80X08-DECOY	0	1
Collagen IV NC1 domain-containing protein Col4a6	158	A0A0G2K601	0	1
Voltage-dependent T-type calcium channel subunit alpha-1H Cacna1h	261	Q9EQ60	0	1
HAUS augmin-like complex subunit 8 Haus8	?	Q5BK57-DECOY	0	1
WD repeat-containing protein 35 Wdr35	133	A6N6J5	0	1
IGv domain-containing protein ENSRNOG00000057376	?	A0A0G2K7P6-DECOY (+2)	0	1
Ribosome biogenesis protein NOP53 Nop53	56	Q6QLN3	0	1
Metalloendopeptidase Bmp1	112	F1M798	0	1
Ubiquitinyl hydrolase 1 Mindy2	66	D3ZWA1	0	1
Transmembrane phosphatase with tensin homology (Predicted) Tpte2	?	D4ADC8-DECOY	0	1
G patch domain-containing 8 Gpatch8	166	F1M4M5	0	1
PA domain-containing protein Sppl2a	60	D3ZNG3	0	1
Lactase-phlorizin hydrolase Lct	217	Q02401	0	1
Paraneoplastic antigen Ma1 homolog Pnma1	40	Q8VHZ4	0	1
Cornifin-A Sprr1a	17	Q63532	0	1
AMP-binding domain-containing protein LOC316124	?	M0RDY4-DECOY	0	1
Intestinal mucin-like protein RGD:1594023	91	P98089	0	1
BTB domain-containing protein Klhl31	70	D3ZLT6	0	1
Pre-mRNA processing factor 40 homolog A (Yeast) (Predicted) Prpf40a	?	D3ZJ92-DECOY	0	1
Aldo-keto reductase family 1 member C18 Akr1c18	?	P51652-DECOY	0	1
Small G protein-signaling modulator 1 Sgsm1	123	D3ZAS2	0	1
C-type lectin domain-containing protein Klrh1	27	A0A0G2K314	0	1
Lymphocyte specific 1, isoform CRA_a Lsp1	37	Q4QQV6	0	1
RNA helicase Ddx6	?	D3ZD73-DECOY	0	1
6-phosphofructo-2-kinase/fructose-2,6-bisphosphatase 2 Pfkfb2	?	Q9JJH5-DECOY	0	1
Acyl-CoA synthetase family member 3 Acsf3	65	D3ZUX7	0	1
BTB domain and CNC homolog 2 Bach2	92	D3ZW33	0	1
Probable RNA-binding protein EIF1AD Eif1ad	19	Q5RKI6	0	1
Olfactory receptor Olr383	36	D4AC00	0	1
Alpha-1,6-mannosyl-glycoprotein 6-beta-N-acetylglucosaminyltransferase Mgat5b	?	D3ZRS9-DECOY	0	1
Neurotrophin-3 Ntf3	30	P18280	0	1
Insulin-like growth factor 2 mRNA-binding protein 3 Igf2bp3	?	A0A0G2K0Y2-DECOY	0	1
Lymphoid-restricted membrane protein ENSRNOG00000029308	59	F1LXR9	0	1
Methyltransf_25 domain-containing protein LOC100361025	41	A0A0G2K9I8 (+1)	0	1
Tissue factor pathway inhibitor Tfpi	35	Q02445	0	1
Bromo domain-containing protein Brd9	67	D4ACF5	0	1
Adaptin ear-binding coat-associated protein 1 Necap1	?	P69682-DECOY	0	1
RNA-binding region-containing protein 3 Rnpc3	58	Q4G055	0	1
Actin-related protein 3B Actr3b	36	F1LY09	0	1
LisH domain-containing protein Relch	135	D3ZJ01	0	1
Coiled-coil and C2 domain-containing protein 1A Cc2d1a	104	Q66HA5	0	1
Similar to human chromosome 15 open reading frame 39 RGD1305464	109	D4A2S6	0	1
UMP-CMP kinase Cmpk1	22	Q4KM73	0	1
THAP-type domain-containing protein Thap12	87	A0A0G2K8V6	0	1
Glycosyltransferase 8 domain-containing protein 1 Glt8d1	?	Q6AYF6-DECOY	0	1
Metastasis-associated protein MTA1 Mta1	79	Q62599	0	1
Alpha-mannosidase 2C1 Man2c1	116	P21139	0	1
TGF_BETA_2 domain-containing protein Gdf1	39	Q1HI69	0	1
Sodium channel protein type 4 subunit alpha Scn4a	209	P15390	0	1
von Willebrand factor A domain-containing 2 Vwa2	87	D4A0J4	0	1
Ras-associating domain-containing protein Rassf10	?	A0A0G2JT12-DECOY	0	1
Olfactory receptor Olr727	35	A0A0G2JVQ9 (+1)	0	1
Solute carrier family 5 member 9 Slc5a9	?	A0A0G2JY02-DECOY	0	1
Pentraxin 4 Ptx4	?	A0A0G2JZ18-DECOY	0	1
Glutaredoxin domain-containing protein ENSRNOG00000055630	12	A0A0G2JZB9	0	1
UBR-type domain-containing protein Ubr7	50	A0A0G2K9Q8	0	1
RRM domain-containing protein Srsf11	?	A0A0G2QC38-DECOY	0	1
Coiled-coil domain-containing 68 Ccdc68	31	A0JPN5	0	1
Sperm motility kinase Smok	74	A1A5Q6	0	1
RCG29601 Stk38l	?	A4GW50-DECOY	0	1
Similar to RIKEN cDNA D530033C11 (Predicted), isoform CRA_b Utp23	?	B1WBU0-DECOY	0	1
LYR motif-containing protein 9 Lyrm9	?	B2RZD7-DECOY	0	1
Anaphase-promoting complex subunit 10 Anapc10	21	B5DEP3	0	1
REST corepressor 3 Rcor3	61	B5DFE7	0	1
Olfactory receptor Olr582	?	D3Z8G1-DECOY	0	1
CRAL-TRIO domain-containing protein Rlbp1	?	D3Z956-DECOY	0	1
Sld5 domain-containing protein Gins3	?	D3Z9I4-DECOY	0	1
Ig-like domain-containing protein Mpzl3	26	D3ZBX8	0	1
Cullin-7 Cul7	?	D3ZEF4-DECOY	0	1
Sulfotransferase Hs3st3a1	43	D3ZFR1 (+1)	0	1
RCG42469 Zc3h10	46	D3ZLM7	0	1
Ferritin Ftmt	?	D3ZUG8-DECOY	0	1
TYR_PHOSPHATASE_2 domain-containing protein ENSRNOG00000009002	?	D3ZZP6-DECOY	0	1
RPOL4c domain-containing protein Polr2d	?	D4A259-DECOY	0	1
Small nuclear RNA-activating complex, polypeptide 4 Snapc4	?	D4A3C9-DECOY	0	1
Olfactory receptor Olr1350	35	D4A438	0	1
UmuC domain-containing protein Poli	81	D4A8I8	0	1
HIC ZBTB transcriptional repressor 2 Hic2	67	D4A9X7	0	1
G protein subunit alpha transducin 2 Gnat2	?	D4AA42-DECOY	0	1
Solute carrier family 25 member 36 Slc25a36	?	D4ACN9-DECOY	0	1
Coiled-coil domain containing 59 (Predicted), isoform CRA_a Ccdc59	28	D4ADF2	0	1
Prostate and testis expressed C LOC100361828	12	D4AE30	0	1
ANK_REP_REGION domain-containing protein Potec	?	E9PT17-DECOY	0	1
Bms1-type G domain-containing protein Bms1	120	E9PTV4	0	1
Phosphatase and actin regulator ENSRNOG00000014264	47	F1LNB2 (+1)	0	1
Fibroblast growth factor receptor Fgfr2	94	F1LSG7	0	1
DUF3730 domain-containing protein Focad	198	F1LU27	0	1
FAM75 domain-containing protein ENSRNOG00000043261	?	F1LUC8-DECOY	0	1
Similar to DNA segment, Chr 10, Wayne State University 102,-expressed RGD1563365	?	F1M6B3-DECOY	0	1
NAD(+) kinase Nadk	49	F7EXV6	0	1
Ig-like domain-containing protein RT1-Ha	25	F7FN89	0	1
Interleukin 31 receptor A Il31ra	?	M0R4P7-DECOY	0	1
G_PROTEIN_RECEP_F3_4 domain-containing protein ENSRNOG00000048663	?	M0R5A8-DECOY	0	1
Gp_dh_C domain-containing protein ENSRNOG00000042542	?	M0RCH4-DECOY	0	1
Oxidized low-density lipoprotein receptor 1 Olr1	42	O70156	0	1
UDP-glucose 6-dehydrogenase Ugdh	?	O70199-DECOY	0	1
Multidrug resistance-associated protein 6 Abcc6	?	O88269-DECOY	0	1
Phenylalanine-4-hydroxylase Pah	?	P04176-DECOY	0	1
Parathymosin Ptms	?	P04550-DECOY	0	1
6-phosphofructo-2-kinase/fructose-2,6-bisphosphatase 1 Pfkfb1	55	P07953	0	1
Proteasome subunit alpha type-3 Psma3	28	P18422	0	1
Coatomer subunit beta Copb1	?	P23514-DECOY	0	1
Apolipoprotein D Apod	?	P23593-DECOY	0	1
Hepatocyte nuclear factor 1-beta Hnf1b	61	P23899	0	1
Insulin-like growth factor 1 receptor Igf1r	155	P24062	0	1
Gap junction beta-4 protein Gjb4	?	P36380-DECOY	0	1
PDZ and LIM domain protein 1 Pdlim1	36	P52944	0	1
MAM domain-containing glycosylphosphatidylinositol anchor protein 2 Mdga2	107	P60756	0	1
V-type proton ATPase subunit B, brain isoform Atp6v1b2	?	P62815-DECOY	0	1
Ectonucleotide pyrophosphatase/phosphodiesterase family member 5 Enpp5	?	P84039-DECOY	0	1
Ephrin-A5 Efna5	26	P97605	0	1
Ciliary neurotrophic factor receptor subunit alpha Cntfr	41	Q08406	0	1
RUN domain-containing protein 3B Rundc3b	45	Q3B7K9	0	1
PX domain-containing protein kinase-like protein Pxk	65	Q4FZZ1	0	1
Nucleolar GTP-binding protein 2 Gnl2	84	Q4KLJ3	0	1
RRM domain-containing protein Srsf10	?	Q4KM38-DECOY	0	1
Protein tyrosine phosphatase receptor type C-associated protein Ptprcap	21	Q5I0I6	0	1
Transmembrane protease serine 11G Tmprss11g	?	Q5QSK2-DECOY	0	1
Solute carrier family 22 member 7 Slc22a7	?	Q5RLM2-DECOY	0	1
Polycomb group RING finger protein 6 Pcgf6	40	Q5XI70	0	1
G_PROTEIN_RECEP_F1_2 domain-containing protein Rxfp3	?	Q5Y986-DECOY	0	1
Prostaglandin E2 receptor EP2 subtype Ptger2	?	Q62928-DECOY	0	1
Probable tubulin polyglutamylase TTLL9 Ttll9	?	Q641W7-DECOY	0	1
Sclerostin domain-containing protein 1 Sostdc1	23	Q642G2	0	1
Disrupted in schizophrenia 1 homolog Disc1	93	Q810H6	0	1
DCM5 protein Dcm5	9	Q91ZP2	0	1
Protein kinase domain-containing protein Map2k6	?	Q925D6-DECOY	0	1
Histone deacetylase 7 Hdac7	26	Q99P96	0	1
Versican core protein Vcan	300	Q9ERB4	0	1
Fibrillar collagen NC1 domain-containing protein	?	Q9JI04-DECOY	0	1
Short transient receptor potential channel 4 Trpc4	112	O35119	0	1
SSD domain-containing protein Disp3	149	D3ZW02	0	1
UDENN FNIP1/2-type domain-containing protein Fnip2	129	D3Z8I3	0	1
DC_STAMP domain-containing protein LOC103690326	54	A0A0G2JZG1	0	1
Annexin A6 Anxa6	76	P48037	0	1
Metabotropic glutamate receptor 7 Grm7	102	P35400	0	1
Fibrillar collagen NC1 domain-containing protein Col11a2	162	F6T0B3	1	0
Non-specific serine/threonine protein kinase	875	A0A0G2K8N1	5	0
Collagen type V alpha 2 chain Col5a2	145	F1LQ00	1	0
BCL9 domain-containing protein Bcl9l	151	D4A0D9	1	0
Disintegrin and metalloproteinase domain-containing protein 25-like	86	F1LWE4	3	0
F-box domain-containing protein Fbxo38	134	D3ZIK8	1	0
Serine/threonine-protein kinase RIO1	65	G3V7T0	4	0
ArfGAP with SH3 domain, ankyrin repeat and PH domain 2	94	A0A0G2K808	2	0
Microtubule-actin cross-linking factor 1 Macf1	?	D3ZHV2-DECOY	1	0
Hemicentin 1 Hmcn1	612	F1M4Q3	1	0
Collagen type VII alpha 1 chain Col7a1	259	D3ZE04	1	0
USP domain-containing protein Usp34	330	A0A0G2JTF5	1	0
Myosin VIIb	?	F1M885	2	0
Collagen alpha-1(XI) chain	181	P20909	2	0
Collagen alpha-1(II) chain Col2a1	135	P05539	1	0
Signal recognition particle 54 protein	56	Q6AYB5	3	0
Hypothetical protein LOC680039 LOC680039	155	D3ZYT3	1	0
Integrin beta	?	B2RYB8	2	0
Early endosome antigen 1 Eea1	?	A0A0G2K051-DECOY	1	0
Zinc finger E-box-binding homeobox 1 Zeb1	122	Q62947	1	0
Netrin 4	?	A0A0G2JTN7	2	0
E3 ubiquitin-protein ligase	?	D4A7F0	2	0
Consortin_C domain-containing protein	84	D3ZKK3	3	0
Alpha-fetoprotein Afp	68	P02773	1	0
CW-type domain-containing protein Morc2	?	A0A0G2JWF7-DECOY	1	0
ATP-binding cassette sub-family C member 9 Abcc9	174	Q63563	1	0
Teneurin transmembrane protein 3 Tenm3	284	F1LV44	1	0
Olfactory receptor Olr851	35	D3ZQT5	1	0
WD repeat-containing protein 91 Wdr91	83	B2RYI0	1	0
CAAX prenyl protease Zmpste24	?	D4A5K6-DECOY	1	0
Biorientation of chromosomes in cell division 1-like 1	329	M0RC54	2	0
Dystrophin Dmd	?	P11530-DECOY	1	0
E3 ubiquitin-protein ligase UBR4 Ubr4	574	Q2TL32	1	0
C2 domain-containing protein	64	M0R7W7	2	0
RabBD domain-containing protein Exph5	215	F1LXT0	1	0
U5 small nuclear ribonucleoprotein 200 helicase Snrnp200	245	F1LNJ2	1	0
Fc fragment of IgG-binding protein-like 1	?	F7EZQ4	2	0
FAM75 domain-containing protein Spata31e1	154	D3ZCW3	1	0
ANK_REP_REGION domain-containing protein Ankrd45	?	D3Z8M5-DECOY	1	0
RNA polymerase-associated protein LEO1	77	Q641X2	2	0
PCI domain-containing protein Leng8	93	D3ZX52	1	0
Tyrosine-protein phosphatase non-receptor type Ptpn3	?	F1LQQ5-DECOY	1	0
Calponin-homology (CH) domain-containing protein Nav3	?	A0A0G2JZB7-DECOY	1	0
Splicing factor proline and glutamine-rich Sfpq	75	A0A0G2K8K0	1	0
DNA polymerase epsilon catalytic subunit Pole	?	D3Z8X4-DECOY	1	0
Colony-stimulating factor 2 receptor subunit beta Csf2rb	?	G3V608-DECOY	1	0
CUB and Sushi multiple domains 1 Csmd1	332	E9PT92	1	0
Probable phospholipid-transporting ATPase IIB Atp9b	129	D4ABB8	1	0
Chromodomain-helicase-DNA-binding protein 6	?	D3ZA12	2	0
Collagen type VI alpha 5 chain Col6a5	289	A0A0G2JTX7	1	0
WDFY family member 4	355	D4A748	2	0
GON-4-like protein	?	Q535K8	2	0
SP140 nuclear body protein	?	A0A0G2JZU7	2	0
DNA polymerase kappa	95	A0A0G2K4L7	2	0
Zinc finger protein 62 Zfp62	105	A0A0G2K5I8	1	0
Structural maintenance of chromosomes protein	?	D3ZE73	2	0
NHS actin-remodeling regulator	?	F1LU76	2	0
WD_REPEATS_REGION domain-containing protein Dmxl1	337	D4AA13	1	0
ADAM metallopeptidase domain 32	85	D3ZEP8	2	0
Protein phosphatase 6, regulatory subunit 1 Ppp6r1	98	A0A0G2JTK4	1	0
Spermatogenesis-associated 13	138	D3ZWB4	2	0
Thrombospondin type 1 domain-containing 7A	184	F1MA97	2	0
Castor zinc finger 1	184	F1M0M0	2	0
C2H2 AKAP95-type domain-containing protein	?	A0A0G2K9Y9	2	0
DNA dC->dU-editing enzyme APOBEC3	51	P60705	2	0
Integrin beta-4	201	Q64632	2	0
CCN family member 1 Ccn1	?	Q9ES72-DECOY	1	0
ASXL transcriptional regulator 2 Asxl2	130	D3Z8N9	1	0
Centrosomal protein 135	133	D3ZI35	2	0
Collagen IV NC1 domain-containing protein	161	F1MA59	2	0
Esco1 protein Esco1	95	B2GUX2	1	0
MICAL C-terminal-like protein Micalcl	?	Q4G091-DECOY	1	0
Phosphatidylinositol-3,4,5-trisphosphate-dependent Rac exchange factor 1 Prex1	184	D3ZS72	1	0
CW-type domain-containing protein Morc2b	116	D4A8J3	1	0
GRIP domain-containing protein Gcc1	88	D3ZPA1	1	0
BMP-binding endothelial regulator Bmper	76	F1M661	1	0
Ras and Rab interactor 2 Rin2	?	D4A6C4-DECOY	1	0
Non-specific serine/threonine protein kinase Dapk1	162	A0A0G2K5V8	1	0
Phosphoinositide phospholipase C	126	D4AAX6	2	0
NFRKB_winged domain-containing protein	139	A0A0G2K0N5	2	0
Thioredoxin-disulfide reductase Txnrd3	?	A0A0G2K0G3-DECOY	1	0
Family with sequence similarity 13, member C Fam13c	67	F1LUC1	1	0
RAF proto-oncogene serine/threonine-protein kinase Raf1	73	P11345	1	0
Thymocyte selection-associated family member 2	73	D3ZDR7	2	0
GTPase-activating protein and VPS9 domains 1 Gapvd1	165	D4A022	1	0
Spindle and centriole-associated protein 1 Spice1	96	Q5RKG1	1	0
Similar to RIKEN cDNA 2310003M01	24	Q5XII3	2	0
Semaphorin 3F Sema3f	90	A0A0G2K0S6	1	0
Tectonin beta-propeller repeat-containing protein 1	130	Q3ZBA0	2	0
Peptidase M12B domain-containing protein	87	D4AAT1	2	0
LsmAD domain-containing protein	114	A0A0G2JYE0	2	0
Collagen type IX alpha 2 chain	65	D3ZNT5	2	0
Fmp27_GFWDK domain-containing protein RGD1307929	249	F1LSX1	1	0
JmjC domain-containing protein Kdm7a	98	A0A0G2K1Z1	1	0
Family with sequence similarity 120A Fam120a	?	D4AB03-DECOY	1	0
CUE domain-containing protein N4bp2	182	D3ZLS6	1	0
Galactose-1-phosphate uridylyltransferase Galt	43	P43424	1	0
AP-4 complex subunit epsilon Ap4e1	126	D3ZX21	1	0
Perilipin 4 Plin4	141	M0R7S5	1	0
Microtubule-associated serine/threonine-protein kinase-like Mastl	?	D4A355-DECOY	1	0
EGF-like domain-containing protein Hhip	79	D3ZGL3	1	0
Sidekick cell adhesion molecule 2 Sdk2	240	A0A0G2K999	1	0
ATP-binding cassette sub-family B member 9 Abcb9	84	Q9QYJ4	1	0
cAMP-specific 3',5'-cyclic phosphodiesterase 4D Pde4d	?	P14270-DECOY	1	0
Calcium/calmodulin-dependent protein kinase type II subunit alpha Camk2a	54	P11275	1	0
G_PROTEIN_RECEP_F3_4 domain-containing protein Gprc5b	45	A0A0G2K4B0	1	0
Heterogeneous nuclear ribonucleoprotein L	68	F1LQ48	2	0
BHLH domain-containing protein	26	D3ZUG3	2	0
ZnMc domain-containing protein Mmp17	65	D3ZXJ0	1	0
UDP-GalNAc:beta-1,3-N-acetylgalactosaminyltransferase 1	?	Q6AY39	2	0
RING-type domain-containing protein Topors	?	D3ZZE0-DECOY	1	0
Dystonin Dst	847	D3ZC56	1	0
Zinc finger homeobox 3 Zfhx3	?	F1M4Q6-DECOY	1	0
HECT and RLD domain-containing E3 ubiquitin protein ligase family member 1 Herc1	?	A0A0G2JTT6-DECOY	1	0
Histone acetyltransferase KAT6A Kat6a	?	Q5TKR9-DECOY	1	0
Afadin Afdn	208	O35889	1	0
ANK_REP_REGION domain-containing protein Ankrd12	?	D3ZCH1-DECOY	1	0
SCO-spondin Sspo	551	Q700K0	1	0
Sacsin molecular chaperone Sacs	521	D4A1D3	1	0
Zinc finger protein 318 Zfp318	?	F1M0H0-DECOY	1	0
Low-density lipoprotein receptor-related protein 2 Lrp2	?	P98158-DECOY	1	0
Laminin subunit gamma 2 Lamc2	131	F1LRH4	1	0
GRIP and coiled-coil domain-containing protein 2 Gcc2	195	D3ZZL9	1	0
Fibrillin 2 Fbn2	?	F1M5Q4-DECOY	1	0
FSA_C domain-containing protein RGD1307100	554	A0A096MJT6	1	0
HIVEP zinc finger 1 Hivep1	?	F1M9H4-DECOY	1	0
Coiled-coil domain-containing 180 Ccdc180	194	F1LXD9	1	0
Kinesin-like protein Kif23	?	D4AAG4-DECOY	1	0
Similar to SPRED-3 (Predicted), isoform CRA_a Spred3	43	A0A096MJ78	1	0
Inactive pancreatic lipase-related protein 1 Pnliprp1	52	P54316	1	0
Vinculin Vcl	?	P85972-DECOY	1	0
Neurexin-2 Nrxn2	?	Q63374-DECOY	1	0
FAT atypical cadherin 1 Fat1	?	A0A0G2K5L1-DECOY	1	0
Striated muscle-specific serine/threonine-protein kinase Speg	?	Q63638-DECOY	1	0
TMF1-regulated nuclear protein 1 Trnp1	?	A0A0G2K0Y1-DECOY	1	0
Collagen, type VI, alpha 4 Col6a4	228	F1M6H4	1	0
Laminin subunit alpha 5 Lama5	?	F1MAN8-DECOY	1	0
Sema domain-containing protein Plxna2	212	D3ZWP6	1	0
Golgin subfamily A member 4 Golga4	260	Q5U4E6	1	0
Bromodomain PHD finger transcription factor Bptf	?	A0A0G2K7N8-DECOY	1	0
Lysine demethylase 2B Kdm2b	?	F1LLW9-DECOY	1	0
Coiled-coil domain-containing protein 114 Ccdc114	78	B1H228	1	0
Ciliogenesis and planar polarity effector 1 Cplane1	?	D3ZK35-DECOY	1	0
PINc domain-containing protein Swt1	?	D3ZHR0-DECOY	1	0
FHA domain-containing protein Fhad1	?	A0A140UHW9-DECOY	1	0
Ubiquitin-protein ligase E3A Ube3a	100	F1M7B8	1	0
RNA-binding protein 10 Rbm10	?	P70501-DECOY	1	0
NLR family member X1 Nlrx1	?	Q5FVQ8-DECOY	1	0
Xin actin-binding repeat-containing 1 Xirp1	126	D4ABA9	1	0
Integrator complex subunit 12 Ints12	?	Q68FR3-DECOY	1	0
Rho-GAP domain-containing protein Arhgap6	82	D4A5T6	1	0
HAP1 N-terminal domain-containing protein Bicdl1	65	A0A0G2JY46	1	0
Terminal uridylyl transferase 4 Tut4	164	A0A0G2JZ04	1	0
N-acetylgalactosaminyltransferase 7 Galnt7	?	Q9R0C5-DECOY	1	0
Multiple epidermal growth factor-like domains protein 6 Megf6	?	O88281-DECOY	1	0
Cytoskeleton-associated protein 5 Ckap5	?	F1M949-DECOY	1	0
Ubiquitin carboxyl-terminal hydrolase 7 Usp7	128	Q4VSI4	1	0
RAD51_interact domain-containing protein Rad51ap2	?	M0R7M4-DECOY	1	0
Ubiquitin carboxyl-terminal hydrolase 48 Usp48	119	Q76LT8	1	0
RNA helicase Dhx8	?	A0A0G2K283-DECOY	1	0
Protocadherin Fat 2 Fat2	?	O88277-DECOY	1	0
DNA helicase Chd9	?	A0A0G2JXQ2-DECOY	1	0
Metalloendopeptidase Bmp1	?	F1M798-DECOY	1	0
Centriolin Cntrl	268	D4A619	1	0
Dynein heavy chain domain 1 Dnhd1	?	A0A096MJU2-DECOY	1	0
SOGA family member 3 Soga3	103	D4A0A1	1	0
Uncharacterized protein ENSRNOG00000028545	585	F1LUD3	1	0
Nuclear receptor coactivator 2 Ncoa2	159	Q9WUI9	1	0
Teneurin transmembrane protein 3 Tenm3	?	F1LV44-DECOY	1	0
Rif1_N domain-containing protein Rif1	266	A0A0G2KB73	1	0
Cubilin Cubn	?	O70244-DECOY	1	0
Poly [ADP-ribose] polymerase Tnks2	127	D3ZRP5	1	0
Dystonin Dst	?	D3ZC56-DECOY	1	0
Transitional endoplasmic reticulum ATPase Vcp	89	P46462	1	0
Centriolin Cntrl	?	D4A619-DECOY	1	0
A-kinase anchor protein 11 Akap11	124	Q62924	1	0
Protein unc-45 homolog A Unc45a	103	Q32PZ3	1	0
Treslin_N domain-containing protein Ticrr	?	D3ZFP6-DECOY	1	0
HP domain-containing protein ENSRNOG00000046333	49	A0A0G2JW01	1	0
Kinesin motor domain-containing protein Cenpe	?	D3ZV60-DECOY	1	0
JmjC domain-containing protein Jmjd1c	?	F1LMK8-DECOY	1	0
Leucine-rich repeat flightless-interacting protein 1 Lrrfip1	80	Q66HF9	1	0
CS domain-containing protein Ptges3l1	?	Q5PQL9-DECOY	1	0
Nuclear receptor-binding SET domain protein 3 Nsd3	161	A0A0G2K001	1	0
BEN domain-containing 3 Bend3	?	M0RCL1-DECOY	1	0
ATP-binding cassette sub-family F member 1 Abcf1	95	Q6MG08	1	0
Potassium voltage-gated channel subfamily KQT member 3 Kcnq3	97	O88944	1	0
N(alpha)-acetyltransferase 16, NatA auxiliary subunit Naa16	94	M0RC73	1	0
Arf-GAP with coiled-coil, ANK repeat and PH domain-containing protein 2 Acap2	?	Q5FVC7-DECOY	1	0
Catenin (Cadherin associated protein), delta 1 (Predicted), isoform CRA_a Ctnnd1	104	D3ZZZ9	1	0
Thrombospondin 1 Thbs1	?	A0A0G2JV24-DECOY	1	0
Peptidylprolyl isomerase Fkbp5	51	Q5U2T9	1	0
Zinc finger protein 541 Zfp541	142	D3Z8I0	1	0
Pancreatic secretory granule membrane major glycoprotein GP2 Gp2	?	P19218-DECOY	1	0
Pleckstrin homology and RhoGEF domain-containing G1 Plekhg1	?	D4AE81-DECOY	1	0
Zinc finger CCHC domain-containing protein 2 Zcchc2	125	Q498S6	1	0
Probable tRNA N6-adenosine threonylcarbamoyltransferase Osgep	?	Q9WVS2-DECOY	1	0
MAP7 domain-containing 2 Map7d2	80	D4A4L4	1	0
G_PROTEIN_RECEP_F3_4 domain-containing protein Vom2r73	96	M0R8D6	1	0
Coiled-coil domain-containing protein 82 Ccdc82	?	Q66H73-DECOY	1	0
Nuclear cap-binding protein subunit 1 Ncbp1	?	Q56A27-DECOY	1	0
DNA helicase Chd2	?	A0A0G2KA92-DECOY	1	0
DMAP_binding domain-containing protein Dip2b	171	A0A0G2JY22	1	0
DNA-directed RNA polymerase subunit beta Polr2b	?	G3V8Y5-DECOY	1	0
Rho GTPase-activating protein 20 Arhgap20	?	Q6REY9-DECOY	1	0
Delta-like protein 1 Dll1	?	P97677-DECOY	1	0
VPS8 subunit of CORVET complex Vps8	147	D4A5F7	1	0
Microtubule-associated scaffold protein 2 Mtus2	147	A0A0G2K4U7	1	0
Carboxypeptidase M Cpm	?	D4A9Q5-DECOY	1	0
Transmembrane channel-like protein 5 Tmc5	111	Q5M7W4	1	0
Hypoxanthine phosphoribosyltransferase Prtfdc1	26	B2RYS6	1	0
RCG36096 Zfp518b	?	D4ABC6-DECOY	1	0
Calcineurin-binding protein cabin-1 Cabin1	243	O88480	1	0
Myosin, heavy chain 15 Myh15	220	A0A0G2JY53	1	0
Calmodulin-regulated spectrin-associated protein 1 Camsap1	?	D3Z8E6-DECOY	1	0
POLAc domain-containing protein Poln	96	F1LWX6	1	0
Bromodomain adjacent to zinc finger domain protein 1B Baz1b	170	G3V661	1	0
Zinc finger protein 536 Zfp536	?	D3ZJS6-DECOY	1	0
CSD_1 domain-containing protein Ybx1-ps3	?	D3ZEV0-DECOY	1	0
Helicase, POLQ-like Helq	119	E9PT19	1	0
Lebercilin domain-containing protein Lca5l	?	A0A140UHY0-DECOY	1	0
Cationic trypsin-3 Try3	26	P08426	1	0
CD177 molecule Cd177	?	D3ZCH9-DECOY	1	0
Beta-adrenergic receptor kinase 1 Grk2	?	P26817-DECOY	1	0
E3 ubiquitin-protein ligase KCMF1 Kcmf1	42	A0A0G2JX46	1	0
Similar to solute carrier family 25, member 35, isoform CRA_a Slc25a35	32	B0BNI6	1	0
F5/8 type C domain-containing protein F5	206	A0A0G2JXI1	1	0
Glutamate receptor 3 Gria3	100	P19492	1	0
Cyclin-dependent kinase 12 Cdk12	?	Q3MJK5-DECOY	1	0
Ephrin type-A receptor 7 Epha7	112	P54759	1	0
Pecanex_C domain-containing protein Pcnx2	235	D4AB99	1	0
MFS domain-containing protein Mfsd1	51	D3ZV75	1	0
Slingshot homolog 2 (Drosophila) (Predicted) Ssh2	?	F1M4Q5-DECOY	1	0
N-acetylglucosamine-1-phosphate transferase subunits alpha and beta Gnptab	?	D3ZKE0-DECOY	1	0
Tyrosine-protein kinase receptor TYRO3 Tyro3	?	P55146-DECOY	1	0
ANK_REP_REGION domain-containing protein Ankrd11	292	D3ZSU6	1	0
Protein kinase C and casein kinase substrate in neurons protein 1 Pacsin1	?	Q9Z0W5-DECOY	1	0
26S proteasome non-ATPase regulatory subunit 2 Psmd2	?	Q4FZT9-DECOY	1	0
Takusan domain-containing protein ENSRNOG00000058047	23	A0A0G2JY84	1	0
Glutamate receptor ionotropic, NMDA 2B Grin2b	?	Q00960-DECOY	1	0
Nuclear receptor coactivator 3 Ncoa3	115	Q9EPU2	1	0
Protein jagged-1 Jag1	134	Q63722	1	0
Signal transducer and activator of transcription 5A Stat5a	?	Q62771-DECOY	1	0
RING-type E3 ubiquitin transferase Zfp598	99	D3ZR64	1	0
UBA domain-containing protein Tnrc6c	175	D3ZRA6	1	0
Poly(A)-specific ribonuclease Cnot6l	?	F1M642-DECOY	1	0
CUB domain containing protein 1 (Predicted) Cdcp1	93	D3ZVA1	1	0
WD_REPEATS_REGION domain-containing protein Wdr33	145	F1LT09	1	0
Olfactomedin-like domain-containing protein Olfml2a	75	D3ZMR0	1	0
G_PROTEIN_RECEP_F3_4 domain-containing protein ENSRNOG00000033507	98	F1LVS7	1	0
TRAF3-interacting protein 3 Traf3ip3	59	Q5FVQ1	1	0
Centriolar coiled-coil protein 110 Ccp110	?	D4A3J9-DECOY	1	0
Chorein_N domain-containing protein Uhrf1bp1	159	D3ZMR2	1	0
SAM domain-containing protein ENSRNOG00000025273	66	F1M8A7	1	0
FIST_C domain-containing protein Fbxo22	?	Q32Q88-DECOY	1	0
Peroxiredoxin-1 ENSRNOG00000017695	22	A0A0G2K3Z9 (+1)	1	0
Sterol O-acyltransferase 2 Soat2	?	Q7TQM4-DECOY	1	0
C-Jun-amino-terminal kinase-interacting protein 2 Mapk8ip2	?	G3V9M2-DECOY	1	0
SWI/SNF-related, matrix-associated, actin-dependent regulator of chromatin, subfamily c, member 2 Smarcc2	?	D4A510-DECOY	1	0
Carbonyl reductase 3 Cbr3	31	B2GV72	1	0
Xanthine dehydrogenase/oxidase Xdh	146	P22985	1	0
Rab3 GTPase-activating protein non-catalytic subunit Rab3gap2	?	Q5U1Z0-DECOY	1	0
Coiled-coil domain-containing 6 Ccdc6	?	D4AEK9-DECOY	1	0
Transmembrane protease serine 9 Tmprss9	?	P69526-DECOY	1	0
Signal peptide, CUB domain and EGF-like domain-containing 3 Scube3	?	F1LV96-DECOY	1	0
BUB1 mitotic checkpoint serine/threonine kinase Bub1	120	D4A5D3	1	0
LRRGT00186 LOC498236	106	Q6QI22	1	0
Septin-1 Septin1	?	Q5EB96-DECOY	1	0
Synaptosomal-associated protein ENSRNOG00000050552	23	M0R4V3	1	0
NACHT domain-containing protein Nlrp14	107	F1M918	1	0
FERM, ARHGEF and pleckstrin domain-containing protein 1 Farp1	?	F1LYQ8-DECOY	1	0
Serotransferrin Tf	76	P12346	1	0
Leucine rich repeat containing 38 (Predicted) Lrrc38	?	D3ZYA6-DECOY	1	0
Similar to Protein KIAA0586 LOC690035	?	F1LZT2-DECOY	1	0
ATG_C domain-containing protein Atg2b	220	F1MAF8	1	0
RBR-type E3 ubiquitin transferase Rnf31	?	E9PU29-DECOY	1	0
Vacuolar protein sorting-associated protein 35 Vps35	92	G3V8A5	1	0
Transketolase Tkt	68	P50137	1	0
RBR-type E3 ubiquitin transferase Ankib1	?	D4A731-DECOY	1	0
Zinc finger, C3H1-type-containing Zfc3h1	208	A0A0G2K5R4	1	0
Tissue-type plasminogen activator Plat	?	P19637-DECOY	1	0
Adhesion G protein-coupled receptor L1 Adgrl1	167	O88917	1	0
TBC1 domain family member 31 Tbc1d31	124	D3ZTA2	1	0
Zinc finger protein 60-like LOC100910046	?	D3ZR88-DECOY (+1)	1	0
POP1 homolog, ribonuclease P/MRP subunit Pop1	117	D4AE75	1	0
Mediator of RNA polymerase II transcription subunit 1 Med1	?	D3ZRN2-DECOY	1	0
Phosphoinositide phospholipase C Plch2	?	D4AAX6-DECOY	1	0
Alsin Als2	182	P0C5Y8	1	0
ATP-dependent 6-phosphofructokinase, platelet type Pfkp	86	P47860	1	0
Ubiquitin carboxyl-terminal hydrolase CYLD Cyld	107	Q66H62	1	0
Elastin microfibril interfacer 1 Emilin1	95	D3Z9E1	1	0
28S ribosomal protein S25, mitochondrial Mrps25	20	Q4QR80	1	0
Flotillin-2 Flot2	47	Q9Z2S9	1	0
GAS2-like protein 2 Gas2l2	?	D3ZUE1-DECOY	1	0
Tantalus domain-containing protein Prr14l	?	M0RAJ5-DECOY	1	0
G protein-coupled receptor kinase interacting ArfGAP 2 Git2	85	Q66H91	1	0
Calpain-13 Capn13	77	Q5BK10	1	0
C2H2-type domain-containing protein Zfp609	151	D4ACN4	1	0
Signal transducer and activator of transcription 5B Stat5b	90	P52632	1	0
Plakophilin 4 Pkp4	?	F1M2K6-DECOY	1	0
Heterogeneous nuclear ribonucleoprotein H3 (2H9) (Predicted), isoform CRA_c Hnrnph3	?	D4ABK7-DECOY	1	0
Solute carrier family 12 member 1 Slc12a1	121	P55016	1	0
Rho GTPase-activating protein 35 Arhgap35	170	P81128	1	0
Similar to Vigilin (High density lipoprotein-binding protein) RGD1563104	142	D4A4T3	1	0
Cytosolic Fe-S cluster assembly factor NUBP1 Nubp1	34	Q5I0L4	1	0
Tetratricopeptide repeat and ankyrin repeat-containing 1 Trank1	?	D3ZSG2-DECOY	1	0
Calcium homeostasis modulator protein 6 Calhm6	35	Q561R8	1	0
Histone deacetylase 7 Hdac7	?	Q99P96-DECOY	1	0
CCR4-NOT transcription complex subunit 10 Cnot10	82	Q5XIA4	1	0
Utrophin Utrn	?	A0A0G2JW60-DECOY	1	0
Fibrillar collagen NC1 domain-containing protein Col5a3	172	Q9JI04	1	0
Protein FAM47E-like LOC102552474	?	D4ADV7-DECOY	1	0
1-phosphatidylinositol-3-phosphate 5-kinase Pikfyve	?	D3ZYT8-DECOY	1	0
Lysozyme C-1 Lyz1	17	P00697	1	0
NLR family pyrin domain-containing 2 Nlrp2	119	M0RA38	1	0
Phosphatase and actin regulator Phactr4	74	M0R7T1	1	0
Dynamin-1-like protein Dnm1l	84	O35303	1	0
Coronin-7 Coro7	?	O35828-DECOY	1	0
RCG55135, isoform CRA_b Tln1	?	G3V852-DECOY	1	0
Phosphatidylinositol 3-kinase catalytic subunit type 3 Pik3c3	102	O88763	1	0
Similar to KIAA0825 protein RGD1560883	?	A0A1W2Q691-DECOY	1	0
Tyrosine-protein kinase Itk	72	D4A7W7	1	0
Importin N-terminal domain-containing protein Tnpo1	?	F1LQP9-DECOY	1	0
Similar to casein kinase 1, gamma 3 isoform 2 LOC500584	50	A0A0G2JXW3	1	0
DnaJ heat shock protein family (Hsp40) member C7 Dnajc7	?	A0A0G2K435-DECOY	1	0
Cyclin N-terminal domain-containing protein Ccne2	?	D3ZQ41-DECOY	1	0
Uncharacterized protein ENSRNOG00000061650	?	A0A0G2JUE2-DECOY	1	0
TIAM Rac1-associated GEF 2 Tiam2	192	D3ZMS5	1	0
SH3 and multiple ankyrin repeat domains protein 1 Shank1	226	Q9WV48	1	0
Methylcytosine dioxygenase TET Tet3	195	D3ZQT7	1	0
Pappalysin 2 Pappa2	?	D3ZQ32-DECOY	1	0
Guanine nucleotide exchange factor for Rab-3A Rab3il1	?	Q99NH3-DECOY	1	0
Sphingosine 1-phosphate receptor 1 S1pr1	?	P48303-DECOY	1	0
Diacylglycerol kinase beta Dgkb	90	P49621	1	0
PINc domain-containing protein Smg5	114	E9PU03	1	0
Liprin-alpha-3 Ppfia3	133	Q91Z79	1	0
Myosin heavy chain 7B Myh7b	222	B6RK61	1	0
HORMA domain-containing protein 1 Hormad1	45	D3ZWE7	1	0
Eukaryotic translation initiation factor 3 subunit J Eif3j	29	A0JPM9	1	0
Fibronectin Fn1	273	P04937	1	0
Methylthioribulose-1-phosphate dehydratase Apip	?	D3ZUI1-DECOY	1	0
Ac1158 Rsl1d1	61	Q7TQ86	1	0
Rab3 GTPase-activating protein catalytic subunit Rab3gap1	87	P69735	1	0
Aurora kinase A Aurka	?	P59241-DECOY	1	0
Peptidylprolyl isomerase Fkbp10	65	Q5U2V1	1	0
Takusan domain-containing protein ENSRNOG00000046132	19	F1M6K3	1	0
Sodium-driven chloride bicarbonate exchanger Slc4a10	?	Q80ZA5-DECOY	1	0
KRAP_IP3R_bind domain-containing protein Itprid1	115	D3ZPH2	1	0
Potassium channel subfamily T member 1 Kcnt1	140	Q9Z258	1	0
Transient receptor potential cation channel subfamily M member 4 Trpm4	135	Q9ESQ5	1	0
Progranulin Grn	63	P23785	1	0
Dynein light chain 2, cytoplasmic Dynll2	10	Q78P75	1	0
ATR-interacting protein Atrip	?	D4A4M3-DECOY	1	0
E3 ubiquitin-protein ligase PDZRN3 Pdzrn3	119	P68907	1	0
RNA helicase Ddx56	61	A0A0G2K0E0	1	0
UBX domain-containing protein Ubxn6	58	A0A0G2K012	1	0
Sperm-tail PG-rich repeat-containing protein 2 Stpg2	?	A1A5R9-DECOY	1	0
G protein pathway suppressor 2 Gps2	?	Q5XII2-DECOY	1	0
Epididymal-specific lipocalin-5 Lcn5	?	P06911-DECOY	1	0
Glycosylphosphatidylinositol anchor attachment 1 Gpaa1	68	Q6AYM8	1	0
Glutamyl-tRNA(Gln) amidotransferase subunit B, mitochondrial Gatb	?	M0R4L6-DECOY	1	0
Dentin sialophosphoprotein Dspp	70	Q62598	1	0
Aldehyde oxidase 4 Aox4	148	Q5QE79	1	0
Nardilysin Nrdc	133	P47245	1	0
Carboxypeptidase Z Cpz	?	O54858-DECOY	1	0
SH2 domain-containing protein Clnk	?	A0A096MKD7-DECOY	1	0
Adipogenin-like Adig	?	D4A299-DECOY	1	0
Nudix hydrolase domain-containing protein LOC100909830	41	A0A0G2QC37 (+1)	1	0
Nodal modulator 1 Nomo1	133	D3ZSA9	1	0
Oncoprotein-induced transcript 3 protein Oit3	?	Q6V0K7-DECOY	1	0
Beta-sarcoglycan Sgcb	35	A0A0G2K1V7	1	0
Integrin_alpha2 domain-containing protein Itga9	?	D3ZN51-DECOY	1	0
Activin receptor type-2B Acvr2b	?	P38445-DECOY	1	0
Homeobox domain-containing protein Cdx2	?	Q9ESV7-DECOY	1	0
MHC_I_2 domain-containing protein Raet1e	?	F7F021-DECOY	1	0
Ribonuclease 11 Rnase11	21	Q5GAL9	1	0
USP1-associated factor 1 Wdr48	?	A0A0G2KAW5-DECOY	1	0
Proline-, glutamic acid- and leucine-rich protein 1 Pelp1	?	Q56B11-DECOY	1	0
Taste receptor type 2 member 117 Tas2r117	?	Q675B8-DECOY	1	0
Poly(ADP-ribose) glycohydrolase Parg	109	Q9QYM2	1	0
G_PROTEIN_RECEP_F3_4 domain-containing protein Vom2r22	?	A0A096MJB2-DECOY (+1)	1	0
Twisted gastrulation BMP-signaling modulator 1 Twsg1	25	D4A9T2	1	0
SAM domain-containing protein Scml4	?	A0A0G2K2K4-DECOY	1	0
Protein kinase C iota type Prkci	?	F1M7Y5-DECOY	1	0
Endothelial cell-specific molecule 1 Esm1	?	P97682-DECOY	1	0
Tubulin beta-2A chain Tubb2a	?	P85108-DECOY (+2)	1	0
Ig-like domain-containing protein Psg29	53	Q4V8K0	1	0
Nucleolin Ncl	77	P13383	1	0
Amyloid-beta precursor protein K670N M671L OS=Homo sapiens OX=9606 GN=APP	?	P05067mut-DECOY	1	0
Dynein, axonemal, heavy chain 6 Dnah6	474	F1LXT8	1	0
Collagen IV NC1 domain-containing protein	164	A0A0G2K742	1	0
Malate dehydrogenase 1B	60	A0A0G2JVU8	1	0
DUF3715 domain-containing protein	?	M0RAP6-DECOY	1	0
Sushi, von Willebrand factor type A, EGF and pentraxin domain-containing protein 1	387	P0C6B8	1	0
Cilia and flagella-associated protein 45	?	G3V739-DECOY	1	0
Programmed cell death 11	?	D3ZNI3-DECOY	1	0
Adenylosuccinate lyase	55	D3ZW08	1	0
DUF4482 domain-containing protein	73	D3ZYL2	1	0
Disks large-associated protein 2	?	P97837-DECOY	1	0
Protein kinase domain-containing protein	144	D3ZA65	1	0
VWFA domain-containing protein	?	Q6VPP3-DECOY	1	0
Neural cell adhesion molecule 2	?	A0A0G2K7P9-DECOY	1	0
Actin-like	?	A0A0G2KAE0-DECOY	1	0
SLIT and NTRK-like family, member 1	78	D3Z8D8	1	0
CLLAC domain-containing protein	?	D3ZFD3-DECOY	1	0
40S ribosomal protein S8	24	M0R7Q5 (+2)	1	0
Acid-sensing ion channel 3	?	O35240-DECOY	1	0
Tyrosinase	60	D4A9G4	1	0
Rac GTPase-activating protein 1	?	B2GV02-DECOY	1	0
Elongin-A	87	Q63187	1	0
RNA-binding protein 5	92	B2GV05	1	0
Olfactory receptor	?	D3ZAJ3-DECOY	1	0
Nucleophosmin	?	D3ZP59-DECOY	1	0
PDZ domain-containing protein 2	294	Q9QZR8	1	0
N-terminal Ras-GEF domain-containing protein	25	D3ZWL3 (+1)	1	0
Homeobox domain-containing protein	36	A0A0G2K2C0	1	0
ADP-ribosylation factor GTPase-activating protein 3	58	Q4KLN7	1	0
RCG32622	?	D3Z8U4-DECOY	1	0
Solute carrier family 25 member 34	?	Q5XIF9-DECOY	1	0
GPALPP motifs-containing protein 1	39	Q4V893	1	0
Unconventional myosin-Ia	97	Q62774	1	0
Transmembrane 9 superfamily member 1	67	Q66HF2	1	0
Beta-1,4-N-acetylgalactosaminyltransferase	?	D4A750-DECOY	1	0
HP domain-containing protein	96	D3Z8F1	1	0
DEP domain-containing protein	93	D3ZGJ9	1	0
Ring finger protein 151	27	D3ZJQ8	1	0
HECT-type E3 ubiquitin transferase	179	F1M4Q8	1	0
Sodium-dependent neutral amino acid transporter B(0)AT2	82	Q08469	1	0
1-phosphatidylinositol 4,5-bisphosphate phosphodiesterase gamma-2	148	P24135	1	0
PIN2/TERF1-interacting telomerase inhibitor 1	37	A4L691	1	0
Tripartite motif-containing protein 54	41	Q5XIH6	1	0
Pyridoxal phosphate phosphatase	?	Q8VD52-DECOY	1	0
Neurogenic differentiation factor 1	?	Q64289-DECOY	1	0
Vomeronasal type-1 receptor	?	F1M266-DECOY (+1)	1	0
A to I editase domain-containing protein	?	D4ADL5-DECOY	1	0
G_PROTEIN_RECEP_F3_4 domain-containing protein	248	D4AA82	1	0
Pituitary adenylate cyclase-activating polypeptide	20	P13589	1	0
Coiled-coil domain-containing 73	116	F1M0U1	1	0
C2H2-type domain-containing protein	115	D3ZQB7	1	0
NUAK family SNF1-like kinase 2	70	Q66HE5	1	0
Protein RRNAD1	53	Q6AYG0	1	0
SH3 and multiple ankyrin repeat domains protein 3	186	Q9JLU4	1	0
Protein-L-isoaspartate (D-aspartate) O-methyltransferase domain-containing 1	41	D4A629	1	0
Zinc finger protein 710	?	D4A0K8-DECOY	1	0
Golgin-45	45	Q6AYB8	1	0
High mobility group protein B1-like	?	D3ZIU9-DECOY	1	0
Formin-binding protein 1-like	?	Q2HWF0-DECOY	1	0
Mitoferrin-1	37	Q66H23	1	0
Protein kinase domain-containing protein	53	D3ZKP6	1	0
ShKT domain-containing protein	?	E9PTT8-DECOY	1	0
Glutamate-rich 3	?	F1MA76-DECOY	1	0
Tankyrase_bdg_C domain-containing protein	192	A0A0G2JZ88	1	0
Septin-8	?	B0BNF1-DECOY	1	0
Pleckstrin homology, MyTH4 and FERM domain-containing H1	150	D4AA54	1	0
Dihydropyrimidinase-related protein 3	62	Q62952	1	0
LRRC37AB_C domain-containing protein	101	F1MAE5	1	0
G_PROTEIN_RECEP_F1_2 domain-containing protein	64	D4AAS1	1	0
Kelch-like protein 12	?	Q8R2H4-DECOY	1	0
STAS domain-containing protein	?	D3Z9I5-DECOY	1	0
Bile salt export pump	146	O70127	1	0
Leukosialin	?	P13838-DECOY	1	0
Protein ZNF365	?	Q5PQS2-DECOY	1	0
Similar to BC067074 protein	248	A0A0G2K8H2	1	0
Alpha-synuclein	15	P37377	1	0
Signal peptide, CUB domain and EGF-like domain-containing 3	109	F1LV96	1	0
Heterogeneous nuclear ribonucleoprotein U	?	Q6IMY8-DECOY	1	0
Alpha-2-macroglobulin	?	P06238-DECOY	1	0
Carboxypeptidase B2	?	Q9EQV9-DECOY	1	0
Family with sequence similarity 156, member B	?	M0R905-DECOY	1	0
Junctophilin-2	74	Q2PS20	1	0
DUF2052 domain-containing protein	39	D4A4L2	1	0
HEAT repeat-containing protein 6	?	A1EC95-DECOY	1	0
DNA damage-inducible 1 homolog 2	?	A0A096MJP9-DECOY	1	0
Cytochrome P450, family 2, subfamily j, polypeptide 16	58	A0A0G2JTQ9	1	0
Adhesion G protein-coupled receptor E4	77	A0A0G2K538	1	0
Heat shock protein family B (small), member 11	?	A0A0G2K664-DECOY	1	0
ArfGAP with SH3 domain, ankyrin repeat and PH domain 2	?	A0A0G2K808-DECOY	1	0
RCG56631, isoform CRA_d	117	A0A0G2K904	1	0
Myozenin 2	30	A0A0G2KAQ5	1	0
Calcium-activated potassium channel subunit beta-3	26	A7VL23	1	0
Tumor protein p53-inducible protein 13	43	B0BN44	1	0
F-actin-capping protein subunit alpha-1	33	B2GUZ5	1	0
Galactosylgalactosylxylosylprotein 3-beta-glucuronosyltransferase	?	B2GV35-DECOY	1	0
LUC7-like 2 (S. cerevisiae)	47	B2RYP6	1	0
Protein transport protein Sec61 subunit gamma	8	B5DEL7	1	0
Small nuclear ribonucleoprotein G	?	B5DEP7-DECOY	1	0
Carbonic anhydrase	?	B5DFG6-DECOY	1	0
Chromodomain-helicase-DNA-binding protein 5	?	D3ZD32-DECOY	1	0
Olfactory receptor Olr821	36	D3ZFA4 (+1)	1	0
Peptidase S1 domain-containing protein	29	D3ZFG3	1	0
40S ribosomal protein S12	15	D3ZG05	1	0
Cytoskeleton-associated protein 4	36	D3ZH41	1	0
Olfactory receptor	35	D3ZH96	1	0
LisH domain-containing protein	?	D3ZJ01-DECOY	1	0
Olfactory receptor	35	D3ZJR3	1	0
C2 domain-containing protein	?	D3ZKE1-DECOY	1	0
Secretion-regulating guanine nucleotide exchange factor	?	D3ZN16-DECOY	1	0
Olfactory receptor Olr1386	35	D3ZNH9	1	0
RING-type domain-containing protein	?	D3ZNU0-DECOY	1	0
GTSE1_N domain-containing protein	?	D3ZPA8-DECOY	1	0
TLC domain-containing protein	?	D3ZPC3-DECOY	1	0
Interleukin 18 receptor 1	62	D3ZRM2	1	0
2-phospho-D-glycerate hydro-lyase	?	D3ZRT2-DECOY	1	0
Olfactory receptor	34	D3ZS20	1	0
FHA domain-containing protein	?	D3ZTF1-DECOY	1	0
G protein-coupled receptor 143	45	D4A082	1	0
SOGA family member 3	?	D4A0A1-DECOY	1	0
Hypothetical LOC314168	36	D4A3H4	1	0
RCG58375	73	D4A7G1	1	0
Gup1, glycerol uptake/transporter homolog (Yeast) (Predicted)	56	D4A9P9	1	0
Ceramide synthase 5	?	D4AA91-DECOY	1	0
BTB and CNC homology 1 (Predicted), isoform CRA_b	82	D4ACD2	1	0
CD3e molecule associated protein	49	D4ADE7	1	0
Dishevelled segment polarity protein 3	78	D4ADV8	1	0
Dishevelled segment polarity protein 3	?	D4ADV8-DECOY	1	0
Par-6 family cell polarity regulator gamma	?	E9PT71-DECOY	1	0
Polyunsaturated fatty acid lipoxygenase ALOX12	76	F1LQ70	1	0
Interleukin 12 receptor subunit beta 2	?	F1LRH7-DECOY	1	0
CS domain-containing protein	148	F1LTR3	1	0
40S ribosomal protein S27a	?	F1LU69-DECOY (+1)	1	0
WD_REPEATS_REGION domain-containing protein	151	F1LV01	1	0
CEA cell adhesion molecule 6	?	F7FIX1-DECOY (+1)	1	0
Protein kinase domain-containing protein	?	G3V6L2-DECOY	1	0
Hedgehog protein	44	G3V7Y0	1	0
Thioredoxin domain-containing protein	?	M0R402-DECOY	1	0
Olfactory receptor	35	M0R4D5	1	0
Coiled-coil domain-containing 13	72	M0R4S7	1	0
Growth hormone d6	?	M0R967-DECOY	1	0
RF_PROK_I domain-containing protein	?	M0RDC8-DECOY	1	0
Tubby protein homolog	?	O88808-DECOY	1	0
Glucocorticoid receptor	88	P06536	1	0
Epoxide hydrolase 1	53	P07687	1	0
Argininosuccinate synthase	46	P09034	1	0
Porphobilinogen deaminase	?	P19356-DECOY	1	0
Troponin I, cardiac muscle	?	P23693-DECOY	1	0
Neutrophil gelatinase-associated lipocalin	?	P30152-DECOY	1	0
Ras-related protein Rab-15	?	P35289-DECOY	1	0
ATP synthase subunit delta, mitochondrial	18	P35434	1	0
Isocitrate dehydrogenase [NAD] subunit gamma 1, mitochondrial	?	P41565-DECOY	1	0
GTP-binding nuclear protein Ran	?	P62828-DECOY	1	0
C-type lectin domain family 2 member D11	?	Q0H8B9-DECOY	1	0
Paired box protein Pax-9	?	Q2L4T2-DECOY	1	0
Transcription elongation factor A protein 1	?	Q4KLL0-DECOY	1	0
V-type proton ATPase subunit d 2	?	Q5FVL0-DECOY	1	0
Divergent protein kinase domain 1B	49	Q5FVL3	1	0
Nicotinate-nucleotide pyrophosphorylase [carboxylating]	31	Q5I0M2	1	0
Nucleolar protein 3	25	Q62881	1	0
A-kinase anchor protein 11	?	Q62924-DECOY	1	0
Lysosomal acid lipase/cholesteryl ester hydrolase	?	Q64194-DECOY	1	0
Serum paraoxonase/lactonase 3	?	Q68FP2-DECOY	1	0
G-protein-signaling modulator 3	?	Q6MG88-DECOY	1	0
Notch homolog 4, [Drosophila]	206	Q6MG89	1	0
Sodium leak channel non-selective protein	200	Q6Q760	1	0
Zona pellucida-binding protein 2	?	Q6X782-DECOY	1	0
Ammonium transporter Rh type C	55	Q7TNN9	1	0
Thioredoxin domain-containing protein 9	26	Q8K581	1	0
T-cell immunomodulatory protein	67	Q8R4E1	1	0
Stanniocalcin-2	33	Q9R0K8	1	0
Tribbles homolog 3	39	Q9WTQ6	1	0
3 beta-hydroxysteroid dehydrogenase/Delta 5-->4-isomerase type 2	?	P22072-DECOY	1	0
C2H2-type domain-containing protein	59	D4ABF5	1	0
Dynamin-1-like protein	?	O35303-DECOY	1	0
Glucose-6-phosphate isomerase	63	Q6P6V0	1	0
Ras homolog family member G	21	Q32PX6	1	0
Fucose kinase	120	A0A0G2JVI4	1	0
Similar to CG4768-PA	31	D3ZK25	1	0
Coiled-coil domain-containing 24	35	A0A0G2K9U0	1	0
Protein FAM166A	37	Q4QR77	1	0
Potassium calcium-activated channel subfamily U member 1	?	D4A6Z8-DECOY	1	0
Non-lysosomal glucosylceramidase	103	Q5M868	1	0
Disks large homolog 2	95	Q63622	1	0
Interleukin-1	18	D4A1I2	1	0
Fibroblast growth factor receptor-like 1	57	Q7TQM3	1	0
GB1/RHD3-type G domain-containing protein	64	M0RDF8	1	0
Calcium/calmodulin-dependent 3',5'-cyclic nucleotide phosphodiesterase 1B	?	Q01066-DECOY	1	0
TACC_C domain-containing protein	?	A0A0G2K9K2-DECOY	1	0
Programmed cell death protein 4	?	Q9JID1-DECOY	1	0
CEP295 N-terminal-like	63	Q6AY32	1	0
Protein arginine N-methyltransferase 3	?	O70467-DECOY	1	0
Polypeptide N-acetylgalactosaminyltransferase 11	?	Q6P6V1-DECOY	1	0
Olfactory receptor	35	D3ZGF0	1	0
Solute carrier family 12 member 5	126	Q63633	1	0
60S ribosomal protein L21	?	D3ZQ96-DECOY	1	0
